# Supplementary material for: Crystal structure and Hirshfeld surface analysis of 3-(4-meth­oxy­phen­yl)-1-methyl-4-phenyl-1H-pyrazolo­[3,4-d]pyrimidine
Source: Acta Crystallogr E Crystallogr Commun. 2019 Apr 16;75(Pt 5):638–41. doi: 10.1107/S2056989019004894 (PMC6505592; doi:10.1107/S2056989019004894)
Supplement: Supplementary file 1 [file e-75-00638-sup1.cif]

##############################################################################
#                                                                            #
# This CIF contains the data in a paper accepted for publication in          #
# Acta Crystallographica Section E. It conforms to the requirements of       #
# Notes for Authors for Acta Crystallographica Section E, and has been       #
# peer reviewed under the auspices of the IUCr Commission on Journals.       #
#                                                                            #
# Full details of the Crystallographic Information File format               #
# are given in the paper "The Crystallographic Information File (CIF):       #
# a New Standard Archive File for Crystallography" by S. R. Hall, F. H.      #
# Allen and I. D. Brown [Acta Cryst. (1991), A47, 655-685].                  #
#                                                                            #
# The current version of the core CIF dictionary is obtainable from          #
# ftp://ftp.iucr.org/pub/cif_core.dic.                                       #
#                                                                            #
# Software is freely available for graphical display of the structure(s)     #
# in this CIF. For information consult the CIF software page                 #
# http://www.iucr.org/resources/cif/software.                                #
#                                                                            #
# This file may be used for bona fide research purposes within the           #
# scientific community so long as proper attribution is given to the journal # 
# article from which it was obtained.                                        #
#                                                                            #
##############################################################################
data_global
_audit_creation_method     'APEX3 v2018.1-0'
_journal_date_recd_electronic     2019-04-01
_journal_date_accepted     2019-04-09
_journal_name_full     'Acta Crystallographica, Section E'
_journal_year     2019
_journal_volume     75
_journal_issue      5
_journal_page_first     638
_journal_page_last     641
_journal_paper_category     GO
_journal_paper_doi     10.1107/S2056989019004894
_journal_coeditor_code     WM5499
_publ_contact_author_name     'Mohamed El Hafi'
_publ_contact_author_address
;
Laboratoire de Chimie Organique H\'et\'erocyclique
Centre de Recherche Des Sciences des M\'edicaments
P\^ole de Comp\'etence Pharmacochimie
Av Ibn Battouta, BP 1014
Facult\'e des Sciences
Universit\'e Mohammed V
Rabat
MOROCCO
;
_publ_contact_author_email
                           'elhafi.mohamed1@gmail.com, sevgi.kansiz85@gmail.com'
_publ_contact_author_fax     ?
_publ_contact_author_phone     ?
_publ_section_title
;\
Crystal structure and Hirshfeld surface analysis of
3-(4-methoxyphenyl)-1-methyl-4-phenyl-1<i>H</i>-pyrazolo[3,4-<i>d</i>]\
pyrimidine
;
loop_
    _publ_author_name
    _publ_author_footnote
    _publ_author_address
    'El Hafi, Mohamed' .
;
Laboratoire de Chimie Organique H\'et\'erocyclique
Centre de Recherche Des Sciences des M\'edicaments
P\^ole de Comp\'etence Pharmacochimie
Av Ibn Battouta, BP 1014
Facult\'e des Sciences
Universit\'e Mohammed V
Rabat
MOROCCO
;
    'Kansiz, Sevgi' .
;
Ondokuz May\?is University, Faculty of Arts and Sciences, Department of Physics,
55139, Kurupelit, Samsun,
Turkey
;
    'Lahmidi, Sanae' .
;
Laboratoire de Chimie Organique H\'et\'erocyclique
Centre de Recherche Des Sciences des M\'edicaments
P\^ole de Comp\'etence Pharmacochimie
Av Ibn Battouta, BP 1014
Facult\'e des Sciences
Universit\'e Mohammed V
Rabat
MOROCCO
;
    'Boulhaoua, Mohammed' .
;
Laboratoire de Chimie Organique H\'et\'erocyclique
Centre de Recherche Des Sciences des M\'edicaments
P\^ole de Comp\'etence Pharmacochimie
Av Ibn Battouta, BP 1014
Facult\'e des Sciences
Universit\'e Mohammed V
Rabat
MOROCCO
;
    'Ramli, Youssef' .
;
Laboratory of Medicinal Chemistry, Faculty of Medicine and Pharmacy, Mohammed V
University Rabat,
Morocco
;
    'Dege, Necmi' .
;
Ondokuz May\?is University, Faculty of Arts and Sciences, Department of Physics,
55139, Kurupelit, Samsun,
Turkey
;
    'Essassi, El Mokhtar' .
;
Laboratoire de Chimie Organique H\'et\'erocyclique
Centre de Recherche Des Sciences des M\'edicaments
P\^ole de Comp\'etence Pharmacochimie
Av Ibn Battouta, BP 1014
Facult\'e des Sciences
Universit\'e Mohammed V
Rabat
MOROCCO
;
    'Mague, Joel T.' .
;
Department of Chemistry
Tulane University
New Orleans, LA 70118
USA
;
_publ_section_synopsis
;
In the crystal structure of the title compound, C---H...O and C---H...N hydrogen
bonds as well as C---H...\p(ring) interactions link individual molecules into
a three-dimensional network.
;
data_I
_audit_creation_method     'SHELXL-2018/1'
_chemical_name_systematic
;\
3-(4-Methoxyphenyl)-1-methyl-4-phenyl-1<i>H</i>-pyrazolo[3,4-<i>d</i>]\
pyrimidine
;
_chemical_name_common     ?
_chemical_formula_moiety     'C19 H16 N4 O'
_chemical_formula_sum     'C19 H16 N4 O'
_chemical_formula_iupac     'C19 H16 N4 O'
_chemical_formula_weight     316.36
_chemical_melting_point     ?
_space_group_crystal_system     monoclinic
_space_group_name_H-M_alt     'P 21/n'
_space_group_name_Hall     '-P 2yn'
loop_
    _space_group_symop_operation_xyz
    'x, y, z'
    '-x+1/2, y+1/2, -z+1/2'
    '-x, -y, -z'
    'x-1/2, -y-1/2, z-1/2'
_cell_length_a     6.5227(3)
_cell_length_b     7.8979(4)
_cell_length_c     30.7774(15)
_cell_angle_alpha     90
_cell_angle_beta     95.389(2)
_cell_angle_gamma     90
_cell_volume     1578.51(13)
_cell_formula_units_Z     4
_cell_measurement_reflns_used     8514
_cell_measurement_theta_min     2.8843
_cell_measurement_theta_max     72.1575
_cell_measurement_temperature     150.(2)
_exptl_crystal_description     plate
_exptl_crystal_colour     colourless
_exptl_crystal_size_max     0.300
_exptl_crystal_size_mid     0.241
_exptl_crystal_size_min     0.035
_exptl_crystal_density_diffrn     1.331
_exptl_crystal_density_meas     ?
_exptl_crystal_density_method     'not measured'
_exptl_crystal_F_000     664
_exptl_absorpt_coefficient_mu     0.688
_exptl_absorpt_correction_type     multi-scan
_exptl_absorpt_process_details
;
(<i>SADABS</i>; Krause <i>et al.</i>, 2015)
;
_exptl_absorpt_correction_T_min     0.85
_exptl_absorpt_correction_T_max     0.98
_diffrn_ambient_temperature     150(2)
_diffrn_source     'INCOATEC I\mS micro-focus source'
_diffrn_radiation_type     CuK\a
_diffrn_radiation_wavelength     1.54178
_diffrn_radiation_monochromator     mirror
_diffrn_measurement_device_type     'Bruker D8 VENTURE PHOTON 100 CMOS'
_diffrn_measurement_method     '\w scans'
_diffrn_detector_area_resol_mean     10.4167
_diffrn_reflns_number     11542
_diffrn_reflns_av_R_equivalents     0.0351
_diffrn_reflns_av_unetI/netI     0.0311
_diffrn_reflns_theta_min     5.776
_diffrn_reflns_theta_max     72.150
_diffrn_reflns_theta_full     70.000
_diffrn_measured_fraction_theta_max     0.988
_diffrn_measured_fraction_theta_full     0.995
_diffrn_reflns_limit_h_min     -7
_diffrn_reflns_limit_h_max     8
_diffrn_reflns_limit_k_min     -9
_diffrn_reflns_limit_k_max     8
_diffrn_reflns_limit_l_min     -37
_diffrn_reflns_limit_l_max     33
_refine_special_details
;
Refinement of F^2^ against ALL reflections.  The weighted R-factor wR and
goodness of fit S are based on F^2^, conventional R-factors R are based
on F, with F set to zero for negative F^2^. The threshold expression of
F^2^ > 2sigma(F^2^) is used only for calculating R-factors(gt) etc. and is
not relevant to the choice of reflections for refinement.  R-factors based
on F^2^ are statistically about twice as large as those based on F, and R-
factors based on ALL data will be even larger.
;
_reflns_number_total     3069
_reflns_number_gt     2613
_reflns_threshold_expression     'I > 2\s(I)'
_refine_ls_structure_factor_coef     Fsqd
_refine_ls_matrix_type     full
_refine_ls_R_factor_all     0.0471
_refine_ls_R_factor_gt     0.0389
_refine_ls_wR_factor_gt     0.0865
_refine_ls_wR_factor_ref     0.0913
_refine_ls_goodness_of_fit_ref     1.056
_refine_ls_restrained_S_all     1.056
_refine_ls_number_reflns     3069
_refine_ls_number_parameters     282
_refine_ls_number_restraints     0
_refine_ls_hydrogen_treatment     refall
_refine_ls_weighting_scheme     calc
_refine_ls_weighting_details
              'w=1/[\s^2^(Fo^2^)+(0.0337P)^2^+0.5793P] where P=(Fo^2^+2Fc^2^)/3'
_atom_sites_solution_hydrogens     difmap
_atom_sites_solution_primary     ?
_atom_sites_solution_secondary     ?
_refine_ls_shift/su_max     0.000
_refine_ls_shift/su_mean     0.000
_refine_diff_density_max     0.193
_refine_diff_density_min     -0.181
_refine_ls_extinction_method
;
<i>SHELXL2018</i> (Sheldrick, 2015<i>b</i>)
;
_refine_ls_extinction_coef     0.0035(3)
_refine_ls_extinction_expression
                                  'Fc^*^=kFc[1+0.001xFc^2^\l^3^/sin(2\q)]^-1/4^'
loop_
    _atom_type_symbol
    _atom_type_description
    _atom_type_scat_dispersion_real
    _atom_type_scat_dispersion_imag
    _atom_type_scat_source
    'C' 'C' 0.0181 0.0091
                         'International Tables Vol C Tables 4.2.6.8 and 6.1.1.4'
    'H' 'H' 0.0000 0.0000
                         'International Tables Vol C Tables 4.2.6.8 and 6.1.1.4'
    'N' 'N' 0.0311 0.0180
                         'International Tables Vol C Tables 4.2.6.8 and 6.1.1.4'
    'O' 'O' 0.0492 0.0322
                         'International Tables Vol C Tables 4.2.6.8 and 6.1.1.4'
_computing_data_collection
;
<i>APEX3</i> (Bruker, 2016)
;
_computing_cell_refinement
;
<i>SAINT</i> (Bruker, 2016)
;
_computing_data_reduction
;
<i>SAINT</i>  (Bruker, 2016)
;
_computing_structure_solution
;
<i>SHELXT</i> (Sheldrick, 2015<i>a</i>)
;
_computing_structure_refinement
;
<i>SHELXL2018</i> (Sheldrick, 2015<i>b</i>)
;
_computing_molecular_graphics
;
<i>DIAMOND</i> (Brandenburg & Putz, 2012)
;
_computing_publication_material
;
<i>SHELXTL</i> (Sheldrick, 2008)
;
loop_
    _atom_site_type_symbol
    _atom_site_label
    _atom_site_fract_x
    _atom_site_fract_y
    _atom_site_fract_z
    _atom_site_U_iso_or_equiv
    _atom_site_adp_type
    _atom_site_calc_flag
    _atom_site_occupancy
    _atom_site_disorder_assembly
    _atom_site_disorder_group
    O O1 0.20599(16) 0.66433(13) 0.47647(3) 0.0355(3) Uani d 1 . .
    N N1 0.21981(18) -0.14300(15) 0.29349(4) 0.0310(3) Uani d 1 . .
    N N2 0.53402(18) -0.27278(15) 0.32443(4) 0.0314(3) Uani d 1 . .
    N N3 0.70112(17) -0.11435(15) 0.38386(4) 0.0302(3) Uani d 1 . .
    N N4 0.66731(18) 0.02986(15) 0.40680(4) 0.0306(3) Uani d 1 . .
    C C1 0.2383(2) -0.01161(17) 0.32134(4) 0.0257(3) Uani d 1 . .
    C C2 0.3656(2) -0.26430(19) 0.29691(5) 0.0338(3) Uani d 1 . .
    H H2 0.343(3) -0.360(2) 0.2760(6) 0.038(4) Uiso d 1 . .
    C C3 0.5468(2) -0.14182(18) 0.35243(4) 0.0271(3) Uani d 1 . .
    C C4 0.4895(2) 0.09486(18) 0.38968(4) 0.0267(3) Uani d 1 . .
    C C5 0.4044(2) -0.00839(17) 0.35407(4) 0.0249(3) Uani d 1 . .
    C C6 0.0795(2) 0.12152(17) 0.31411(4) 0.0257(3) Uani d 1 . .
    C C7 0.1276(2) 0.29264(18) 0.31985(5) 0.0305(3) Uani d 1 . .
    H H7 0.270(3) 0.330(2) 0.3290(5) 0.034(4) Uiso d 1 . .
    C C8 -0.0249(3) 0.4138(2) 0.31144(5) 0.0366(4) Uani d 1 . .
    H H8 0.017(3) 0.533(2) 0.3158(6) 0.042(5) Uiso d 1 . .
    C C9 -0.2243(2) 0.3662(2) 0.29735(5) 0.0379(4) Uani d 1 . .
    H H9 -0.331(3) 0.454(2) 0.2911(6) 0.044(5) Uiso d 1 . .
    C C10 -0.2719(2) 0.1971(2) 0.29048(5) 0.0347(3) Uani d 1 . .
    H H10 -0.408(3) 0.162(2) 0.2792(6) 0.051(5) Uiso d 1 . .
    C C11 -0.1211(2) 0.07493(19) 0.29875(5) 0.0287(3) Uani d 1 . .
    H H11 -0.153(2) -0.048(2) 0.2930(5) 0.033(4) Uiso d 1 . .
    C C12 0.8835(2) -0.2161(2) 0.39446(6) 0.0370(4) Uani d 1 . .
    H H12A 1.000(3) -0.162(3) 0.3834(7) 0.062(6) Uiso d 1 . .
    H H12B 0.912(3) -0.232(2) 0.4259(7) 0.057(6) Uiso d 1 . .
    H H12C 0.855(3) -0.330(3) 0.3805(6) 0.054(5) Uiso d 1 . .
    C C13 0.4119(2) 0.24828(17) 0.41004(4) 0.0267(3) Uani d 1 . .
    C C14 0.5384(2) 0.38855(18) 0.41690(5) 0.0298(3) Uani d 1 . .
    H H14 0.678(3) 0.386(2) 0.4064(5) 0.037(4) Uiso d 1 . .
    C C15 0.4749(2) 0.53140(18) 0.43856(5) 0.0311(3) Uani d 1 . .
    H H15 0.565(2) 0.6368(18) 0.4445(5) 0.021(3) Uiso d 1 . .
    C C16 0.2816(2) 0.53215(18) 0.45402(4) 0.0291(3) Uani d 1 . .
    C C17 0.1517(2) 0.39289(19) 0.44698(5) 0.0313(3) Uani d 1 . .
    H H17 0.017(3) 0.394(2) 0.4587(6) 0.041(5) Uiso d 1 . .
    C C18 0.2157(2) 0.25287(19) 0.42500(5) 0.0300(3) Uani d 1 . .
    H H18 0.124(2) 0.157(2) 0.4201(5) 0.033(4) Uiso d 1 . .
    C C19 0.3310(3) 0.8127(2) 0.48265(6) 0.0407(4) Uani d 1 . .
    H H19A 0.252(3) 0.891(3) 0.5003(6) 0.057(6) Uiso d 1 . .
    H H19B 0.471(3) 0.782(2) 0.4976(7) 0.054(5) Uiso d 1 . .
    H H19C 0.356(3) 0.862(2) 0.4538(6) 0.046(5) Uiso d 1 . .
loop_
    _atom_site_aniso_label
    _atom_site_aniso_U_11
    _atom_site_aniso_U_22
    _atom_site_aniso_U_33
    _atom_site_aniso_U_12
    _atom_site_aniso_U_13
    _atom_site_aniso_U_23
    O1 0.0375(6) 0.0338(6) 0.0346(6) 0.0032(4) 0.0009(4) -0.0060(4)
    N1 0.0310(6) 0.0318(7) 0.0298(6) 0.0027(5) 0.0009(5) -0.0055(5)
    N2 0.0314(6) 0.0314(6) 0.0314(7) 0.0052(5) 0.0035(5) -0.0016(5)
    N3 0.0262(6) 0.0331(7) 0.0304(6) 0.0050(5) -0.0010(5) 0.0001(5)
    N4 0.0277(6) 0.0338(7) 0.0297(6) 0.0020(5) 0.0001(5) -0.0002(5)
    C1 0.0248(6) 0.0284(7) 0.0240(7) -0.0009(5) 0.0034(5) 0.0004(5)
    C2 0.0348(8) 0.0334(8) 0.0330(8) 0.0031(6) 0.0027(6) -0.0068(6)
    C3 0.0261(7) 0.0297(7) 0.0258(7) 0.0013(5) 0.0039(5) 0.0019(6)
    C4 0.0251(6) 0.0295(7) 0.0254(7) -0.0005(5) 0.0012(5) 0.0013(5)
    C5 0.0247(6) 0.0265(7) 0.0238(7) 0.0006(5) 0.0031(5) 0.0008(5)
    C6 0.0272(7) 0.0298(7) 0.0201(6) 0.0023(5) 0.0022(5) 0.0008(5)
    C7 0.0340(8) 0.0304(7) 0.0265(7) 0.0003(6) -0.0006(6) 0.0004(6)
    C8 0.0489(9) 0.0295(8) 0.0312(8) 0.0066(7) 0.0029(7) 0.0009(6)
    C9 0.0402(8) 0.0421(9) 0.0320(8) 0.0161(7) 0.0060(6) 0.0047(7)
    C10 0.0274(7) 0.0465(9) 0.0302(8) 0.0059(6) 0.0024(6) 0.0043(7)
    C11 0.0277(7) 0.0333(8) 0.0251(7) 0.0008(6) 0.0025(5) 0.0006(6)
    C12 0.0273(8) 0.0407(9) 0.0421(10) 0.0082(6) -0.0004(7) 0.0055(7)
    C13 0.0274(7) 0.0304(7) 0.0216(7) 0.0007(5) -0.0017(5) -0.0004(5)
    C14 0.0268(7) 0.0338(8) 0.0285(7) -0.0015(6) 0.0009(6) -0.0003(6)
    C15 0.0322(7) 0.0304(8) 0.0301(8) -0.0036(6) 0.0001(6) -0.0010(6)
    C16 0.0330(7) 0.0312(7) 0.0219(7) 0.0049(6) -0.0030(5) -0.0006(5)
    C17 0.0252(7) 0.0395(8) 0.0286(7) 0.0013(6) 0.0001(6) -0.0010(6)
    C18 0.0270(7) 0.0330(8) 0.0294(7) -0.0034(6) -0.0010(6) -0.0015(6)
    C19 0.0536(10) 0.0306(8) 0.0374(9) -0.0015(7) 0.0012(8) -0.0042(7)
_geom_special_details
;
 All esds (except the esd in the dihedral angle between two l.s. planes)
 are estimated using the full covariance matrix.  The cell esds are taken
 into account individually in the estimation of esds in distances, angles
 and torsion angles; correlations between esds in cell parameters are only
 used when they are defined by crystal symmetry.  An approximate (isotropic)
 treatment of cell esds is used for estimating esds involving l.s. planes.
;
loop_
    _geom_bond_atom_site_label_1
    _geom_bond_atom_site_label_2
    _geom_bond_site_symmetry_2
    _geom_bond_distance
    _geom_bond_publ_flag
    O1 C16 . 1.3690(17) ?
    O1 C19 . 1.430(2) ?
    N1 C1 . 1.3441(18) ?
    N1 C2 . 1.3471(18) ?
    N2 C2 . 1.3243(19) ?
    N2 C3 . 1.3438(18) ?
    N3 C3 . 1.3464(18) ?
    N3 N4 . 1.3687(17) ?
    N3 C12 . 1.4476(18) ?
    N4 C4 . 1.3310(17) ?
    C1 C5 . 1.4087(19) ?
    C1 C6 . 1.4778(18) ?
    C2 H2 . 0.993(17) ?
    C3 C5 . 1.4089(18) ?
    C4 C5 . 1.4351(19) ?
    C4 C13 . 1.4753(19) ?
    C6 C7 . 1.395(2) ?
    C6 C11 . 1.3982(19) ?
    C7 C8 . 1.387(2) ?
    C7 H7 . 0.987(17) ?
    C8 C9 . 1.384(2) ?
    C8 H8 . 0.990(18) ?
    C9 C10 . 1.383(2) ?
    C9 H9 . 0.988(18) ?
    C10 C11 . 1.385(2) ?
    C10 H10 . 0.96(2) ?
    C11 H11 . 1.003(16) ?
    C12 H12A . 0.96(2) ?
    C12 H12B . 0.98(2) ?
    C12 H12C . 1.01(2) ?
    C13 C14 . 1.3854(19) ?
    C13 C18 . 1.401(2) ?
    C14 C15 . 1.393(2) ?
    C14 H14 . 0.997(17) ?
    C15 C16 . 1.389(2) ?
    C15 H15 . 1.025(15) ?
    C16 C17 . 1.393(2) ?
    C17 C18 . 1.381(2) ?
    C17 H17 . 0.983(17) ?
    C18 H18 . 0.973(17) ?
    C19 H19A . 1.00(2) ?
    C19 H19B . 1.02(2) ?
    C19 H19C . 0.995(19) ?
loop_
    _geom_angle_atom_site_label_1
    _geom_angle_atom_site_label_2
    _geom_angle_atom_site_label_3
    _geom_angle_site_symmetry_1
    _geom_angle_site_symmetry_3
    _geom_angle
    _geom_angle_publ_flag
    C16 O1 C19 . . 117.64(12) ?
    C1 N1 C2 . . 118.61(12) ?
    C2 N2 C3 . . 111.67(12) ?
    C3 N3 N4 . . 111.03(11) ?
    C3 N3 C12 . . 127.98(13) ?
    N4 N3 C12 . . 120.99(12) ?
    C4 N4 N3 . . 107.06(11) ?
    N1 C1 C5 . . 119.14(12) ?
    N1 C1 C6 . . 115.69(12) ?
    C5 C1 C6 . . 125.16(12) ?
    N2 C2 N1 . . 128.53(14) ?
    N2 C2 H2 . . 116.0(10) ?
    N1 C2 H2 . . 115.4(10) ?
    N2 C3 N3 . . 125.60(12) ?
    N2 C3 C5 . . 126.66(13) ?
    N3 C3 C5 . . 107.73(12) ?
    N4 C4 C5 . . 110.07(12) ?
    N4 C4 C13 . . 118.00(12) ?
    C5 C4 C13 . . 131.88(12) ?
    C1 C5 C3 . . 115.24(12) ?
    C1 C5 C4 . . 140.59(13) ?
    C3 C5 C4 . . 104.08(12) ?
    C7 C6 C11 . . 119.32(13) ?
    C7 C6 C1 . . 121.63(12) ?
    C11 C6 C1 . . 118.95(13) ?
    C8 C7 C6 . . 119.76(14) ?
    C8 C7 H7 . . 119.1(10) ?
    C6 C7 H7 . . 121.1(9) ?
    C9 C8 C7 . . 120.50(15) ?
    C9 C8 H8 . . 122.8(10) ?
    C7 C8 H8 . . 116.7(10) ?
    C10 C9 C8 . . 120.07(14) ?
    C10 C9 H9 . . 120.4(10) ?
    C8 C9 H9 . . 119.5(10) ?
    C9 C10 C11 . . 119.94(14) ?
    C9 C10 H10 . . 121.0(11) ?
    C11 C10 H10 . . 119.0(11) ?
    C10 C11 C6 . . 120.35(14) ?
    C10 C11 H11 . . 120.7(9) ?
    C6 C11 H11 . . 118.9(9) ?
    N3 C12 H12A . . 109.5(12) ?
    N3 C12 H12B . . 111.7(12) ?
    H12A C12 H12B . . 108.8(17) ?
    N3 C12 H12C . . 106.5(11) ?
    H12A C12 H12C . . 111.6(16) ?
    H12B C12 H12C . . 108.8(16) ?
    C14 C13 C18 . . 118.58(13) ?
    C14 C13 C4 . . 119.90(12) ?
    C18 C13 C4 . . 121.42(12) ?
    C13 C14 C15 . . 121.41(13) ?
    C13 C14 H14 . . 119.1(10) ?
    C15 C14 H14 . . 119.5(10) ?
    C16 C15 C14 . . 119.18(13) ?
    C16 C15 H15 . . 117.3(8) ?
    C14 C15 H15 . . 123.6(8) ?
    O1 C16 C15 . . 123.91(13) ?
    O1 C16 C17 . . 115.98(13) ?
    C15 C16 C17 . . 120.11(13) ?
    C18 C17 C16 . . 120.07(13) ?
    C18 C17 H17 . . 120.7(10) ?
    C16 C17 H17 . . 119.2(10) ?
    C17 C18 C13 . . 120.62(13) ?
    C17 C18 H18 . . 119.4(9) ?
    C13 C18 H18 . . 120.0(9) ?
    O1 C19 H19A . . 105.4(11) ?
    O1 C19 H19B . . 110.0(11) ?
    H19A C19 H19B . . 113.1(16) ?
    O1 C19 H19C . . 109.8(11) ?
    H19A C19 H19C . . 112.3(15) ?
    H19B C19 H19C . . 106.3(15) ?
loop_
    _geom_torsion_atom_site_label_1
    _geom_torsion_atom_site_label_2
    _geom_torsion_atom_site_label_3
    _geom_torsion_atom_site_label_4
    _geom_torsion_site_symmetry_1
    _geom_torsion_site_symmetry_2
    _geom_torsion_site_symmetry_3
    _geom_torsion_site_symmetry_4
    _geom_torsion
    _geom_torsion_publ_flag
    C3 N3 N4 C4 . . . . -0.08(15) ?
    C12 N3 N4 C4 . . . . -179.99(13) ?
    C2 N1 C1 C5 . . . . -2.4(2) ?
    C2 N1 C1 C6 . . . . 176.60(13) ?
    C3 N2 C2 N1 . . . . 2.3(2) ?
    C1 N1 C2 N2 . . . . -1.2(2) ?
    C2 N2 C3 N3 . . . . -179.20(14) ?
    C2 N2 C3 C5 . . . . 0.1(2) ?
    N4 N3 C3 N2 . . . . -179.83(13) ?
    C12 N3 C3 N2 . . . . 0.1(2) ?
    N4 N3 C3 C5 . . . . 0.79(16) ?
    C12 N3 C3 C5 . . . . -179.31(14) ?
    N3 N4 C4 C5 . . . . -0.66(15) ?
    N3 N4 C4 C13 . . . . 177.20(11) ?
    N1 C1 C5 C3 . . . . 4.26(19) ?
    C6 C1 C5 C3 . . . . -174.66(12) ?
    N1 C1 C5 C4 . . . . -179.91(16) ?
    C6 C1 C5 C4 . . . . 1.2(3) ?
    N2 C3 C5 C1 . . . . -3.2(2) ?
    N3 C3 C5 C1 . . . . 176.16(12) ?
    N2 C3 C5 C4 . . . . 179.52(13) ?
    N3 C3 C5 C4 . . . . -1.11(15) ?
    N4 C4 C5 C1 . . . . -175.01(16) ?
    C13 C4 C5 C1 . . . . 7.5(3) ?
    N4 C4 C5 C3 . . . . 1.10(15) ?
    C13 C4 C5 C3 . . . . -176.36(14) ?
    N1 C1 C6 C7 . . . . -142.30(14) ?
    C5 C1 C6 C7 . . . . 36.6(2) ?
    N1 C1 C6 C11 . . . . 34.01(18) ?
    C5 C1 C6 C11 . . . . -147.05(14) ?
    C11 C6 C7 C8 . . . . 1.8(2) ?
    C1 C6 C7 C8 . . . . 178.07(13) ?
    C6 C7 C8 C9 . . . . -0.1(2) ?
    C7 C8 C9 C10 . . . . -1.6(2) ?
    C8 C9 C10 C11 . . . . 1.6(2) ?
    C9 C10 C11 C6 . . . . 0.1(2) ?
    C7 C6 C11 C10 . . . . -1.8(2) ?
    C1 C6 C11 C10 . . . . -178.18(13) ?
    N4 C4 C13 C14 . . . . 52.12(18) ?
    C5 C4 C13 C14 . . . . -130.58(16) ?
    N4 C4 C13 C18 . . . . -124.27(15) ?
    C5 C4 C13 C18 . . . . 53.0(2) ?
    C18 C13 C14 C15 . . . . 0.7(2) ?
    C4 C13 C14 C15 . . . . -175.81(13) ?
    C13 C14 C15 C16 . . . . 0.7(2) ?
    C19 O1 C16 C15 . . . . 2.7(2) ?
    C19 O1 C16 C17 . . . . -177.26(13) ?
    C14 C15 C16 O1 . . . . 178.62(13) ?
    C14 C15 C16 C17 . . . . -1.4(2) ?
    O1 C16 C17 C18 . . . . -179.36(13) ?
    C15 C16 C17 C18 . . . . 0.7(2) ?
    C16 C17 C18 C13 . . . . 0.8(2) ?
    C14 C13 C18 C17 . . . . -1.4(2) ?
    C4 C13 C18 C17 . . . . 175.00(13) ?
loop_
    _geom_hbond_atom_site_label_D
    _geom_hbond_atom_site_label_H
    _geom_hbond_atom_site_label_A
    _geom_hbond_site_symmetry_A
    _geom_hbond_distance_DH
    _geom_hbond_distance_HA
    _geom_hbond_distance_DA
    _geom_hbond_angle_DHA
    _geom_hbond_publ_flag
    C9 H9 N2 1_465 0.988(18) 2.579(17) 3.3995(19) 140.3(14) yes
    C12 H12B O1 1_645 0.98(2) 2.49(2) 3.2694(19) 136.4(15) yes
    C17 H17 O1 3_566 0.983(17) 2.618(9) 3.4973(17) 149.3(14) yes
    C19 H19B Cg4 3_666 1.02(2) 2.74(2) 3.5928(19) 141.9(14) yes
    C19 H19C Cg1 1_565 0.995(19) 2.947(19) 3.9072(19) 162.0(15) yes
_shelx_space_group_comment
;
The symmetry employed for this shelxl refinement is uniquely defined
by the following loop, which should always be used as a source of
symmetry information in preference to the above space-group names.
They are only intended as comments.
;
_shelx_estimated_absorpt_T_min     0.820
_shelx_estimated_absorpt_T_max     0.976
_shelx_hkl_file
;
   1   0   0    0.20    0.20
  -1   0   0    0.00    0.20
  -2   0   0  578.54   20.40
  -3   0   0    0.60    0.60
  -3   0   0    0.00    0.60
  -3   0   0    1.50    1.10
  -4   0   0  215.18    8.50
   5   0   0    0.80    2.40
   5   0   0   -1.20    1.30
  -5   0   0    1.60    1.30
  -6   0   0    9.00    3.10
   6   0   0    3.40    1.30
   7   0   0   -0.60    1.00
   8   0   0   18.90    1.60
   0   1   0   -0.10    0.10
  -1  -1   0  308.07   10.70
   1   1   0  302.97   10.70
  -1   1   0  305.07   11.00
  -2   1   0  783.92   27.80
  -3   1   0  176.88    7.00
  -3   1   0  180.88    7.00
  -4  -1   0   51.79    3.10
   4  -1   0   48.30    3.50
  -4   1   0   52.39    3.10
   5  -1   0   63.29    4.50
  -5  -1   0   70.09    4.10
  -5  -1   0   64.09    4.90
  -5   1   0   68.99    3.80
   6  -1   0  260.27   10.40
   6  -1   0  258.37   10.60
  -6  -1   0  260.77   10.90
   6   1   0  266.67   10.60
  -6   1   0  253.27   10.50
   7  -1   0   10.80    2.00
   7   1   0    9.40    2.00
   0   2   0  491.25   17.50
   1   2   0   22.30    1.10
  -1   2   0   20.80    1.90
   2  -2   0   37.70    2.60
  -2   2   0   37.70    2.40
  -3   2   0   57.29    3.30
  -3   2   0   56.39    3.80
  -4  -2   0   70.69    5.10
  -4  -2   0   73.29    4.90
   4  -2   0   81.69    4.70
  -4  -2   0   80.69    4.50
   4  -2   0   77.39    4.20
  -5  -2   0  326.77   13.10
   5  -2   0  332.97   12.80
   5  -2   0  328.97   13.00
  -5  -2   0  322.87   13.10
  -5   2   0  344.57   13.00
   6  -2   0   27.50    3.20
   6  -2   0   20.80    2.50
  -6  -2   0   24.30    3.10
  -6   2   0   22.70    2.70
   6   2   0   22.60    2.50
   7  -2   0   59.19    4.70
   7  -2   0   53.79    3.00
  -7   2   0   52.89    4.10
   7   2   0   55.59    3.10
   0   3   0   -1.10    0.80
   0   3   0    0.00    0.60
   1   3   0   14.90    1.50
  -1   3   0   13.80    1.50
  -1   3   0   14.60    1.90
   1   3   0   16.00    1.20
   2  -3   0   94.59    4.50
  -2   3   0   99.39    4.50
  -2   3   0   88.69    4.90
   3  -3   0  125.69    5.70
  -3   3   0  118.09    6.20
   4  -3   0  225.58    9.20
  -4  -3   0  223.28    9.40
   4  -3   0  219.68    9.00
  -4  -3   0  223.68    9.40
  -4  -3   0  215.08    9.30
   5  -3   0  285.47   11.50
   5  -3   0  280.77   11.30
  -5  -3   0  274.77   11.50
  -5  -3   0  291.67   11.50
  -5   3   0  296.87   11.60
   6  -3   0    3.50    1.40
  -6  -3   0    1.30    1.40
   6  -3   0    3.40    1.60
  -6  -3   0    3.90    1.90
   6   3   0    7.00    2.40
  -6   3   0    2.10    1.40
   7  -3   0    4.40    1.50
  -7  -3   0    6.90    1.90
  -7   3   0    8.20    2.60
   7   3   0    6.30    1.80
   0  -4   0   18.40    2.60
   0   4   0   25.60    2.90
   0   4   0   28.20    2.40
   1  -4   0    8.60    2.30
  -1   4   0   13.30    2.30
   1   4   0    9.00    1.70
   1   4   0   11.50    2.60
   2  -4   0   -0.50    1.30
  -2   4   0    3.10    2.20
   3  -4   0   10.90    2.70
   3  -4   0   17.90    2.40
   3  -4   0   16.50    3.20
  -3  -4   0   14.90    3.40
  -3  -4   0   14.70    2.90
  -3  -4   0   13.50    2.80
   4  -4   0  124.19    5.80
  -4  -4   0  119.29    6.00
   4  -4   0  121.49    5.80
  -4  -4   0  116.59    5.90
  -4  -4   0  117.59    5.80
   5  -4   0   91.49    4.80
  -5  -4   0   84.79    4.60
  -5  -4   0   87.59    4.60
   5  -4   0   82.29    4.70
  -5   4   0   85.59    4.70
   6  -4   0   23.70    2.40
  -6  -4   0   29.00    2.50
  -6  -4   0   29.00    2.40
   6  -4   0   25.50    2.40
  -6   4   0   24.60    2.60
   7  -4   0   30.40    2.60
  -7  -4   0   33.60    2.10
   0  -5   0   -3.20    1.90
   0   5   0   -1.50    2.60
  -1  -5   0    8.00    2.40
   1  -5   0    7.10    2.60
   1  -5   0    7.40    2.50
   1  -5   0    7.40    1.90
   1   5   0    8.30    3.30
  -2  -5   0  122.59    6.20
   2  -5   0  129.59    6.00
   2  -5   0  127.29    5.80
   2  -5   0  127.69    6.40
  -2  -5   0  117.69    5.90
  -2  -5   0  121.09    6.50
   3  -5   0  118.39    6.20
   3  -5   0  115.69    6.40
  -3  -5   0  127.89    6.10
  -3  -5   0  123.39    6.10
  -4  -5   0  317.87   12.50
  -4  -5   0  312.17   12.70
   4  -5   0  315.57   12.50
  -4  -5   0  319.47   12.60
  -5  -5   0  118.39    5.40
  -5  -5   0  118.59    5.60
   5  -5   0  118.79    5.70
   5  -5   0  123.19    5.80
  -5   5   0  112.59    5.70
   6  -5   0   76.69    4.00
  -6  -5   0   82.49    3.80
  -6  -5   0   77.39    3.70
   6  -5   0   79.79    4.90
  -6   5   0   84.79    4.30
   6   5   0   79.49    3.90
   0  -6   0    2.50    2.00
   0  -6   0   10.50    2.80
  -1  -6   0  164.88    7.60
  -1  -6   0  148.99    7.30
  -1  -6   0  173.98    7.60
   1  -6   0  161.58    7.10
   1  -6   0  161.08    7.70
  -1  -6   0  159.08    7.60
   1  -6   0  175.98    7.70
   2  -6   0  352.36   13.70
   2  -6   0  321.07   13.30
   2  -6   0  343.27   13.30
  -2  -6   0  345.87   13.40
  -2  -6   0  333.47   13.10
  -2  -6   0  345.17   13.40
   3  -6   0   11.70    2.50
  -3  -6   0   13.10    3.40
  -3  -6   0   10.40    2.40
  -3  -6   0   18.30    2.70
   3  -6   0   12.20    3.20
  -4  -6   0   26.70    2.60
   4  -6   0   26.00    3.30
   4  -6   0   25.60    2.70
  -4  -6   0   25.80    2.60
  -4  -6   0   28.50    3.50
  -5  -6   0   29.00    2.30
   5  -6   0   29.30    2.40
   5  -6   0   28.90    2.80
  -5  -6   0   27.20    2.80
  -5   6   0   30.30    2.60
  -6  -6   0   15.10    1.60
  -6  -6   0   17.10    1.40
   6  -6   0   18.20    2.30
   6  -6   0   20.30    2.40
   6   6   0   14.70    2.20
  -6   6   0   19.80    2.50
   0  -7   0   -2.60    1.60
   0  -7   0    0.30    1.90
   1  -7   0   22.10    3.00
   1  -7   0   26.30    3.30
  -1  -7   0   19.30    3.90
  -1  -7   0   25.90    3.80
  -1  -7   0   29.40    3.40
   2  -7   0   44.20    3.30
  -2  -7   0   44.50    3.10
  -2  -7   0   41.10    3.30
  -2  -7   0   45.80    3.90
   2  -7   0   39.10    3.90
  -3  -7   0   25.00    4.40
  -3  -7   0   14.90    2.30
  -3  -7   0   15.30    2.10
   3  -7   0    8.60    3.10
   3  -7   0   14.30    2.30
  -4  -7   0    0.30    0.90
   4  -7   0    0.00    1.70
   4  -7   0    2.20    1.60
  -4  -7   0    0.70    1.60
  -4   7   0    0.20    1.50
   5  -7   0   22.90    1.90
  -5  -7   0   19.00    2.40
  -5  -7   0   28.20    1.70
   5  -7   0   21.40    2.90
  -5   7   0   27.30    2.80
   0  -8   0  247.78    9.90
   0  -8   0  247.18   10.10
  -1  -8   0    8.80    3.40
   1  -8   0    1.90    2.00
   1  -8   0    6.40    2.40
  -2  -8   0    2.70    1.30
  -2  -8   0   -0.50    2.30
   2  -8   0   -0.60    1.90
   2  -8   0   -0.40    1.30
  -3  -8   0    0.80    2.60
   3  -8   0    4.40    2.00
  -3  -8   0    3.20    1.20
  -3  -8   0    0.40    1.00
   3  -8   0    0.70    1.00
  -3   8   0   -2.70    3.00
  -4  -8   0    5.30    1.20
   4  -8   0    4.60    1.40
  -4  -8   0    5.90    1.40
   1  -9   0    2.20    1.60
   2  -9   0    1.00    1.20
   3  -9   0   12.80    1.70
   8   0  -1    0.10    0.90
   7   0  -1   91.69    4.30
  -6   0   1    0.30    1.90
  -5   0   1   14.90    2.10
   5   0  -1   12.40    2.40
   5   0  -1   11.40    2.80
  -4   0   1    1.10    1.10
  -3   0   1  394.16   14.00
  -3   0   1  405.46   14.00
  -3   0   1  376.16   14.40
  -2   0   1    1.40    0.50
  -1   0   1 3299.07  115.39
  -1   0  -1 1311.47   45.20
   1   0   1 1262.37   45.10
   2   0   1    0.10    0.40
  -2   0  -1    0.10    0.30
  -3   0  -1  487.85   16.90
  -3   0  -1  458.05   17.20
  -4   0  -1    1.00    1.10
  -5   0  -1  125.99    5.60
   5   0   1  108.59    6.10
   5   0   1  120.69    6.00
   6   0   1   -0.60    2.30
   6   0   1    2.00    1.30
  -6   0  -1   -0.20    2.20
   7   0   1   80.99    4.00
   7  -1  -1    0.40    1.00
  -7   1   1    3.30    2.40
   7   1  -1    0.30    1.00
   6  -1  -1  267.27   10.60
   6  -1  -1  261.97   10.90
  -6   1   1  269.37   10.70
   6   1  -1  264.87   10.60
  -5  -1   1    0.70    2.40
  -5  -1   1    3.80    1.70
   5  -1  -1    3.20    2.10
  -5   1   1    0.60    1.30
   4  -1  -1    0.10    1.50
  -4  -1   1    1.70    1.20
  -4   1   1    1.10    1.10
  -3  -1   1  428.26   16.00
  -3   1   1  446.46   16.00
  -3   1   1  441.76   16.00
  -2   1   1  109.69    4.40
  -1   1   1 1310.47   46.00
   0  -1  -1   22.70    1.00
   0   1  -1   23.30    1.00
   0   1   1   23.40    1.00
   1  -1   1 1012.40   38.20
  -1  -1  -1 1132.59   38.10
  -1   1  -1 1129.89   38.20
   1   1   1 1071.19   38.20
  -2  -1  -1   18.40    0.90
  -2   1  -1   18.40    1.30
   2   1   1   17.80    0.90
  -3   1  -1  596.74   21.40
  -4  -1  -1  388.76   14.30
   4  -1   1  366.26   14.40
  -4   1  -1  391.86   14.50
   5  -1   1   10.70    2.90
  -5  -1  -1    7.50    2.50
   5  -1   1    5.60    2.00
   5   1   1    6.10    2.50
  -5   1  -1    9.90    2.20
   6  -1   1  131.49    6.50
  -6  -1  -1  138.09    6.70
   6  -1   1  141.59    7.10
  -6   1  -1  130.59    6.30
   6   1   1  139.69    6.70
   7  -1   1   35.60    2.60
   7   1   1   30.50    2.40
   7  -2  -1   13.90    1.80
   7   2  -1   11.30    1.80
  -7   2   1   10.80    3.00
  -6  -2   1   10.00    2.90
   6  -2  -1   12.60    2.30
   6  -2  -1   12.80    3.10
   6   2  -1   13.80    2.40
  -6   2   1   12.50    2.30
  -5  -2   1  591.24   22.40
   5  -2  -1  592.54   22.50
   5  -2  -1  609.04   22.20
  -5  -2   1  594.74   22.30
  -5   2   1  624.84   22.50
   4  -2  -1  236.18    9.60
  -4  -2   1  231.58    9.60
   4  -2  -1  228.18    9.20
  -4  -2   1  229.28    9.60
  -4  -2   1  224.38    9.20
  -3  -2   1  305.87   12.50
  -3   2   1  341.47   12.90
  -3   2   1  357.06   12.80
   2  -2  -1  181.78    7.50
  -2   2   1  191.68    7.30
  -2   2   1  175.78    7.10
  -1   2   1   61.49    3.30
   1   2  -1   62.39    2.50
  -1   2   1   57.39    2.60
   1   2  -1   61.79    2.40
   0   2  -1  721.83   25.50
   0   2   1  714.33   25.40
  -1   2  -1  356.96   12.90
   1   2   1  344.27   12.50
   2  -2   1  352.46   13.90
  -2   2  -1  398.26   13.90
  -3   2  -1   31.10    3.30
  -3   2  -1   33.20    2.60
  -4  -2  -1   42.90    3.70
   4  -2   1   46.80    3.70
  -4  -2  -1   46.50    3.90
  -4  -2  -1   36.80    4.40
   4  -2   1   45.60    3.30
   5  -2   1   66.19    4.20
  -5  -2  -1   69.19    5.00
  -5  -2  -1   67.09    4.50
   5  -2   1   68.99    4.00
  -5   2  -1   67.39    4.00
  -6  -2  -1   14.60    2.90
   6  -2   1    8.10    2.80
   6  -2   1    9.10    2.30
  -6   2  -1   11.30    2.40
   6   2   1   10.60    2.40
   7  -2   1    0.40    1.60
   7   2   1    1.10    1.00
  -7   2  -1    1.70    2.40
   7  -3  -1    7.10    1.60
  -7  -3   1   11.70    2.00
  -7   3   1    8.60    2.50
   7   3  -1    9.10    1.70
   6  -3  -1   17.20    2.40
  -6  -3   1   19.20    2.40
  -6  -3   1   22.50    2.90
   6  -3  -1   22.70    2.80
   6   3  -1   17.50    2.60
  -6   3   1   19.70    2.50
   5  -3  -1  161.98    7.30
  -5  -3   1  167.38    7.40
   5  -3  -1  163.88    7.10
  -5  -3   1  160.98    7.30
  -5   3   1  169.28    7.40
  -4  -3   1   19.40    2.90
   4  -3  -1   19.30    2.90
   4  -3  -1   16.20    2.70
  -4  -3   1   25.50    3.30
  -4  -3   1   19.00    3.70
  -3   3   1   88.49    5.30
   2  -3  -1    0.60    1.20
  -2   3   1    0.50    1.10
  -2   3   1    1.00    1.60
  -1   3   1  145.59    6.20
   1   3  -1  151.38    5.70
  -1   3   1  136.99    6.20
   1   3  -1  146.89    5.60
   0   3   1    1.50    0.70
   0   3  -1    1.80    0.70
   0   3  -1    1.20    0.80
  -1   3  -1  554.34   20.80
   1   3   1  585.34   20.40
   2  -3   1  373.46   14.30
   2   3   1  383.46   13.70
  -2   3  -1  391.76   14.40
  -2   3  -1  371.06   14.50
   2   3   1  378.66   13.50
  -3  -3  -1    2.00    2.00
  -3   3  -1   12.70    3.30
   4  -3   1   31.20    3.10
  -4  -3  -1   38.90    3.90
  -4  -3  -1   33.00    3.60
   4  -3   1   28.10    3.00
  -4  -3  -1   32.30    3.20
   5  -3   1    6.80    2.30
  -5  -3  -1    2.10    1.70
  -5  -3  -1    4.30    1.70
   5  -3   1    2.70    1.50
  -5   3  -1    2.30    1.60
  -6  -3  -1   13.60    2.40
   6  -3   1   15.00    2.30
   6  -3   1   18.30    2.60
  -6   3  -1   11.70    2.30
  -7  -3  -1   42.80    2.80
   7  -3   1   40.10    3.00
   7  -3   1   41.30    2.80
   7   3   1   43.60    2.50
  -7   3  -1   41.10    3.40
   7  -4  -1    7.80    1.60
  -7  -4   1    4.90    1.40
   7  -4  -1    4.50    1.60
  -7   4   1    5.80    2.20
   7   4  -1    3.20    1.60
   6  -4  -1   24.60    2.40
   6  -4  -1   26.80    2.50
  -6  -4   1   25.70    2.40
  -6  -4   1   25.20    2.30
  -6   4   1   24.40    3.30
   6   4  -1   25.00    2.70
  -5  -4   1    1.60    1.40
   5  -4  -1    0.00    1.40
  -5  -4   1   -1.30    1.30
   5  -4  -1   -0.80    1.50
  -5   4   1   -1.80    1.30
  -4  -4   1    9.40    3.50
   4  -4  -1   10.00    2.70
  -4  -4   1    9.50    2.60
  -4  -4   1   10.40    2.60
   4  -4  -1    7.00    2.50
  -3  -4   1   36.60    3.40
   3  -4  -1   34.30    3.30
  -3  -4   1   38.60    4.00
  -3  -4   1   37.90    3.40
   3  -4  -1   41.20    3.50
   2  -4  -1  158.48    6.80
  -2   4   1  150.48    7.40
   1  -4  -1  729.63   25.70
   1   4  -1  692.33   25.30
   1   4  -1  669.03   25.50
  -1   4   1  729.83   25.90
   0  -4   1   28.60    2.70
   0   4   1   30.10    2.40
   0   4  -1   32.30    3.10
   0   4  -1   28.70    2.50
   0   4   1   30.40    3.30
   1  -4   1   25.00    2.40
   1   4   1   16.50    3.00
  -1   4  -1   21.40    2.50
   1   4   1   22.10    2.30
   2  -4   1  181.08    7.80
  -2   4  -1  177.08    8.20
  -3  -4  -1   88.29    5.10
   3  -4   1   80.39    4.40
   3  -4   1   70.09    4.70
  -3  -4  -1   75.49    4.60
   3  -4   1   80.39    4.40
  -3  -4  -1   75.79    4.60
   4  -4   1  167.98    7.50
  -4  -4  -1  172.58    7.70
  -4  -4  -1  166.98    7.50
  -4  -4  -1  171.78    7.60
   4  -4   1  167.88    7.40
  -5  -4  -1   56.29    3.70
   5  -4   1   56.89    3.80
  -5  -4  -1   49.99    3.70
   5  -4   1   58.59    3.80
  -5   4  -1   53.49    3.80
   6  -4   1   35.80    2.70
  -6  -4  -1   37.20    2.60
  -6  -4  -1   37.00    2.80
   6  -4   1   39.40    2.80
  -6   4  -1   40.90    3.20
   7  -4   1    8.30    1.90
   7  -4   1   10.70    2.10
  -7  -4  -1    8.30    1.60
  -6  -5   1    0.80    1.00
  -6  -5   1    1.20    1.00
   6  -5  -1    0.00    1.20
   6  -5  -1    0.80    1.10
   6   5  -1    1.20    1.30
  -6   5   1   -0.40    1.30
   5  -5  -1   17.10    2.60
  -5  -5   1   28.90    2.60
  -5  -5   1   26.60    2.40
   5  -5  -1   26.50    2.90
  -5   5   1   18.10    2.50
  -4  -5   1   17.40    2.50
  -4  -5   1   19.60    3.40
   4  -5  -1   16.60    3.00
   4  -5  -1   15.60    2.40
  -4  -5   1   14.20    3.60
   3  -5  -1   23.10    3.60
  -3  -5   1   24.00    3.60
   3  -5  -1   19.70    3.70
  -3  -5   1   31.70    3.60
   2  -5  -1   54.09    4.30
  -2  -5   1   47.40    4.50
   2  -5  -1   53.99    3.60
   2  -5  -1   51.89    3.60
  -2  -5   1   59.39    3.70
  -2  -5   1   49.60    4.00
  -1  -5   1   56.09    4.60
   1  -5  -1   64.79    4.00
   1  -5  -1   50.19    4.70
  -1  -5   1   63.29    5.10
   0  -5  -1   17.90    3.50
   0  -5  -1   12.90    3.40
   0  -5   1   15.20    2.70
   0  -5  -1   11.50    2.60
   0   5   1   14.20    3.90
   0   5  -1   20.00    4.20
   1  -5   1    3.70    1.70
   1  -5   1    3.00    1.60
  -1  -5  -1    2.60    2.20
  -1  -5  -1    3.60    2.20
   1  -5   1    4.00    2.70
   1   5   1   13.10    4.20
   2  -5   1   62.89    3.90
   2  -5   1   64.19    4.00
   2  -5   1   49.80    4.80
  -2  -5  -1   61.79    4.60
  -2  -5  -1   60.49    4.20
  -2  -5  -1   67.69    4.40
   3  -5   1   20.40    2.90
  -3  -5  -1   22.20    2.90
  -3  -5  -1   15.90    3.20
   3  -5   1   21.80    2.80
   4  -5   1  211.78    9.00
  -4  -5  -1  216.48    9.10
   4  -5   1  213.98    9.00
  -4  -5  -1  218.98    9.20
  -4  -5  -1  209.08    9.00
  -5  -5  -1    6.30    2.10
   5  -5   1    5.00    1.70
   5  -5   1    6.80    2.00
  -5  -5  -1    8.10    2.10
   6  -5   1    0.10    1.30
   6  -5   1    3.00    1.30
  -6  -5  -1    2.30    1.00
  -6  -5  -1    1.30    1.00
  -6   5  -1   -1.50    1.30
  -6  -6   1    7.00    1.80
   6  -6  -1   11.80    2.10
   6  -6  -1   10.10    2.60
  -6  -6   1    7.60    1.10
  -6   6   1    8.30    2.10
   6   6  -1    5.50    1.60
   5  -6  -1    2.50    1.40
   5  -6  -1    1.20    1.00
  -5  -6   1    1.20    1.00
  -5  -6   1   -0.70    0.90
  -5   6   1    3.70    1.60
   4  -6  -1   61.09    3.80
   4  -6  -1   59.49    4.10
  -4  -6   1   63.39    4.20
  -4  -6   1   64.69    3.60
  -4  -6   1   55.99    3.60
   3  -6  -1   12.10    2.60
  -3  -6   1   10.90    3.60
   3  -6  -1   13.40    3.10
  -3  -6   1   13.70    2.40
  -2  -6   1    4.10    1.70
  -2  -6   1    3.60    1.80
   2  -6  -1    4.70    1.50
  -2  -6   1    3.40    2.10
   2  -6  -1    4.70    2.10
  -1  -6   1   37.60    4.30
  -1  -6   1   39.60    4.00
  -1  -6   1   41.40    3.50
   1  -6  -1   37.90    3.30
  -1  -6   1   39.80    4.60
   1  -6  -1   42.80    4.10
   1  -6  -1   39.90    4.00
   0  -6  -1  246.88    9.60
   0  -6   1  247.28   10.30
   0  -6  -1  233.48    9.80
   0  -6   1  238.18    9.80
   0  -6   1  219.98    9.90
   1  -6   1   30.70    4.00
   1  -6   1   29.20    3.10
  -1  -6  -1   30.80    3.80
  -1  -6  -1   28.20    3.80
   1  -6   1   28.60    3.40
  -1  -6  -1   28.00    3.50
   2  -6   1  210.28    8.70
  -2  -6  -1  201.38    8.50
  -2  -6  -1  208.18    8.90
   2  -6   1  200.58    8.90
   2  -6   1  206.48    9.10
  -2  -6  -1  214.08    8.90
  -3  -6  -1   20.30    3.30
  -3  -6  -1   19.50    2.80
   3  -6   1   17.90    3.30
   3  -6   1   20.20    2.60
  -3  -6  -1   21.30    2.60
   4  -6   1  133.39    6.30
  -4  -6  -1  129.69    6.30
  -4  -6  -1  131.79    6.10
   4  -6   1  137.69    6.20
  -4  -6  -1  131.69    6.10
  -5  -6  -1   20.00    1.90
   5  -6   1   22.70    2.70
  -5  -6  -1   25.90    2.20
  -5   6  -1   23.70    2.50
  -6  -6  -1    4.30    1.30
   6  -6   1    2.30    1.70
   6  -6   1    4.50    1.60
  -6  -6  -1    6.00    1.20
  -6   6  -1    4.10    2.10
   6   6   1    2.90    1.30
   5  -7  -1   11.70    1.70
   5  -7  -1   13.20    2.50
  -5  -7   1    9.70    1.60
  -5  -7   1   10.80    1.50
  -5   7   1    7.40    2.40
   4  -7  -1    1.30    1.10
   4  -7  -1   -0.20    1.60
  -4  -7   1    0.20    0.90
  -4  -7   1   -1.50    0.90
  -4   7   1    0.50    1.50
   3  -7  -1  126.69    5.90
  -3  -7   1  125.29    5.40
  -3  -7   1  122.69    5.70
   3  -7  -1  122.69    6.00
   2  -7  -1   45.50    3.80
   2  -7  -1   47.60    3.50
  -2  -7   1   52.09    4.40
  -2  -7   1   46.60    3.10
  -2  -7   1   46.40    3.50
   1  -7  -1  566.84   21.20
  -1  -7   1  560.74   21.10
  -1  -7   1  568.94   21.10
   1  -7  -1  574.14   21.00
   0  -7  -1    4.40    1.70
   0  -7   1    1.10    1.70
   0  -7   1    6.70    2.20
   0  -7  -1    9.80    3.00
   1  -7   1  242.18   10.80
  -1  -7  -1  248.68   10.00
   1  -7   1  251.77    9.90
   1  -7   1  227.58    9.90
  -1  -7  -1  249.18   10.10
  -1  -7  -1  234.18    9.90
  -2  -7  -1  121.29    5.70
  -2  -7  -1  130.69    6.40
   2  -7   1  130.49    6.00
  -2  -7  -1  118.89    5.90
   2  -7   1  130.79    6.20
  -3  -7  -1   20.70    3.70
  -3  -7  -1   13.10    2.20
  -3  -7  -1   14.80    2.30
   3  -7   1   12.80    2.30
  -4  -7  -1    0.10    1.20
  -4  -7  -1    0.40    1.00
   4  -7   1    1.20    1.10
   4  -7   1    0.80    1.70
  -4  -7  -1   -1.60    1.70
  -4   7  -1    0.00    1.60
  -5  -7  -1    8.70    1.20
  -5  -7  -1    9.20    1.30
   5  -7   1    7.40    1.50
  -5   7  -1    9.10    2.30
  -4  -8   1   78.49    3.40
   4  -8  -1   81.39    3.60
  -4  -8   1   76.49    3.40
  -3  -8   1   27.00    2.10
   3  -8  -1   23.80    2.90
  -3  -8   1   25.10    2.10
   3  -8  -1   26.30    2.10
   2  -8  -1   21.10    3.00
  -2  -8   1   14.20    2.30
   2  -8  -1   18.50    2.40
  -1  -8   1  115.19    6.70
   1  -8  -1  133.39    5.80
   1  -8  -1  131.99    6.00
   0  -8  -1    9.90    2.80
   0  -8   1    9.10    2.20
   0  -8   1    6.40    2.60
   0  -8  -1   16.10    3.20
   1  -8   1    1.30    2.30
   1  -8   1   11.00    2.40
  -1  -8  -1    1.40    1.90
  -2  -8  -1   18.90    3.10
   2  -8   1   17.90    2.30
  -2  -8  -1   15.30    2.40
   3  -8   1    5.70    1.70
  -3  -8  -1    4.90    1.80
  -3  -8  -1    1.70    1.00
  -3  -8  -1    1.90    2.10
  -3   8  -1   -0.80    2.40
   4  -8   1    0.90    0.90
  -4  -8  -1    1.00    0.80
   3  -9  -1   17.70    1.80
   2  -9  -1    4.00    1.20
   1  -9  -1    0.30    2.00
   1  -9   1    4.10    1.70
   2  -9   1    9.70    2.10
   3  -9   1   -1.60    1.00
   8   0  -2   84.69    3.60
   7   0  -2   -0.20    1.00
  -6   0   2   40.80    3.40
   6   0  -2   35.40    3.10
   5   0  -2    0.40    1.40
  -5   0   2   -1.50    1.20
  -4   0   2  320.87   11.90
   4   0  -2  308.67   12.20
  -3   0   2   -0.50    0.90
  -3   0   2   -0.50    0.60
  -3   0   2    0.00    0.50
  -2   0   2  312.07   11.40
  -2   0   2  327.07   11.40
  -1   0   2    0.10    0.10
   1   0   2    0.40    0.20
  -1   0  -2    0.10    0.20
  -2   0  -2   52.79    2.20
   2   0   2   54.89    2.30
  -3   0  -2    0.40    0.70
  -4   0  -2  289.77   11.10
  -5   0  -2    1.60    1.60
   5   0   2    0.30    2.00
   6   0   2  883.41   29.90
  -6   0  -2  700.73   29.70
   6   0   2  874.21   29.90
   7   0   2    2.20    1.20
   7  -1  -2   13.50    1.90
  -7   1   2   13.40    3.30
   7   1  -2   16.40    1.90
   6  -1  -2   17.20    4.20
   6  -1  -2   11.50    2.30
  -6  -1   2   12.20    3.80
   6   1  -2   11.30    2.40
  -6   1   2   11.60    2.30
  -5  -1   2  128.09    6.90
   5  -1  -2  119.39    6.40
  -5  -1   2  129.29    5.90
   5  -1  -2  136.19    6.90
  -5   1   2  133.19    5.90
   5   1  -2  124.79    6.20
  -4  -1   2    3.30    1.20
   4  -1  -2    3.60    1.60
  -4   1   2    4.00    1.10
  -3  -1   2  446.36   16.30
  -3   1   2  445.76   16.30
  -3   1   2  454.65   16.30
  -2   1   2    4.80    0.90
  -2   1   2    4.30    0.70
  -1   1   2  216.98    7.90
   0  -1   2   79.99    3.00
   0  -1  -2   81.39    3.00
   0   1   2   78.89    3.00
   0   1  -2   78.39    3.00
  -1  -1  -2  230.78    8.10
   1  -1   2  222.18    8.30
  -1   1  -2  227.68    8.20
   1   1   2  225.28    8.10
  -2  -1  -2   18.10    0.90
   2  -1   2   18.20    1.30
   2   1   2   16.60    0.90
  -3  -1  -2 1119.59   38.50
  -3   1  -2 1078.29   38.90
   4  -1   2   -1.30    1.90
  -4  -1  -2   -0.10    1.50
   4  -1   2    2.70    1.60
   5  -1   2  200.48    8.50
   5  -1   2  196.18    8.20
  -5  -1  -2  194.98    8.90
  -5   1  -2  214.88    8.40
   5   1   2  182.98    8.60
   6  -1   2   90.79    5.00
   6  -1   2   91.29    4.70
  -6  -1  -2   93.89    5.50
  -6   1  -2   84.79    4.80
   6   1   2   99.99    5.80
   7  -1   2   60.69    4.00
   7   1   2   50.19    3.00
   7  -2  -2   87.39    4.10
  -7   2   2   86.89    4.60
   7   2  -2   88.29    4.10
  -6  -2   2  149.29    6.90
   6  -2  -2  162.68    7.20
   6  -2  -2  156.88    6.80
  -6   2   2  154.28    7.00
   6   2  -2  162.18    6.90
   5  -2  -2   -0.80    1.30
  -5  -2   2    1.90    1.90
  -5  -2   2   -1.80    1.70
  -5   2   2    0.90    1.30
  -4  -2   2  114.19    5.90
   4  -2  -2  115.39    5.50
   4  -2  -2  117.39    5.80
  -4  -2   2  114.79    6.00
  -4  -2   2  123.29    5.50
  -4   2   2  116.29    5.40
  -3  -2   2  233.48    9.60
  -3   2   2  254.57   10.10
  -3   2   2  269.37    9.90
   2  -2  -2   10.40    1.90
  -2   2   2    9.70    1.50
  -2   2   2    8.40    1.20
  -1   2   2   76.79    3.30
   1   2  -2   82.19    3.10
   1   2  -2   82.79    3.10
   0   2  -2   60.99    2.60
   0   2   2   59.69    2.50
  -1  -2  -2  263.17    9.40
  -1   2  -2  260.97    9.70
   1   2   2  258.47    9.40
   2  -2   2   47.70    2.90
  -2  -2  -2   52.79    2.20
  -2   2  -2   52.19    2.80
   2   2   2   54.09    2.10
   3  -2   2  108.89    5.00
  -3   2  -2  106.49    5.30
   4  -2   2   13.10    2.60
  -4  -2  -2   15.20    4.10
  -4  -2  -2   10.70    2.90
  -4  -2  -2    7.90    2.10
   4  -2   2   16.50    3.00
   5  -2   2  123.39    5.80
  -5  -2  -2  126.49    6.20
   5  -2   2  121.39    6.00
  -5  -2  -2  119.39    8.40
  -5   2  -2  129.39    6.00
   6  -2   2   25.30    2.90
   6  -2   2   24.80    2.90
  -6  -2  -2   21.10    3.20
  -6   2  -2   22.20    2.70
   6   2   2   21.80    2.80
   7  -2   2   22.00    2.80
   7  -2   2   20.30    2.00
   7   2   2   19.50    2.00
  -7   2  -2   25.70    4.00
  -7  -3   2   15.00    2.40
   7  -3  -2   18.20    2.30
   7   3  -2   14.50    1.90
  -7   3   2   17.00    2.60
  -6  -3   2   53.89    3.60
   6  -3  -2   54.29    3.40
   6  -3  -2   54.99    3.70
  -6  -3   2   51.89    3.40
  -6   3   2   50.59    3.40
   6   3  -2   55.79    3.50
   5  -3  -2   61.69    4.00
  -5  -3   2   57.39    3.80
   5  -3  -2   58.79    3.70
  -5  -3   2   60.69    4.00
  -5   3   2   59.59    3.70
   4  -3  -2   81.89    4.70
  -4  -3   2   78.19    4.80
  -4  -3   2   81.69    4.60
  -4  -3   2   80.49    4.50
   4  -3  -2   75.29    4.30
  -3   3   2   85.19    5.20
   2  -3  -2 2381.26   83.79
  -2   3   2 2487.75   83.89
  -2   3   2 2261.57   83.99
   1   3  -2   38.60    2.10
   1   3  -2   37.20    1.90
  -1   3   2   34.90    2.50
   0   3  -2  382.56   14.30
   0   3  -2  408.96   14.50
   0   3   2  386.16   14.30
   1  -3   2  436.46   17.10
   1   3   2  475.25   16.80
  -1   3  -2  495.05   17.40
   2  -3   2   97.29    4.50
  -2   3  -2   91.09    4.90
   2   3   2   96.19    3.80
   3  -3   2   29.80    2.50
  -3  -3  -2   26.30    3.40
   3  -3   2   24.40    3.00
  -3   3  -2   31.00    3.80
  -4  -3  -2    9.40    2.90
   4  -3   2    2.40    1.80
  -4  -3  -2    2.10    1.80
  -4  -3  -2    7.40    2.10
   4  -3   2    3.90    1.40
   5  -3   2   46.00    3.50
  -5  -3  -2   48.10    3.70
   5  -3   2   51.79    3.50
  -5  -3  -2   51.39    3.90
  -5   3  -2   50.39    3.60
  -6  -3  -2  129.79    5.80
   6  -3   2  120.79    5.60
   6  -3   2  128.29    5.80
  -6  -3  -2  120.59    6.20
  -6   3  -2  116.99    5.80
   7  -3   2   55.49    3.30
  -7  -3  -2   64.59    3.30
   7  -3   2   59.19    3.20
  -7   3  -2   51.19    3.90
   7   3   2   57.59    3.10
  -7  -4   2    4.50    1.50
   7  -4  -2    6.60    1.60
   7  -4  -2    2.70    1.90
   7   4  -2    5.70    1.60
  -7   4   2    2.00    1.60
  -6  -4   2   29.00    2.50
   6  -4  -2   27.10    2.40
   6  -4  -2   26.50    2.60
  -6  -4   2   30.20    2.40
  -6   4   2   27.40    2.80
   6   4  -2   29.50    2.70
   5  -4  -2  120.69    5.80
  -5  -4   2  121.29    5.70
  -5  -4   2  114.09    5.60
   5  -4  -2  122.09    5.70
  -5   4   2  113.79    5.70
   4  -4  -2  212.88    8.70
  -4  -4   2  210.98    8.70
   4  -4  -2  213.38    8.70
  -4  -4   2  177.58   10.40
  -4  -4   2  208.18    8.70
  -3  -4   2    2.30    2.20
  -3  -4   2    1.80    1.60
   3  -4  -2   -2.00    1.60
  -3  -4   2   -0.10    1.60
   2  -4  -2  409.56   15.40
  -2   4   2  398.46   15.80
  -1  -4   2   62.49    3.90
   1  -4  -2   74.89    3.90
   1   4  -2   71.59    3.90
   1   4  -2   72.19    3.60
  -1   4   2   79.09    4.10
   0  -4   2   14.50    2.20
   0   4  -2   19.20    2.90
   0   4   2   20.40    2.20
   0   4  -2   20.50    2.10
   0   4   2   14.20    2.90
   1  -4   2   58.29    3.40
  -1   4  -2   64.89    3.70
   1   4   2   60.79    3.30
   1   4   2   60.89    4.00
   2  -4   2  613.64   23.70
  -3  -4  -2  108.29    5.60
  -3  -4  -2  111.79    5.90
   3  -4   2  100.29    5.70
   3  -4   2  111.59    5.50
   3  -4   2  116.89    5.50
  -3  -4  -2  103.19    5.60
  -4  -4  -2   13.90    2.90
  -4  -4  -2   18.60    3.40
   4  -4   2   14.70    2.60
   4  -4   2   17.40    2.90
  -4  -4  -2   16.80    2.70
   5  -4   2   62.29    3.90
   5  -4   2   49.80    5.70
  -5  -4  -2   60.89    4.00
  -5  -4  -2   61.79    3.90
  -5   4  -2   59.19    3.90
   6  -4   2   15.70    2.20
   6  -4   2   18.30    2.40
  -6  -4  -2   16.50    2.40
  -6  -4  -2   15.60    2.00
  -6   4  -2   19.50    2.70
   7  -4   2    0.10    1.30
   7  -4   2   -1.50    1.10
  -7  -4  -2   -1.00    1.00
  -6  -5   2   42.80    2.50
   6  -5  -2   37.50    2.70
   6  -5  -2   42.20    2.70
  -6  -5   2   47.30    3.30
   6   5  -2   41.20    2.80
  -6   5   2   40.30    2.90
   5  -5  -2   24.00    2.60
  -5  -5   2   21.80    2.30
   5  -5  -2   24.60    2.80
  -5  -5   2   21.80    3.30
  -5   5   2   23.10    2.60
   4  -5  -2    0.20    1.20
  -4  -5   2    1.30    1.40
  -4  -5   2    4.30    2.30
   4  -5  -2    2.30    1.60
  -4  -5   2   -0.40    2.30
   3  -5  -2    3.20    3.20
  -3  -5   2   10.10    3.70
  -3  -5   2    5.30    1.90
   3  -5  -2    4.50    2.00
  -2  -5   2   25.10    4.10
   2  -5  -2   17.80    2.50
   2  -5  -2   16.40    2.70
  -2  -5   2   24.00    3.30
  -2  -5   2   17.90    2.80
   2  -5  -2   20.30    3.60
  -1  -5   2   16.00    3.60
  -1  -5   2    9.40    2.30
   1  -5  -2   15.00    2.90
   1  -5  -2   11.30    2.70
   1  -5  -2   14.40    2.70
  -1  -5   2   14.60    3.20
   0  -5   2   67.89    3.90
   0  -5  -2   51.69    4.20
   0  -5  -2   54.19    4.70
   0   5  -2   69.59    5.20
   0   5   2   71.89    5.00
  -1  -5  -2    1.80    2.00
  -1  -5  -2    2.30    2.20
   1  -5   2    1.80    1.60
   1  -5   2    0.40    1.60
   1  -5   2   -2.10    4.80
   1   5   2   -0.50    2.80
  -2  -5  -2   70.79    4.70
  -2  -5  -2   80.99    4.90
   2  -5   2   80.79    4.40
   2  -5   2   79.59    4.30
  -2  -5  -2   65.49    5.50
   2  -5   2   67.49    5.10
  -2  -5  -2   69.79    4.70
  -3  -5  -2   63.89    4.30
   3  -5   2   61.59    4.70
   3  -5   2   66.39    4.00
  -3  -5  -2   63.19    4.20
   3  -5   2   67.79    4.30
  -4  -5  -2   -0.10    1.70
   4  -5   2    1.50    1.50
  -4  -5  -2   -1.00    2.00
   4  -5   2    4.10    1.80
  -4  -5  -2    0.60    1.70
  -5  -5  -2   52.09    3.40
   5  -5   2   52.09    3.40
   5  -5   2   54.39    3.70
  -5  -5  -2   54.49    3.40
  -5   5  -2   55.59    3.80
   6  -5   2   11.80    2.50
  -6  -5  -2   12.80    1.70
   6  -5   2   15.30    2.30
  -6  -5  -2   10.90    1.80
  -6   5  -2   10.90    2.30
  -6  -6   2   40.10    2.60
  -6  -6   2   41.70    2.10
   6  -6  -2   36.70    2.50
  -6   6   2   36.50    2.80
   6   6  -2   30.20    3.40
  -5  -6   2   13.30    1.80
   5  -6  -2   11.50    2.30
   5  -6  -2   14.40    2.00
  -5  -6   2   12.40    1.70
  -5   6   2   12.20    2.20
  -4  -6   2   23.50    3.40
  -4  -6   2   24.90    2.50
   4  -6  -2   20.70    3.00
  -4  -6   2   19.60    2.40
   4  -6  -2   23.80    2.70
  -4   6   2   21.70    2.70
  -3  -6   2   29.80    2.80
  -3  -6   2   23.50    4.00
   3  -6  -2   30.10    2.90
   3  -6  -2   30.10    3.40
  -3  -6   2   28.50    2.80
  -2  -6   2   -2.10    2.30
  -2  -6   2    0.40    1.40
   2  -6  -2    0.50    2.00
   2  -6  -2    2.20    1.50
  -2  -6   2    1.90    1.60
   1  -6  -2   96.79    5.50
  -1  -6   2   99.39    5.80
  -1  -6   2   93.89    5.10
   1  -6  -2  102.49    5.80
  -1  -6   2   96.69    5.50
   1  -6  -2   98.39    5.00
   0  -6  -2   28.90    3.10
   0  -6   2   38.20    3.80
   0  -6   2   24.60    3.60
   0  -6  -2   26.20    3.50
   0  -6   2   30.90    3.90
  -1  -6  -2  555.04   21.40
   1  -6   2  601.24   21.50
  -1  -6  -2  586.24   21.30
   1  -6   2  541.75   21.30
  -1  -6  -2  554.54   21.10
   1  -6   2  582.94   21.20
  -2  -6  -2   69.99    4.50
   2  -6   2   68.39    4.10
  -2  -6  -2   61.69    5.00
   2  -6   2   55.59    4.70
   2  -6   2   60.79    4.40
  -2  -6  -2   66.69    4.30
  -2  -6  -2   64.19    4.00
   3  -6   2    0.70    2.10
   3  -6   2    0.90    1.20
  -3  -6  -2    1.60    1.80
  -3  -6  -2    0.10    1.40
  -3  -6  -2   -0.90    1.50
   4  -6   2   16.60    3.10
  -4  -6  -2    9.30    2.90
  -4  -6  -2    9.80    2.20
  -4  -6  -2    6.30    2.10
   4  -6   2    8.90    2.70
  -5  -6  -2   43.70    2.90
   5  -6   2   45.90    3.40
   5  -6   2   49.40    3.20
  -5  -6  -2   52.69    2.90
  -5   6  -2   47.40    3.30
  -6  -6  -2    8.60    1.50
  -6  -6  -2    9.50    1.40
   6  -6   2   12.30    2.30
   6   6   2   12.00    1.90
  -5  -7   2    0.10    0.90
   5  -7  -2    1.50    1.50
   5  -7  -2   -0.60    1.00
  -5   7   2    2.60    1.60
   4  -7  -2   11.10    2.00
  -4  -7   2   14.10    1.60
   4  -7  -2   11.50    2.50
  -4  -7   2   15.00    2.00
  -4   7   2   15.40    2.60
  -3  -7   2    8.40    2.20
  -3  -7   2    6.10    1.80
   3  -7  -2    5.60    1.90
   3  -7  -2    8.50    2.70
  -3  -7   2   13.10    5.20
  -2  -7   2   41.40    3.20
   2  -7  -2   33.10    3.40
  -2  -7   2   33.00    2.70
  -2  -7   2   37.60    4.40
   2  -7  -2   35.30    3.20
   1  -7  -2   65.39    4.40
   1  -7  -2   56.99    3.60
  -1  -7   2   59.09    4.30
  -1  -7   2   51.49    5.00
   0  -7   2  166.18    7.90
   0  -7   2  167.58    7.40
   0  -7  -2  164.18    7.30
   0  -7  -2  169.88    7.50
   1  -7   2  132.59    6.10
   1  -7   2  122.99    6.50
  -1  -7  -2  132.49    6.30
   1  -7   2  122.19    6.80
  -1  -7  -2  132.39    6.40
  -1  -7  -2  123.09    6.10
  -2  -7  -2   65.89    4.50
  -2  -7  -2   70.69    4.30
   2  -7   2   69.39    4.20
  -2  -7  -2   71.39    4.00
   2  -7   2   66.39    4.70
  -3  -7  -2    8.80    3.20
  -3  -7  -2    4.30    1.40
  -3  -7  -2    6.20    2.10
   3  -7   2   10.80    2.80
   4  -7   2   48.70    3.10
   4  -7   2   48.50    3.70
  -4  -7  -2   42.90    2.80
  -4  -7  -2   46.90    3.20
  -4  -7  -2   45.50    2.70
  -4   7  -2   45.10    3.30
  -5  -7  -2   27.40    1.70
   5  -7   2   25.20    2.00
  -5  -7  -2   22.80    1.80
  -5   7  -2   22.90    2.50
  -4  -8   2    0.20    0.90
   4  -8  -2    1.60    1.00
   4  -8  -2    0.40    1.90
  -4  -8   2    0.00    0.70
   3  -8  -2    5.10    1.80
  -3  -8   2    2.00    1.00
  -3  -8   2    0.90    1.10
   3  -8  -2    1.20    1.60
  -2  -8   2    0.40    1.30
   2  -8  -2   -1.70    1.20
   2  -8  -2    1.70    1.70
   1  -8  -2  144.89    6.60
   1  -8  -2  146.09    6.30
   0  -8  -2   15.80    3.00
   0  -8  -2   14.70    2.60
   0  -8   2    8.30    2.40
   1  -8   2    2.10    1.50
  -1  -8  -2    5.60    2.10
  -1  -8  -2    3.90    1.80
  -2  -8  -2   24.20    3.10
  -2  -8  -2   25.10    2.60
   2  -8   2   22.90    2.40
  -3  -8  -2   57.59    3.10
  -3  -8  -2   50.89    3.00
  -3  -8  -2   55.79    3.60
   3  -8   2   56.79    3.10
  -3   8  -2   54.29    4.10
  -4  -8  -2    2.30    0.80
  -4  -8  -2    4.20    1.50
   4  -8   2    3.00    0.90
   3  -9  -2   27.40    2.00
   2  -9  -2   27.00    3.00
   1  -9  -2    0.00    1.30
   2  -9   2    6.40    2.30
   8   0  -3    0.70    0.90
   7   0  -3    4.40    1.20
  -6   0   3   -1.10    1.60
   6   0  -3   -0.70    1.20
  -5   0   3    7.00    2.00
   5   0  -3    6.80    1.70
   4   0  -3    0.60    1.70
  -3   0   3  177.48    7.00
  -3   0   3  182.98    6.60
  -3   0   3  179.28    6.60
  -2   0   3    0.00    0.30
  -2   0   3    0.10    0.30
   1   0  -3  248.08    8.70
  -1   0   3  242.88    8.70
  -1   0  -3  317.07   11.10
   1   0   3  307.87   11.10
   2   0   3    0.20    0.40
  -2   0  -3    1.70    0.50
  -3   0  -3    4.40    1.30
   3   0   3    4.00    1.30
  -4   0  -3    1.20    1.40
  -5   0  -3  197.78    8.10
   5   0   3  178.68    8.70
   5   0   3  200.68    8.30
   6   0   3   -1.30    1.90
   6   0   3    1.50    1.60
   7   0   3   13.90    2.20
   7  -1  -3  152.78    6.40
   7   1  -3  137.09    6.10
  -7   1   3  137.19    6.50
  -6  -1   3   64.39    4.40
   6  -1  -3   77.69    5.70
   6   1  -3   67.19    5.10
  -6   1   3   67.59    3.90
   5  -1  -3   99.19    5.90
  -5  -1   3  101.89    6.10
  -5  -1   3  102.49    5.00
   5   1  -3  105.09    5.20
  -5   1   3  113.99    5.10
   4  -1  -3   30.40    3.10
  -4  -1   3   35.00    2.40
  -4   1   3   28.50    2.20
  -3  -1   3  826.52   29.00
  -3   1   3  817.42   29.00
  -3   1   3  793.52   28.90
  -2   1   3  232.08    8.90
  -2   1   3  252.57    9.00
  -1   1   3 2017.80   70.79
   0  -1  -3 5486.15  187.08
   0  -1   3 5184.68  187.08
  -1  -1  -3  444.96   15.60
   1  -1   3  441.06   15.80
   1   1   3  432.76   15.60
  -1   1  -3  446.16   15.70
   2  -1   3  211.88    8.30
  -2  -1  -3  227.58    7.90
  -2   1  -3  220.58    8.10
   2   1   3  214.58    7.90
  -3  -1  -3   93.99    3.60
  -3   1  -3   82.19    4.00
   3   1   3   88.19    3.70
  -4  -1  -3  112.99    6.50
   4  -1   3  113.59    5.50
   4  -1   3  120.39    5.70
  -5  -1  -3  272.47   11.70
   5  -1   3  284.67   11.20
  -5   1  -3  301.87   11.30
   5   1   3  276.77   11.40
  -6  -1  -3   54.19    4.50
   6  -1   3   49.99    3.60
   6  -1   3   43.60    3.10
   6   1   3   44.40    3.30
  -6   1  -3   35.40    3.40
   6   1   3   41.70    4.40
   7  -1   3    0.80    2.00
   7  -1   3    2.40    1.20
   7   1   3    2.20    1.10
   7  -2  -3   35.50    2.40
  -7   2   3   32.80    3.10
   7   2  -3   29.50    2.30
  -6  -2   3   16.00    2.90
   6  -2  -3    9.60    2.20
   6  -2  -3    7.40    2.20
   6   2  -3    7.80    2.30
  -6   2   3    8.40    1.90
  -5  -2   3   42.90    3.90
  -5  -2   3   42.70    4.00
   5  -2  -3   45.60    3.20
  -5  -2   3   45.80    3.60
  -5   2   3   41.60    3.00
   4  -2  -3    1.70    1.50
  -4  -2   3    6.40    2.10
  -4  -2   3    4.50    1.80
   4  -2  -3   -0.10    2.00
  -4  -2   3    2.10    1.80
  -4   2   3    0.40    1.00
  -3  -2   3  654.83   24.40
  -3   2   3  678.93   24.90
  -3   2   3  706.13   24.70
  -2   2   3   28.60    1.90
  -2   2   3   31.40    2.20
   1   2  -3    4.70    0.60
  -1   2   3    2.50    0.80
   1   2  -3    4.30    0.50
   0  -2  -3  160.28    5.90
   0   2  -3  155.98    5.80
   0   2   3  146.89    6.10
  -1  -2  -3  528.75   18.50
   1   2   3  507.55   18.40
  -1   2  -3  525.45   18.70
   2  -2   3  405.66   15.10
  -2  -2  -3  411.76   14.50
   2   2   3  396.56   14.40
  -2   2  -3  408.76   15.00
   3  -2   3   46.00    3.00
   4  -2   3  603.84   20.60
  -4  -2  -3  567.44   20.60
   4  -2   3  566.24   20.60
  -4  -2  -3  549.85   20.90
  -4  -2  -3  540.55   20.80
   4   2   3  508.15   20.60
  -5  -2  -3  226.88    9.80
   5  -2   3  226.68    9.60
   5  -2   3  243.18    9.50
  -5   2  -3  237.58    9.70
  -6  -2  -3    3.80    1.90
   6  -2   3    2.50    1.50
   6  -2   3    3.70    1.60
   6   2   3    5.20    1.80
  -6   2  -3    3.40    1.70
   7  -2   3    1.10    1.00
   7  -2   3    2.30    1.50
   7   2   3    1.90    1.00
   7  -3  -3    0.60    0.90
   7   3  -3    0.00    1.00
  -7   3   3   -1.40    1.40
  -6  -3   3   35.90    3.00
   6  -3  -3   33.50    3.10
  -6  -3   3   38.10    3.00
   6  -3  -3   33.80    2.90
  -6   3   3   34.60    2.90
   6   3  -3   39.70    3.00
   5  -3  -3  127.99    5.90
  -5  -3   3  137.19    6.20
  -5  -3   3  137.39    6.30
   5  -3  -3  127.99    6.40
  -5   3   3  135.09    6.20
  -4  -3   3  220.18    9.20
  -4  -3   3  219.88    9.20
  -4  -3   3  215.28    9.40
   4  -3  -3  232.58    9.30
   4  -3  -3  227.78    9.10
  -3  -3   3    5.80    2.10
  -3   3   3   14.60    3.40
   2  -3  -3  577.14   21.00
  -2   3   3  571.34   21.00
  -2   3   3  568.74   21.30
  -1   3   3  160.88    6.80
   1   3  -3  170.08    6.40
   1   3  -3  176.28    6.40
   0   3  -3   87.29    3.90
   0   3   3   87.89    3.80
   1  -3   3   15.00    1.90
  -1   3  -3   11.10    1.80
   1   3   3   14.20    1.20
   2  -3   3  682.53   25.00
   2   3   3  692.23   24.40
  -3  -3  -3  418.46   16.40
  -3  -3  -3  399.36   16.20
   3  -3   3  425.76   16.20
  -3  -3  -3  419.66   16.10
   3  -3   3  417.66   16.10
  -3   3  -3  480.05   17.20
   4  -3   3   13.30    2.20
  -4  -3  -3    9.00    2.80
   4  -3   3   17.30    2.50
  -4  -3  -3   11.00    2.20
  -4  -3  -3    8.70    3.30
   5  -3   3   33.40    3.10
   5  -3   3   36.70    3.00
  -5  -3  -3   32.80    3.30
  -5  -3  -3   39.60    3.60
  -5   3  -3   32.20    3.10
   6  -3   3   40.80    3.10
  -6  -3  -3   33.30    3.70
  -6  -3  -3   42.80    3.20
   6  -3   3   38.30    3.00
  -6   3  -3   39.50    3.20
   7  -3   3    0.30    1.10
   7  -3   3   -1.60    1.20
  -7  -3  -3    1.50    1.80
  -7   3  -3    6.00    2.40
   7   3   3   -0.20    0.90
   7  -4  -3   13.10    1.80
  -7  -4   3   14.20    1.70
  -7   4   3    8.70    2.30
   7   4  -3   13.00    1.80
   6  -4  -3    0.60    1.10
   6  -4  -3   -0.10    1.30
  -6  -4   3    0.00    1.20
  -6  -4   3   -0.80    1.00
  -6   4   3    0.60    1.30
   6   4  -3   -0.90    1.30
   5  -4  -3  553.54   21.40
  -5  -4   3  566.74   21.40
   5  -4  -3  584.64   21.50
  -5  -4   3  586.34   21.80
  -5   4   3  597.24   22.90
   4  -4  -3  108.09    5.50
  -4  -4   3  110.89    5.40
   4  -4  -3  117.49    5.50
  -4  -4   3  107.79    5.40
  -3  -4   3   14.40    2.70
  -3  -4   3   10.20    2.90
  -3  -4   3   11.10    2.60
   3  -4  -3   14.90    2.60
   2  -4  -3   83.19    4.30
  -2  -4   3   70.59    4.20
  -2   4   3   80.69    5.10
   1  -4  -3   -0.20    1.60
  -1  -4   3   -0.80    1.30
  -1   4   3    0.60    1.40
   1   4  -3    0.30    1.10
   1   4  -3    1.20    1.50
   0  -4   3  231.58    9.70
   0   4   3  257.37    9.90
   0   4  -3  267.67    9.90
   0   4   3  248.88   10.40
   0   4  -3  253.57   10.10
   1  -4   3  283.57   11.10
  -1   4  -3  295.97   11.40
   1   4   3  280.67   10.80
   2  -4   3  375.26   13.60
  -2  -4  -3  321.27   13.70
   3  -4   3    0.90    1.30
   3  -4   3    1.30    2.00
   3  -4   3    1.00    1.50
  -3  -4  -3    0.70    1.80
  -3  -4  -3   -0.50    2.10
  -3  -4  -3    1.60    3.00
  -3  -4  -3   -1.50    1.60
  -4  -4  -3    1.50    2.00
  -4  -4  -3    2.00    1.50
  -4  -4  -3    2.90    1.70
   4  -4   3    0.50    1.50
   4  -4   3    0.80    1.80
  -5  -4  -3   77.79    4.50
   5  -4   3   80.99    4.40
  -5  -4  -3   74.59    4.50
   5  -4   3   77.09    4.50
  -6  -4  -3   33.30    2.80
  -6  -4  -3   33.90    2.70
   6  -4   3   30.30    2.50
   6  -4   3   32.90    2.60
  -6   4  -3   36.20    2.90
   7  -4   3    2.60    1.30
  -7  -4  -3    1.00    1.00
   7  -4   3    1.60    1.20
   7   4   3    1.00    1.40
  -6  -5   3    6.60    1.40
   6  -5  -3    7.00    1.80
   6  -5  -3    6.70    1.90
  -6  -5   3    8.10    1.60
  -6   5   3    7.30    2.00
   6   5  -3    8.00    2.20
   5  -5  -3   25.50    2.90
   5  -5  -3   20.60    2.50
  -5  -5   3   21.70    2.70
  -5  -5   3   22.00    2.30
  -5   5   3   20.60    2.50
  -4  -5   3  177.58    7.70
  -4  -5   3  171.58    7.70
   4  -5  -3  188.68    8.00
  -4  -5   3  184.68    8.10
   4  -5  -3  180.28    7.90
  -3  -5   3  129.69    7.10
  -3  -5   3  155.58    7.70
   3  -5  -3  157.38    7.10
  -3  -5   3  146.69    6.80
   2  -5  -3   78.69    4.20
   2  -5  -3   80.09    4.70
  -2  -5   3   74.19    5.50
  -2  -5   3   73.09    4.50
  -2  -5   3   70.19    4.20
  -1  -5   3    2.50    1.80
  -1  -5   3    1.70    1.80
   1  -5  -3    5.60    2.10
  -1  -5   3    4.80    2.10
   1  -5  -3    2.70    1.60
   1  -5  -3   -0.60    2.00
   0  -5  -3   29.70    4.00
   0  -5  -3   39.00    3.60
   0  -5   3   32.60    3.00
   0   5   3   41.80    7.20
   0   5  -3   39.60    4.70
   1  -5   3  259.27    9.80
  -1  -5  -3  229.98   10.10
  -1  -5  -3  240.58    9.90
   1  -5   3  243.08    9.70
  -1  -5  -3  220.28    9.70
   1   5   3  230.58   10.10
   2  -5   3  101.09    5.80
  -2  -5  -3   95.89    5.70
  -2  -5  -3  103.69    5.50
   2  -5   3   99.79    5.20
   2  -5   3   98.69    5.20
  -2  -5  -3   89.99    5.50
  -2  -5  -3   98.09    5.40
  -3  -5  -3    2.60    2.00
   3  -5   3    3.30    1.50
   3  -5   3    4.60    2.30
  -3  -5  -3    2.40    1.70
   3  -5   3    1.90    1.70
  -3  -5  -3    2.30    1.70
  -4  -5  -3   39.50    3.70
   4  -5   3   32.10    3.10
  -4  -5  -3   30.60    3.10
   4  -5   3   29.90    3.50
  -4  -5  -3   27.40    3.20
   5  -5   3   90.79    4.60
  -5  -5  -3   95.99    4.70
  -5  -5  -3   94.99    4.70
  -5   5  -3   86.39    4.90
  -6  -5  -3  111.49    4.70
   6  -5   3  100.59    4.90
   6  -5   3  103.69    4.90
  -6  -5  -3  103.59    4.60
  -6   5  -3  106.59    5.10
  -6  -6   3   14.30    2.00
  -6  -6   3   15.10    1.30
   6  -6  -3   15.10    2.00
  -6   6   3   15.10    2.30
   5  -6  -3   14.50    2.20
  -5  -6   3   10.70    1.70
   5  -6  -3   11.80    1.90
  -5  -6   3   12.00    1.50
  -5   6   3   14.00    2.20
   4  -6  -3    1.80    1.70
  -4  -6   3    0.30    1.30
  -4  -6   3    1.90    1.20
   4  -6  -3    0.80    1.30
  -4   6   3    0.10    1.50
  -3  -6   3   11.30    2.20
   3  -6  -3   11.10    3.00
  -3  -6   3    7.30    2.30
   3  -6  -3   13.40    2.50
  -3  -6   3    8.10    2.40
   2  -6  -3   31.50    3.00
  -2  -6   3   21.30    4.60
   2  -6  -3   25.20    3.50
  -2  -6   3   23.50    2.70
  -2  -6   3   28.20    3.10
  -1  -6   3   19.40    3.60
  -1  -6   3   29.60    4.70
   1  -6  -3   23.30    3.10
  -1  -6   3   19.20    2.80
   1  -6  -3   26.90    3.60
   0  -6  -3   82.69    4.70
   0  -6   3   67.99    5.00
   0  -6  -3   73.89    4.50
   0  -6   3   78.29    4.80
   0  -6   3   79.19    5.50
   1  -6   3    2.50    1.70
   1  -6   3   -1.30    2.50
  -1  -6  -3    0.70    1.90
  -1  -6  -3    1.40    2.00
  -1  -6  -3    1.80    1.60
   1  -6   3    1.60    1.80
   2  -6   3    2.30    1.80
   2  -6   3   -0.70    2.40
  -2  -6  -3    0.60    1.70
  -2  -6  -3   -2.00    2.20
  -2  -6  -3   -2.80    1.90
  -2  -6  -3    0.20    1.80
   2  -6   3    2.00    1.40
   3  -6   3   11.20    3.70
  -3  -6  -3    1.80    1.50
   3  -6   3    0.90    1.30
  -3  -6  -3    2.20    1.50
  -3  -6  -3    3.70    1.80
  -4  -6  -3   -2.20    1.80
  -4  -6  -3    0.50    1.20
   4  -6   3    1.80    2.00
  -4  -6  -3   -2.20    1.30
   4  -6   3    0.60    1.20
  -5  -6  -3   19.00    2.20
   5  -6   3   18.20    3.00
   5  -6   3   19.10    2.10
  -5  -6  -3   25.60    3.10
  -5   6  -3   20.50    2.50
   6  -6   3  122.79    5.50
   6   6   3  140.49    5.30
   5  -7  -3    8.70    1.70
  -5  -7   3    7.00    1.30
  -5  -7   3    7.00    1.20
   4  -7  -3    8.20    2.40
   4  -7  -3    4.60    1.20
  -4  -7   3    6.60    1.30
  -4  -7   3    7.30    1.90
  -4   7   3    6.80    2.50
   3  -7  -3  142.79    6.70
   3  -7  -3  151.28    6.60
  -3  -7   3  146.49    6.10
  -3  -7   3  153.38    6.50
  -3   7   3  139.69    6.80
  -2  -7   3   10.10    2.60
  -2  -7   3    5.00    3.30
  -2  -7   3    9.20    2.10
   2  -7  -3    9.80    2.30
   1  -7  -3   35.50    3.60
  -1  -7   3   35.50    3.80
   1  -7  -3   32.40    3.60
   0  -7  -3  407.96   15.30
   0  -7   3  399.56   15.50
   0  -7  -3  405.96   15.60
   1  -7   3  236.18    9.70
  -1  -7  -3  243.38    9.90
   1  -7   3  230.78   10.30
  -1  -7  -3  237.88    9.60
  -1  -7  -3  238.78    9.90
   2  -7   3    3.60    2.50
   2  -7   3    4.80    1.60
  -2  -7  -3   15.20    3.80
   2  -7   3    8.80    3.10
  -2  -7  -3   11.80    2.90
  -2  -7  -3    8.40    2.80
  -2  -7  -3    7.00    2.10
   3  -7   3   73.19    4.10
   3  -7   3   66.99    5.00
  -3  -7  -3   70.39    4.80
  -3  -7  -3   70.89    4.00
  -4  -7  -3    4.40    1.60
  -4  -7  -3    5.20    1.60
  -5  -7  -3   39.50    2.10
  -5  -7  -3   36.20    2.20
   5  -7   3   35.30    2.40
  -5   7  -3   33.80    2.80
   4  -8  -3    2.20    1.60
   4  -8  -3    1.80    1.00
  -4  -8   3    0.90    0.70
  -4  -8   3    1.80    0.90
  -3  -8   3   11.90    1.80
  -3  -8   3    9.10    1.60
   3  -8  -3   11.50    1.90
   3  -8  -3    8.40    2.20
   2  -8  -3   55.09    3.20
  -2  -8   3   56.69    3.20
   2  -8  -3   55.59    3.60
   1  -8  -3   93.49    4.60
   1  -8  -3   97.29    4.80
   0  -8  -3  208.28    8.50
   0  -8  -3  214.58    8.80
  -1  -8  -3   24.40    3.00
   1  -8   3   30.50    3.00
  -1  -8  -3   24.30    3.20
   2  -8   3   55.29    3.20
  -2  -8  -3   51.39    3.60
  -2  -8  -3   56.29    3.40
  -3  -8  -3    1.40    1.30
  -3  -8  -3    2.60    1.70
  -3  -8  -3    1.20    1.10
  -4  -8  -3    1.20    1.10
  -4  -8  -3    0.90    0.80
   4  -8   3    1.20    1.70
   3  -9  -3    0.00    0.90
   2  -9  -3   39.70    4.00
   1  -9  -3   32.60    3.70
   1  -9  -3   35.50    2.50
   0  -9  -3    1.10    2.00
   0  -9  -3   -0.50    1.70
  -1  -9  -3    2.40    2.40
   2  -9   3   15.90    2.80
   8   0  -4   11.90    1.60
   7   0  -4   -0.40    1.10
  -7   0   4    2.00    2.40
   6   0  -4   52.79    3.40
  -6   0   4   51.29    3.60
   5   0  -4    0.80    1.50
  -5   0   4   -1.30    1.20
  -4   0   4  567.34   20.00
   4   0  -4  523.95   20.00
  -3   0   4   -0.20    0.60
  -3   0   4    0.40    0.60
  -3   0   4    0.50    0.90
  -2   0   4 2490.75   91.19
  -2   0   4 2727.53   91.09
   1   0  -4    1.10    0.30
  -1   0   4    1.10    0.30
   0   0  -4 1304.97   43.80
   0   0   4 1188.08   43.80
  -1   0  -4    0.10    0.30
   1   0   4    0.40    0.20
  -2   0  -4 1597.14   53.99
   2   0   4 1482.55   53.99
  -3   0  -4   -0.10    0.90
   3   0   4    0.30    1.00
  -4   0  -4  222.68    8.50
   4   0   4  199.48    8.80
   5   0   4   -0.90    1.70
   5   0   4    0.30    1.40
  -5   0  -4   -4.90    2.80
  -5   0  -4    0.80    1.80
   6   0   4   51.39    3.40
   6   0   4   48.80    4.00
   7   0   4    1.60    1.20
   7  -1  -4    2.20    1.40
   7   1  -4    1.10    1.10
  -7   1   4    1.20    1.90
   6  -1  -4   59.29    3.70
  -6  -1   4   56.89    3.90
  -6   1   4   61.39    3.60
   6   1  -4   58.59    3.90
  -5  -1   4   84.89    5.90
   5  -1  -4   97.29    6.90
  -5  -1   4  100.89    4.70
   5   1  -4  101.99    5.10
  -5   1   4  107.39    4.90
   4  -1  -4  103.69    5.00
  -4   1   4  106.19    4.70
  -3  -1   4  497.65   18.00
  -3   1   4  483.65   18.10
  -3   1   4  516.35   18.10
  -3   1   4  490.55   18.00
  -2   1   4  503.15   18.00
  -1  -1   4 5311.97  186.98
   1  -1  -4 5253.37  187.68
  -1   1   4 5021.20  187.78
   1   1  -4 5834.62  187.08
   0  -1   4   13.90    0.80
   0  -1  -4   14.60    0.80
   0   1   4   15.00    0.80
   0   1  -4   16.50    0.80
   1  -1   4  747.33   27.50
  -1  -1  -4  805.42   27.30
  -1   1  -4  767.82   27.30
   1   1   4  778.82   27.20
  -2  -1  -4  137.59    4.90
   2  -1   4  129.79    5.20
  -2   1  -4  128.39    5.10
   2   1   4  127.19    4.90
  -3  -1  -4  139.89    5.40
  -3   1  -4  137.59    5.70
   3   1   4  140.79    5.50
   4  -1   4    0.70    1.60
   4  -1   4   -1.00    1.50
  -4  -1  -4   -1.70    2.40
   4   1   4   -0.60    1.80
   5  -1   4   35.40    3.40
  -5  -1  -4   33.10    5.70
   5  -1   4   38.40    3.20
   5   1   4   33.60    3.90
  -5   1  -4   37.40    3.10
   6  -1   4   -0.60    1.40
  -6  -1  -4   -2.90    2.30
   6  -1   4    2.60    1.70
   6   1   4   -1.30    1.30
   6   1   4    4.40    2.30
  -6   1  -4   -0.30    1.80
   7  -1   4    0.30    1.70
   7  -1   4    0.80    1.10
   7   1   4    0.90    1.00
   7  -2  -4   69.89    3.60
   7   2  -4   72.69    3.60
  -7   2   4   77.59    4.20
   6  -2  -4   19.40    3.50
  -6  -2   4   12.50    2.20
   6  -2  -4   16.10    3.30
  -6   2   4   13.60    2.00
   6   2  -4   13.00    2.50
  -5  -2   4   82.59    4.50
  -5  -2   4   90.69    5.20
  -5  -2   4   84.19    6.50
   5  -2  -4   73.99    6.80
   5  -2  -4   92.99    4.50
  -5   2   4   87.29    4.50
   4  -2  -4  212.38    9.10
   4  -2  -4  215.08    8.70
  -4  -2   4  218.38    9.00
  -4  -2   4  222.18    8.50
  -4  -2   4  201.68    9.10
  -4   2   4  216.08    8.70
  -3  -2   4  161.88    6.50
  -3   2   4  170.98    6.90
  -3   2   4  158.98    7.20
  -2   2   4  191.78    7.50
  -2   2   4  178.58    7.20
  -1   2   4  448.56   16.30
   1   2  -4  454.65   16.00
   0  -2  -4  251.27    9.30
   0  -2   4  247.88    9.30
   0   2   4  240.18    9.20
   0   2  -4  267.37    9.20
   1  -2   4  178.58    7.00
  -1  -2  -4  179.78    6.80
  -1   2  -4  192.38    7.00
   1   2   4  177.68    6.70
   2  -2   4 1433.06   50.69
  -2  -2  -4 1446.76   50.19
   2   2   4 1348.37   50.09
  -2   2  -4 1492.65   50.59
   3  -2   4   14.80    2.00
   4  -2   4   58.19    3.90
  -4  -2  -4   59.99    5.20
  -4  -2  -4   59.29    4.50
   4  -2   4   66.09    4.00
  -4  -2  -4   62.59    4.40
   4   2   4   56.99    4.40
   5  -2   4  308.87   11.80
  -5  -2  -4  285.47   12.20
   5  -2   4  298.37   11.90
  -5  -2  -4  307.27   12.20
  -5   2  -4  317.47   12.10
   5   2   4  282.57   12.10
   6  -2   4  110.79    5.40
  -6  -2  -4  129.19    5.90
   6  -2   4  120.89    5.60
   6   2   4  116.49    5.60
  -6   2  -4  100.99    5.60
  -7  -2  -4    2.50    3.20
   7  -2   4    2.70    1.50
   7  -2   4    1.20    1.10
   7   2   4    2.90    1.00
  -7  -3   4    2.40    2.20
   7  -3  -4   -0.60    0.90
  -7   3   4    0.30    1.60
   7   3  -4   -0.80    1.00
  -6  -3   4   40.70    3.20
   6  -3  -4   46.50    3.10
  -6  -3   4   44.20    3.10
   6  -3  -4   42.40    3.50
   6   3  -4   46.60    3.30
  -6   3   4   41.20    3.10
  -5  -3   4    4.90    1.50
   5  -3  -4    3.60    1.40
  -5  -3   4    2.80    1.50
   5  -3  -4    3.20    1.70
  -5   3   4    3.50    1.40
  -4  -3   4   48.60    3.60
  -4  -3   4   47.20    3.30
  -4  -3   4   47.00    3.50
   4  -3  -4   50.99    3.90
   4  -3  -4   53.09    3.40
  -4   3   4   46.90    3.10
  -3  -3   4  105.49    6.50
  -3  -3   4   91.09    4.60
   3  -3  -4  126.19    6.20
  -3  -3   4  115.69    6.50
  -3   3   4  101.79    5.70
  -2  -3   4  191.98    7.70
  -2   3   4  207.48    8.10
  -2   3   4  199.48    8.60
   1   3  -4  821.92   28.30
   1   3  -4  789.42   28.30
  -1   3   4  783.82   28.60
   0   3   4  623.44   23.30
   0   3  -4  677.33   23.40
   1  -3   4   11.20    1.70
   1   3   4    8.60    1.10
  -1   3  -4    8.30    1.80
   2  -3   4   57.39    3.30
   2   3   4   55.49    2.60
   3  -3   4  343.27   12.90
   3  -3   4  338.07   12.80
  -3  -3  -4  316.57   13.10
  -3  -3  -4  327.47   12.90
  -3  -3  -4  321.67   13.00
  -4  -3  -4   -0.70    2.00
   4  -3   4    0.90    1.80
   4  -3   4    2.80    1.40
  -4  -3  -4    2.90    1.70
  -4  -3  -4    2.30    2.00
   5  -3   4    0.40    2.20
  -5  -3  -4    2.60    1.80
   5  -3   4    3.70    1.60
  -5  -3  -4    2.20    1.70
  -5   3  -4    1.30    1.70
  -6  -3  -4    9.90    3.50
   6  -3   4    8.70    2.20
  -6  -3  -4    8.00    2.40
  -6   3  -4    6.00    2.40
   7  -3   4    3.40    1.10
   7  -3   4    8.00    1.90
   7   3   4    3.70    1.50
   7  -4  -4    3.70    1.10
  -7  -4   4    5.10    1.60
   7   4  -4    1.20    1.30
  -7   4   4    1.10    1.70
  -6  -4   4   83.79    4.00
   6  -4  -4   81.29    4.30
  -6  -4   4   80.29    4.00
   6  -4  -4   80.69    4.10
  -6   4   4   84.79    4.30
   6   4  -4   82.99    4.30
  -5  -4   4   39.60    3.00
   5  -4  -4   40.40    3.30
  -5  -4   4   45.80    3.40
   5  -4  -4   44.40    3.30
  -5   4   4   39.80    3.10
  -4  -4   4  130.19    6.20
   4  -4  -4  136.39    6.40
  -4  -4   4  129.99    6.10
   4  -4  -4  140.79    6.30
  -3  -4   4  374.96   14.40
   3  -4  -4  374.26   14.20
  -3  -4   4  351.26   14.60
  -3  -4   4  391.96   14.30
   3  -4  -4  375.46   14.40
  -2  -4   4  297.47   10.60
  -2   4   4  257.17   12.00
  -1  -4   4  193.18    7.90
   1  -4  -4  198.98    8.40
  -1   4   4  209.78    8.50
   1   4  -4  204.38    8.10
   1   4  -4  204.38    8.00
   0  -4   4  124.39    5.70
   0   4  -4  136.19    5.80
   0   4  -4  133.69    6.10
   0   4   4  140.79    5.90
   1  -4   4  591.24   21.90
  -1   4  -4  599.84   22.20
   1   4   4  606.14   21.70
   2  -4   4    8.60    2.00
  -2  -4  -4    5.60    2.20
  -2  -4  -4    6.50    2.50
   2  -4   4    6.60    2.10
  -3  -4  -4  190.88    8.30
  -3  -4  -4  189.28    8.20
   3  -4   4  201.68    8.10
  -3  -4  -4  190.08    8.40
  -3  -4  -4  168.28    8.50
   3  -4   4  192.08    8.20
   3  -4   4  179.08    8.20
   4  -4   4   40.40    3.50
  -4  -4  -4   42.30    3.70
   4  -4   4   34.70    3.10
  -4  -4  -4   33.90    3.40
  -4  -4  -4   36.10    3.50
   5  -4   4   11.70    2.90
  -5  -4  -4   13.90    2.70
   5  -4   4    8.30    2.30
  -5  -4  -4   10.90    2.70
   6  -4   4   -0.10    1.50
  -6  -4  -4    0.20    1.40
  -6  -4  -4    1.00    1.20
   6  -4   4   -0.20    1.30
  -6   4  -4    0.40    1.50
  -7  -4  -4   -0.20    1.00
   7  -4   4    1.70    1.10
   7   4   4    0.00    0.90
   6  -5  -4    0.60    1.20
   6  -5  -4    1.50    1.20
  -6  -5   4   -0.30    0.80
  -6  -5   4    1.70    1.00
  -6   5   4   -0.10    1.30
   6   5  -4    1.70    1.50
   5  -5  -4    1.50    1.50
  -5  -5   4    0.00    1.00
   5  -5  -4    2.00    1.30
  -5  -5   4    2.60    1.70
  -5   5   4    0.90    1.30
  -4  -5   4    8.10    2.10
  -4  -5   4    6.10    2.20
   4  -5  -4    7.10    2.70
   4  -5  -4    7.30    2.20
  -4  -5   4    5.40    2.40
  -4   5   4    5.60    2.20
  -3  -5   4    2.00    1.30
  -3  -5   4    1.80    1.40
  -3  -5   4   -1.00    2.60
   3  -5  -4    2.20    2.90
   3  -5  -4    2.40    1.30
   2  -5  -4   92.79    4.90
  -2  -5   4   85.39    5.00
   2  -5  -4   87.69    4.70
  -2  -5   4   86.39    4.60
  -2  -5   4   85.59    6.30
  -1  -5   4   40.00    4.40
   1  -5  -4   52.79    4.10
  -1  -5   4   42.00    3.50
   1  -5  -4   50.19    3.50
   1  -5  -4   46.90    4.10
  -1  -5   4   51.79    3.60
   0  -5  -4  132.79    6.50
   0  -5  -4  129.79    6.20
   0  -5   4  135.89    6.00
   0   5  -4  128.69    7.40
  -1  -5  -4   20.20    3.90
  -1  -5  -4   27.40    3.60
   1  -5   4   20.40    2.30
   1  -5   4   16.10    3.10
  -1  -5  -4   14.40    3.40
   1   5   4   20.00    4.00
  -2  -5  -4   23.40    3.60
   2  -5   4   23.10    3.00
   2  -5   4   28.90    4.40
  -2  -5  -4   20.60    3.50
  -2  -5  -4   21.10    3.40
   2  -5   4   22.00    2.70
  -2  -5  -4   26.70    3.60
  -3  -5  -4    0.40    2.00
  -3  -5  -4    1.50    1.50
  -3  -5  -4   -2.40    2.60
  -3  -5  -4    2.50    1.70
   3  -5   4    7.20    2.50
   3  -5   4    1.50    1.50
   3  -5   4    1.60    2.70
  -4  -5  -4   10.40    3.00
  -4  -5  -4    1.50    1.60
   4  -5   4    9.20    3.30
  -4  -5  -4    1.80    1.60
   5  -5   4  216.58    8.60
   5  -5   4  198.08    8.60
  -5  -5  -4  214.28    8.50
  -5  -5  -4  212.08    8.50
  -5   5  -4  172.28    8.60
   6  -5   4   29.60    2.20
  -6  -5  -4   32.80    2.90
  -6  -5  -4   27.50    2.30
   6  -5   4   28.30    3.10
  -6   5  -4   34.00    2.80
   6  -6  -4   20.00    1.80
  -6  -6   4   22.70    1.90
   6  -6  -4   17.40    2.40
  -6  -6   4   18.50    1.40
  -6   6   4   24.10    3.40
   5  -6  -4   14.00    2.00
   5  -6  -4   15.20    2.20
  -5  -6   4   15.20    2.00
  -5  -6   4   13.90    2.40
  -5   6   4   16.40    2.50
   4  -6  -4    5.90    2.20
  -4  -6   4    6.90    1.90
   4  -6  -4    8.10    2.70
  -4  -6   4    4.90    1.30
  -4   6   4    7.30    2.40
  -3  -6   4    4.70    1.40
   3  -6  -4    5.10    1.80
  -3  -6   4   12.30    4.40
  -3  -6   4    5.00    1.40
   3  -6  -4    4.40    1.60
  -2  -6   4    0.10    1.40
   2  -6  -4    1.90    1.40
   2  -6  -4    2.20    1.90
  -2  -6   4    1.80    1.30
  -1  -6   4   73.29    4.10
  -1  -6   4   78.69    4.70
   1  -6  -4   65.49    6.50
  -1  -6   4   74.99    5.20
   0  -6   4  105.09    6.00
   0  -6  -4  107.79    5.40
   0  -6   4  114.69    5.60
   0  -6  -4  107.59    5.50
  -1  -6  -4   23.50    3.10
   1  -6   4   28.10    3.40
  -1  -6  -4   28.30    3.70
   1  -6   4   27.70    3.30
  -2  -6  -4  120.59    6.00
   2  -6   4  127.99    6.00
   2  -6   4  139.79    6.50
   2  -6   4  119.89    6.80
  -2  -6  -4  113.29    6.10
  -2  -6  -4  119.99    6.20
  -2  -6  -4  134.29    6.40
  -3  -6  -4    3.30    1.60
   3  -6   4    3.40    1.70
  -3  -6  -4    3.60    2.60
   3  -6   4    6.60    2.30
   3  -6   4   13.40    4.10
   4  -6   4  162.98    7.20
  -4  -6  -4  161.68    7.00
  -4  -6  -4  160.98    7.20
  -4  -6  -4  160.18    7.30
  -5  -6  -4   86.49    4.30
   5  -6   4   85.09    4.20
   5  -6   4   85.79    4.90
  -5  -6  -4   84.09    4.10
  -5   6  -4   86.39    4.60
   6  -6   4    1.40    0.90
  -6  -6  -4    0.20    0.90
  -6  -6  -4   -0.60    0.70
   6   6   4    0.30    1.10
  -5  -7   4   11.50    1.20
  -5  -7   4    9.20    1.30
   5  -7  -4    7.90    1.90
   5  -7  -4   11.50    1.60
  -5   7   4   10.80    2.70
  -4  -7   4    5.30    1.30
  -4  -7   4    5.60    1.50
   4  -7  -4    7.30    2.30
   4  -7  -4    5.10    1.60
   3  -7  -4   46.40    3.20
   3  -7  -4   46.90    3.50
  -3  -7   4   39.40    2.60
  -3  -7   4   42.90    3.00
  -3   7   4   41.20    3.70
  -2  -7   4   24.30    2.40
  -2  -7   4   29.10    2.80
   2  -7  -4   23.30    3.10
   2  -7  -4   22.30    2.70
  -1  -7   4  424.66   16.20
   1  -7  -4  437.16   16.30
   1  -7  -4  425.46   16.40
   0  -7  -4  244.98    9.90
   0  -7  -4  242.48    9.60
   0  -7   4  229.98   10.80
   0  -7   4  232.38   10.00
  -1  -7  -4  126.89    6.20
  -1  -7  -4  121.89    5.80
   1  -7   4  126.39    6.00
  -1  -7  -4  117.79    6.00
   1  -7   4  115.29    6.50
  -2  -7  -4   27.70    3.80
  -2  -7  -4   28.70    3.10
   2  -7   4   32.70    3.10
  -2  -7  -4   27.60    3.20
  -2  -7  -4   31.00    3.40
   2  -7   4   36.30    3.60
  -3  -7  -4   23.50    4.00
  -3  -7  -4   20.20    2.60
  -3  -7  -4   15.00    3.30
   3  -7   4   19.30    2.50
   4  -7   4   10.50    1.90
  -4  -7  -4   13.00    1.90
  -4  -7  -4   10.70    1.80
  -4  -7  -4   11.20    2.40
  -5  -7  -4    0.20    0.70
   5  -7   4    0.10    0.90
  -5  -7  -4    1.30    0.80
  -5   7  -4    1.10    1.50
  -4  -8   4   35.80    2.00
  -4  -8   4   40.10    2.20
   4  -8  -4   39.20    2.50
   4  -8  -4   41.20    2.80
   3  -8  -4   47.70    2.90
   3  -8  -4   45.40    2.90
  -3  -8   4   44.30    2.60
  -3  -8   4   43.50    2.50
  -2  -8   4   -0.40    1.20
   2  -8  -4    0.90    1.40
  -2  -8   4    1.30    1.50
   2  -8  -4    0.80    1.10
   1  -8  -4    2.30    1.20
   1  -8  -4    1.20    1.40
   0  -8  -4  135.99    6.10
   0  -8  -4  142.69    6.30
   1  -8   4  237.08    9.70
  -1  -8  -4  256.97    9.90
  -1  -8  -4  244.28    9.60
  -1  -8  -4  244.48    9.90
  -2  -8  -4    8.80    2.20
   2  -8   4    6.40    2.10
  -2  -8  -4    6.40    2.50
  -3  -8  -4   13.70    1.90
   3  -8   4   13.60    2.00
  -3  -8  -4   15.70    2.60
  -4  -8  -4   27.00    2.00
   4  -8   4   33.30    2.00
   3  -9  -4    0.50    0.90
   2  -9  -4    1.80    2.10
   2  -9  -4    4.60    1.50
   1  -9  -4    9.30    1.90
   1  -9  -4   10.00    2.80
  -1  -9  -4    3.90    1.90
  -2  -9  -4   15.00    5.50
   8   0  -5    0.20    0.90
  -7   0   5  250.57   10.20
   7   0  -5  261.37    9.90
  -6   0   5    0.00    1.50
   6   0  -5    1.90    1.50
   5   0  -5   69.79    4.00
  -5   0   5   71.89    3.80
  -4   0   5    1.40    1.00
   4   0  -5    2.70    1.70
  -3   0   5   49.90    2.10
  -3   0   5   48.70    2.20
  -3   0   5   51.29    2.70
  -2   0   5    0.70    0.30
   1   0  -5  295.37   10.40
  -1   0   5  284.87   10.30
   0   0  -5    0.40    0.20
   0   0   5    0.00    0.20
   1   0   5 7282.87  264.97
  -1   0  -5 7855.11  264.97
   2   0   5    0.80    0.50
  -2   0  -5    0.20    0.50
   3   0   5  156.78    6.40
  -3   0  -5  159.28    6.20
  -4   0  -5    0.30    1.60
   4   0   5    0.40    1.80
   5   0   5  180.28    9.10
  -5   0  -5  200.48    8.30
  -5   0  -5  183.28    9.10
   5   0   5  195.88    8.10
   6   0   5    7.90    2.80
   7   0   5   23.10    3.70
   7   0   5   24.70    3.20
   7  -1  -5  106.49    4.90
   7   1  -5  109.19    5.00
  -7   1   5  118.19    5.90
  -6  -1   5   71.19    4.10
   6  -1  -5   65.59    3.80
  -6   1   5   68.19    3.90
   6   1  -5   72.09    4.40
  -5  -1   5    0.30    2.20
  -5  -1   5    0.60    1.40
   5   1  -5   -0.20    1.70
  -5   1   5    0.30    1.10
   4  -1  -5   44.20    3.50
  -4  -1   5   51.69    2.90
  -4   1   5   50.29    2.80
  -3  -1   5   87.39    3.80
  -3   1   5   82.89    3.70
  -3   1   5   85.99    4.00
  -3   1   5   85.09    3.80
  -2   1   5    3.60    0.80
  -1  -1   5 9186.08  333.17
   1  -1  -5 9570.94  334.27
   1   1  -5 9999.00  333.27
  -1   1   5 9427.16  334.47
   0  -1  -5  138.79    5.30
   0  -1   5  147.99    5.30
   0   1  -5  144.49    5.20
   0   1   5  140.49    5.30
   1  -1   5 3270.87  115.69
  -1  -1  -5 3298.17  115.69
   1   1   5 3412.86  116.39
  -1   1  -5 3204.38  115.09
   2  -1   5   26.00    1.70
  -2  -1  -5   26.10    1.50
  -2   1  -5   28.00    1.60
   2   1   5   27.50    1.40
   3  -1   5  780.12   27.70
  -3  -1  -5  788.62   27.20
   3  -1   5  748.93   27.60
  -3   1  -5  732.73   27.40
   3   1   5  770.12   27.20
  -4  -1  -5   -0.30    2.50
   4  -1   5    0.70    1.60
   4  -1   5    2.90    1.80
   4   1   5    3.00    1.60
  -5  -1  -5    0.00    2.10
   5  -1   5    2.20    1.60
   5  -1   5    3.80    1.60
  -5   1  -5    2.90    1.80
   5   1   5    3.40    2.10
   6  -1   5  148.79    6.60
   6  -1   5  146.89    6.30
  -6  -1  -5  149.09    7.00
   6   1   5  138.29    6.70
  -6   1  -5  124.19    6.50
   6   1   5  140.29    6.50
   7  -1   5    3.10    1.60
   7  -1   5    2.80    1.10
   7   1   5    1.60    1.00
   7  -2  -5    7.20    1.70
  -7   2   5    8.60    2.40
   7   2  -5   10.10    1.90
  -6  -2   5  161.68    7.40
  -6  -2   5  176.88    7.50
   6  -2  -5  179.28    7.50
   6  -2  -5  182.78    8.80
   6   2  -5  183.98    7.60
  -6   2   5  173.38    7.60
  -5  -2   5  138.69    6.10
  -5  -2   5  142.89    7.40
   5  -2  -5  139.79    6.20
  -5  -2   5  138.49    6.50
   5  -2  -5  126.99    7.40
  -5   2   5  144.49    6.30
   4  -2  -5   69.39    5.00
   4  -2  -5   64.29    3.90
  -4  -2   5   65.59    4.40
  -4  -2   5   79.29    3.60
  -4  -2   5   66.99    4.30
  -4   2   5   69.39    3.60
  -3  -2   5    3.90    1.00
  -3   2   5    6.30    2.00
  -3   2   5    4.60    2.00
  -2   2   5   23.90    1.70
  -1   2   5 3225.88  117.39
   1   2  -5 3433.66  116.29
   0  -2  -5  212.58    7.90
   0  -2   5  196.18    8.20
   0   2   5  209.58    7.70
   0   2  -5  214.18    7.70
  -1  -2  -5  686.33   23.50
   1  -2   5  636.14   23.70
  -1   2  -5  674.83   23.60
   1   2   5  647.24   23.40
   2  -2   5  358.36   13.60
   2  -2   5  358.26   13.60
  -2  -2  -5  372.66   13.20
  -2   2  -5  368.56   13.50
   2   2   5  357.46   13.00
   3  -2   5  180.18    7.20
   3   2   5  159.18    6.50
  -4  -2  -5   36.10    3.80
   4  -2   5   34.00    3.10
  -4  -2  -5   34.00    3.60
  -4  -2  -5   32.40    4.50
   4  -2   5   29.90    3.40
   4   2   5   29.20    3.70
   5  -2   5   31.90    3.00
  -5  -2  -5   30.90    3.60
  -5  -2  -5   34.80    4.60
   5  -2   5   29.90    3.10
   5   2   5   35.10    3.80
  -5   2  -5   31.90    3.20
   6  -2   5  377.36   13.90
  -6  -2  -5  381.56   14.00
   6  -2   5  363.76   13.70
   6   2   5  332.97   13.90
  -6   2  -5  319.37   13.80
   6   2   5  373.16   13.90
   7  -2   5   29.40    2.30
   7  -2   5   32.10    2.70
   7   2   5   27.20    2.20
   7  -3  -5    3.80    1.80
  -7   3   5    2.70    1.50
   7   3  -5    2.00    1.10
   6  -3  -5   61.89    3.70
   6  -3  -5   62.59    4.20
  -6  -3   5   69.49    3.70
  -6  -3   5   64.89    3.60
  -6   3   5   59.09    4.20
   6   3  -5   61.29    3.80
   5  -3  -5   12.20    2.30
  -5  -3   5    9.40    2.40
   5  -3  -5   15.90    3.00
  -5  -3   5   11.40    2.40
  -5   3   5   10.80    2.20
   4  -3  -5    3.90    2.00
  -4  -3   5    3.10    1.60
  -4  -3   5    2.30    1.50
  -4  -3   5    5.10    1.60
   4  -3  -5    3.60    1.30
  -4   3   5    3.10    1.30
  -3  -3   5  145.39    6.70
  -3  -3   5  156.88    6.20
   3  -3  -5  148.19    6.60
  -3  -3   5  150.78    6.80
  -3   3   5  161.88    7.30
  -2  -3   5  482.05   18.80
  -2   3   5  562.24   19.40
   1   3  -5  130.09    5.00
   1   3  -5  128.09    5.10
  -1   3   5  130.39    5.40
   0  -3   5   38.10    2.50
   0   3  -5   37.80    2.30
   0   3   5   37.30    2.10
   1  -3   5   13.90    1.70
  -1  -3  -5   12.40    1.60
  -1   3  -5   13.10    2.00
   1   3   5   12.70    1.20
  -2  -3  -5  494.75   18.70
   2  -3   5  518.55   19.10
   2   3   5  538.75   18.60
   3  -3   5   74.89    4.40
  -3  -3  -5   69.69    5.00
  -3  -3  -5   78.19    4.70
  -3  -3  -5   74.49    4.80
   3  -3   5   82.29    4.20
  -4  -3  -5   15.20    3.50
   4  -3   5   13.30    2.20
  -4  -3  -5    9.20    2.80
   4  -3   5   11.20    2.60
  -4  -3  -5   12.30    3.20
   5  -3   5    2.90    1.40
   5  -3   5    5.50    1.70
  -5  -3  -5    2.00    1.70
   5   3   5    3.60    2.40
   6  -3   5   22.50    2.60
  -6   3  -5   29.10    2.90
  -7  -3  -5   49.99    3.10
   7  -3   5   51.49    2.90
   7  -3   5   53.39    2.90
   7   3   5   50.59    2.90
  -7  -4   5    9.40    1.70
   7  -4  -5    6.90    1.90
   7   4  -5   14.00    2.20
  -7   4   5   13.40    2.40
   6  -4  -5    2.60    1.50
   6  -4  -5    3.90    1.30
  -6  -4   5    2.10    1.10
  -6  -4   5    2.90    1.10
  -6   4   5    2.60    1.40
   6   4  -5    2.00    1.40
  -5  -4   5  306.57   11.90
  -5  -4   5  306.27   11.80
   5  -4  -5  303.27   12.00
   5  -4  -5  308.07   12.00
  -5   4   5  288.57   12.00
   4  -4  -5  185.48    8.20
   4  -4  -5  190.38    8.20
  -4  -4   5  190.98    8.10
  -4  -4   5  198.08    8.20
  -4   4   5  201.88    8.40
  -3  -4   5    2.20    1.90
   3  -4  -5    3.00    1.60
  -3  -4   5    0.90    1.50
   3  -4  -5    4.60    1.50
  -3  -4   5    1.80    1.30
  -3  -4   5    1.20    3.00
  -2  -4   5    6.10    2.10
  -2  -4   5    4.00    2.30
  -2  -4   5    6.10    1.90
   2  -4  -5    2.20    1.50
   2  -4  -5   10.10    3.10
   1  -4  -5  169.18    7.50
  -1  -4   5  169.18    7.00
  -1   4   5  183.28    7.50
   1   4  -5  170.18    7.20
   1   4  -5  182.48    7.10
   0  -4   5    0.80    1.10
   0   4  -5    2.10    1.80
   0   4   5    2.30    1.30
   0   4  -5    0.50    1.30
   1  -4   5 1252.17   44.40
   1   4   5 1236.58   44.20
  -2  -4  -5   26.20    3.80
  -2  -4  -5   22.80    3.90
  -2  -4  -5   30.50    3.90
   2  -4   5   29.40    2.60
   2  -4   5   35.60    3.30
  -3  -4  -5   13.70    4.10
   3  -4   5    9.60    2.20
   3  -4   5    2.20    1.60
  -3  -4  -5    6.00    2.00
  -3  -4  -5    5.20    2.30
   3  -4   5    9.20    3.60
  -3  -4  -5    6.90    2.10
   4  -4   5   26.90    2.90
   4  -4   5   28.80    3.40
  -4  -4  -5   30.70    3.50
  -4  -4  -5   27.90    3.30
  -4  -4  -5   25.40    3.20
   5  -4   5   25.30    3.10
  -5  -4  -5   26.60    3.00
  -5  -4  -5   28.00    3.10
   5  -4   5   23.10    2.70
   6  -4   5    4.10    1.40
   6  -4   5    5.70    1.90
  -6  -4  -5    2.90    1.40
  -6   4  -5    3.10    1.60
  -7  -4  -5   36.10    2.30
   7  -4   5   36.90    2.40
   7   4   5   35.90    2.10
  -6  -5   5    1.40    0.90
   6  -5  -5    5.50    1.90
  -6  -5   5    2.00    0.90
   6  -5  -5    6.30    1.80
   6   5  -5    1.90    1.60
  -6   5   5   -0.10    1.20
   5  -5  -5   91.39    4.70
  -5  -5   5   88.29    4.40
  -5  -5   5   88.39    4.30
   5  -5  -5   86.29    4.50
  -5   5   5   75.89    4.40
  -4  -5   5  141.99    6.40
  -4  -5   5  136.49    6.30
   4  -5  -5  142.59    6.60
   4  -5  -5  141.89    6.50
  -3  -5   5  262.27   10.70
  -3  -5   5  253.97   11.10
   3  -5  -5  270.17   10.70
  -3  -5   5  272.17   10.50
   3  -5  -5  267.37   10.70
   2  -5  -5  547.25   20.10
  -2  -5   5  539.85   20.10
   2  -5  -5  541.15   20.10
  -2  -5   5  524.35   20.00
  -2  -5   5  545.05   19.90
  -1  -5   5  167.08    7.80
   1  -5  -5  180.68    7.90
   1  -5  -5  183.28    7.60
  -1  -5   5  176.38    7.40
  -1  -5   5  186.38    7.50
   0  -5   5   19.30    2.40
   0  -5  -5   19.70    2.90
   0  -5  -5   19.70    3.30
   0   5  -5   20.80    5.30
  -1  -5  -5   10.90    4.00
   1  -5   5   11.90    2.20
   1  -5   5   17.70    2.90
  -1  -5  -5   18.40    3.20
   1   5   5   13.50    4.30
  -2  -5  -5   58.09    4.40
  -2  -5  -5   66.69    4.30
  -2  -5  -5   65.49    4.50
   2  -5   5   65.49    4.10
   2  -5   5   63.79    4.00
  -2  -5  -5   61.79    4.50
  -3  -5  -5  195.48    8.60
   3  -5   5  184.08    8.20
   3  -5   5  204.48    9.00
  -3  -5  -5  185.38    8.30
  -3  -5  -5  178.48    8.30
  -4  -5  -5  513.85   19.50
   4  -5   5  537.85   20.30
  -4  -5  -5  512.95   19.40
  -4  -5  -5  496.05   19.30
   4  -5   5  496.95   19.20
   5  -5   5   52.59    3.40
  -5  -5  -5   51.39    3.40
   5  -5   5   46.50    3.80
  -5  -5  -5   49.10    3.40
   6  -5   5    8.70    1.60
  -6  -5  -5    8.30    1.90
   6  -5   5    8.50    2.20
  -6  -5  -5    9.50    1.60
  -6   5  -5   12.60    2.40
  -6  -6   5    1.90    0.70
   6  -6  -5    2.00    1.10
  -6  -6   5    1.70    0.90
  -5  -6   5    6.60    1.40
  -5  -6   5    4.60    1.40
   5  -6  -5    5.80    1.40
   5  -6  -5    6.40    1.80
  -5   6   5    7.20    2.10
   4  -6  -5    2.30    1.60
  -4  -6   5    0.60    1.00
   4  -6  -5   -0.30    1.20
  -4  -6   5    0.20    1.10
  -4   6   5    1.70    1.60
   3  -6  -5   43.80    3.30
  -3  -6   5   42.00    3.00
  -3  -6   5   39.50    3.20
   3  -6  -5   48.50    3.70
  -2  -6   5  322.17   12.30
  -2  -6   5  323.47   12.60
   2  -6  -5  318.57   12.60
   2  -6  -5  326.07   12.70
   1  -6  -5    7.10    2.50
  -1  -6   5   10.10    3.60
  -1  -6   5    9.50    2.50
   1  -6  -5   12.30    3.90
  -1  -6   5    4.80    2.00
   0  -6   5  121.99    5.80
   0  -6   5  122.69    6.60
   0  -6  -5  115.59    5.90
   0  -6  -5  119.09    5.60
   0  -6  -5  101.09    7.00
  -1  -6  -5  131.49    6.40
   1  -6   5  138.29    6.50
   1  -6   5  127.19    6.60
  -2  -6  -5  121.99    6.30
  -2  -6  -5  120.39    6.10
   2  -6   5  128.09    6.00
   2  -6   5  133.09    6.40
  -2  -6  -5  124.19    6.00
  -2  -6  -5  129.29    6.40
   3  -6   5   95.59    5.50
  -3  -6  -5   94.29    5.70
  -3  -6  -5  107.29    5.90
  -3  -6  -5  108.89    5.30
  -3  -6  -5  102.59    5.40
   3  -6   5  102.59    5.20
   3  -6   5   86.79    7.50
  -4  -6  -5   -0.80    1.80
   4  -6   5   -0.40    2.60
   4  -6   5    0.60    1.20
  -4  -6  -5    0.90    1.30
  -4  -6  -5    1.40    1.40
   5  -6   5    8.40    1.70
  -5  -6  -5    9.10    1.80
  -5  -6  -5   11.10    1.70
  -5   6  -5   12.20    3.20
  -6  -6  -5    8.90    1.60
  -6  -6  -5   10.60    1.30
   6  -6   5   12.80    1.50
   6   6   5   11.70    1.70
  -5  -7   5    8.70    1.30
   5  -7  -5    8.00    1.90
  -5  -7   5    8.80    1.80
   5  -7  -5    9.90    1.50
   4  -7  -5    6.50    1.70
  -4  -7   5    7.60    1.40
   4  -7  -5    8.50    2.20
  -4  -7   5    4.70    1.80
  -4   7   5    9.80    3.00
   3  -7  -5   65.19    4.10
   3  -7  -5   65.39    4.00
  -3  -7   5   62.29    3.60
  -3  -7   5   62.59    3.30
  -3   7   5   59.49    4.40
  -2  -7   5  107.69    5.10
   2  -7  -5  105.19    5.50
  -2  -7   5  104.39    4.80
   2  -7  -5  105.59    5.20
  -1  -7   5   81.49    5.20
   1  -7  -5   80.29    4.40
   1  -7  -5   83.49    4.80
  -1  -7   5   77.29    4.30
   0  -7  -5   64.99    3.80
   0  -7   5   49.90    5.10
   0  -7  -5   58.09    4.10
  -1  -7  -5    0.20    1.70
   1  -7   5    2.10    1.80
  -1  -7  -5   -0.30    1.50
  -1  -7  -5    1.00    1.80
   1  -7   5   -0.20    2.10
  -2  -7  -5   27.40    3.40
  -2  -7  -5   22.70    3.30
   2  -7   5   25.60    3.30
   2  -7   5   22.90    2.90
  -2  -7  -5   17.80    3.40
  -2  -7  -5   27.60    3.10
   3  -7   5   17.30    3.40
  -3  -7  -5   19.50    2.50
  -4  -7  -5   -0.50    1.00
  -4  -7  -5    0.10    1.00
   4  -7   5    1.10    1.10
  -4  -7  -5    1.00    1.50
   5  -7   5   29.00    2.10
  -5  -7  -5   31.10    2.00
  -5   7  -5   35.50    3.20
  -4  -8   5   21.80    1.50
  -4  -8   5   16.20    2.20
   4  -8  -5   20.00    2.10
   4  -8  -5   18.90    1.70
  -3  -8   5    0.20    0.90
   3  -8  -5    1.50    1.20
   3  -8  -5    0.10    1.00
  -3  -8   5    1.30    1.00
  -2  -8   5   11.80    2.10
   2  -8  -5    8.00    1.90
   2  -8  -5    6.00    2.30
  -2  -8   5    8.00    2.20
   1  -8  -5    8.10    2.40
   1  -8  -5    6.90    2.00
   0  -8  -5  166.18    6.90
   0  -8  -5  162.98    7.20
  -1  -8  -5   24.60    3.30
   1  -8   5   20.40    3.10
  -1  -8  -5   21.60    2.70
  -1  -8  -5   22.70    2.70
  -2  -8  -5    6.40    2.50
  -2  -8  -5    1.80    1.40
   2  -8   5    3.20    1.40
   3  -8   5    9.00    1.90
  -3  -8  -5    7.70    2.30
  -3  -8  -5    7.50    1.70
   4  -8   5   20.50    1.80
  -4  -8  -5   20.60    1.70
  -4  -8  -5   15.50    2.10
   2  -9  -5    4.20    1.50
   2  -9  -5    9.60    2.50
   1  -9  -5    5.10    2.20
   0  -9  -5   18.20    2.80
   0  -9  -5   22.20    3.40
  -1  -9  -5    3.50    1.70
  -2  -9  -5   -1.80    1.90
   8   0  -6   49.80    2.60
   7   0  -6    0.50    1.30
  -7   0   6    2.00    2.00
  -6   0   6   45.50    3.20
   6   0  -6   48.70    3.20
  -5   0   6   -0.90    1.10
   5   0  -6    0.10    1.40
  -4   0   6    0.30    0.90
   4   0  -6    1.90    1.80
  -3   0   6    2.30    0.90
  -3   0   6    0.00    0.50
  -3   0   6   -0.90    0.70
  -2   0   6   18.00    1.00
  -1   0   6    3.10    0.50
   0   0  -6  211.28    7.40
   0   0   6  195.88    7.30
   1   0   6    2.00    0.50
  -1   0  -6    2.60    0.60
   2   0   6   32.40    2.10
  -2   0  -6   35.80    1.80
   3   0   6   -0.60    1.10
  -3   0  -6    1.10    1.10
  -4   0  -6   83.79    4.40
  -4   0  -6   78.79    6.40
   4   0   6   77.89    4.50
   5   0   6    2.60    1.60
  -5   0  -6   -3.50    3.00
   5   0   6    0.50    1.60
   6   0   6   72.39    4.10
   6   0   6   75.19    4.50
   7   0   6    4.10    1.90
   7   0   6   -0.20    1.00
   7  -1  -6    0.90    1.00
  -7   1   6    3.20    2.30
   7   1  -6    1.90    1.10
   6  -1  -6  296.07   12.00
  -6  -1   6  288.87   11.70
   6   1  -6  315.17   11.70
  -6   1   6  291.77   11.70
  -5  -1   6   36.60    3.00
  -5  -1   6   40.80    4.30
  -5  -1   6   25.20    3.70
   5  -1  -6   31.50    3.30
  -5   1   6   31.80    2.60
   5   1  -6   31.30    3.70
   4  -1  -6    7.70    2.60
  -4  -1   6    5.30    1.70
  -4   1   6    3.90    1.50
  -3  -1   6   18.40    1.70
  -3   1   6   18.90    2.10
  -3   1   6   17.30    1.70
  -3   1   6   19.00    1.60
  -2   1   6   50.89    2.30
  -1  -1   6  407.86   14.60
   1  -1  -6  418.86   14.80
   1   1  -6  424.46   14.60
  -1   1   6  398.86   14.80
   0  -1   6  279.57    9.90
   0  -1  -6  274.37   10.00
   0   1   6  271.37   10.00
   0   1  -6  280.37    9.90
  -1  -1  -6  403.46   14.30
   1  -1   6  391.56   14.40
   1   1   6  393.26   14.30
  -1   1  -6  404.16   14.30
  -2  -1  -6   20.50    1.50
   2  -1   6   20.60    1.60
  -2   1  -6   22.70    1.50
   2   1   6   20.20    1.30
   3  -1   6  732.23   26.00
   3  -1   6  718.83   26.00
  -3  -1  -6  705.23   25.50
  -3   1  -6  689.93   25.70
   3   1   6  724.53   25.60
   4  -1   6   23.20    3.00
  -4  -1  -6   25.70    4.20
   4  -1   6   27.80    3.40
   4   1   6   32.30    2.90
   5  -1   6   42.00    3.40
   5  -1   6   40.50    3.30
  -5  -1  -6   43.20    4.30
  -5   1  -6   41.70    3.40
   5   1   6   40.70    3.60
  -6  -1  -6   36.00    4.10
   6  -1   6   44.70    3.30
   6  -1   6   35.70    2.90
   6   1   6   36.70    3.00
   6   1   6   41.30    3.70
   7  -1   6   16.40    1.90
   7  -1   6   10.80    2.70
   7   1   6   17.00    1.90
   7  -2  -6   31.40    2.20
   7   2  -6   29.30    2.30
  -7   2   6   31.90    2.80
  -6  -2   6   52.09    4.10
  -6  -2   6   60.29    3.90
   6  -2  -6   62.99    3.60
  -6  -2   6   59.69    3.80
  -6   2   6   56.99    3.50
   6   2  -6   58.49    3.70
   5  -2  -6   99.99    7.20
  -5  -2   6  130.99    5.60
   5  -2  -6  121.99    5.60
  -5  -2   6  119.79    5.70
  -5  -2   6  119.29    5.80
  -5   2   6  127.79    5.70
   5   2  -6  121.39    5.80
   4  -2  -6   63.59    3.70
   4  -2  -6   61.69    5.00
  -4  -2   6   66.09    3.40
  -4  -2   6   61.89    3.90
  -4  -2   6   59.49    4.30
  -4   2   6   62.89    3.40
  -3  -2   6   76.59    3.50
  -3   2   6   71.49    3.60
  -3   2   6   70.09    3.80
  -3   2   6   76.49    4.60
  -2  -2   6   14.30    1.50
  -2   2   6   13.20    1.40
   1  -2  -6  132.79    5.40
  -1  -2   6  136.79    5.10
   1   2  -6  137.79    5.00
  -1   2   6  132.79    5.50
   0  -2  -6   68.39    2.90
   0  -2   6   64.09    2.90
   0   2  -6   68.19    2.80
   0   2   6   64.19    2.80
  -1  -2  -6   57.19    2.60
   1  -2   6   53.49    2.70
  -1   2  -6   55.69    2.60
   1   2   6   57.19    2.50
  -2  -2  -6  525.15   18.10
   2  -2   6  488.25   18.40
   2  -2   6  502.25   18.50
   2   2   6  493.55   17.90
   3  -2   6  103.49    4.90
   3   2   6  100.09    4.50
  -4  -2  -6    4.30    2.60
  -4  -2  -6    8.30    2.20
   4  -2   6    5.20    1.90
  -4  -2  -6    8.40    2.20
   4  -2   6    9.50    2.60
   4   2   6    9.20    3.20
   5  -2   6  137.99    6.20
  -5  -2  -6  136.59    6.70
   5  -2   6  133.29    6.30
  -5  -2  -6  132.69    7.90
  -5   2  -6  135.69    6.50
   5   2   6  128.79    6.40
   6  -2   6  452.05   16.80
   6  -2   6  460.75   17.00
  -6  -2  -6  473.65   17.10
   6   2   6  448.26   17.00
  -6   2  -6  394.36   16.90
   6   2   6  457.75   17.00
   7  -2   6   23.40    2.20
  -7  -2  -6   16.90    3.50
   7  -2   6   23.70    2.50
   7   2   6   25.70    2.00
   7  -3  -6    0.60    1.00
  -7   3   6    0.30    1.50
   7   3  -6   -0.70    1.20
  -6  -3   6   17.20    2.40
  -6  -3   6   16.70    2.40
   6  -3  -6   14.30    2.10
  -6   3   6   12.60    2.00
   6   3  -6   15.00    2.70
  -5  -3   6  172.98    7.50
   5  -3  -6  171.28    7.70
  -5  -3   6  181.18    7.50
  -5  -3   6  164.18    7.60
   5  -3  -6  175.98    7.60
  -5   3   6  181.28    7.60
  -4  -3   6  183.48    7.60
   4  -3  -6  186.98    8.10
   4  -3  -6  183.18    7.70
  -4  -3   6  188.48    7.90
  -4  -3   6  188.28    7.90
  -4   3   6  186.78    7.80
  -3  -3   6   52.69    3.60
   3  -3  -6   61.79    3.70
  -3  -3   6   58.09    3.80
  -3  -3   6   61.59    3.10
  -3   3   6   54.29    4.40
  -2  -3   6   57.79    3.00
  -2   3   6   60.79    3.40
  -1  -3   6  316.17   12.20
  -1   3   6  348.87   12.50
   0  -3   6  300.97   11.80
   0  -3  -6  311.27   11.90
   0   3   6  336.17   11.90
   0   3  -6  323.87   11.80
   1  -3   6   22.40    1.90
  -1  -3  -6   21.00    2.00
  -1   3  -6   24.80    2.20
   1   3   6   25.80    1.70
  -2  -3  -6  347.67   13.50
   2  -3   6  368.86   13.80
   2   3   6  373.26   13.30
   3  -3   6  444.36   16.00
  -3  -3  -6  397.26   15.80
  -3  -3  -6  406.06   16.00
   3  -3   6  429.66   15.80
  -3  -3  -6  418.66   16.10
  -3  -3  -6  399.56   15.80
  -4  -3  -6  101.29    5.40
  -4  -3  -6  101.79    5.70
  -4  -3  -6   99.59    5.50
   4  -3   6   95.69    5.30
   4  -3   6   97.19    5.20
   5  -3   6   10.90    2.60
  -5  -3  -6   11.60    3.00
   5  -3   6    6.50    2.40
  -5  -3  -6   14.40    3.40
   5   3   6   11.60    3.60
   6  -3   6    1.30    1.40
  -6  -3  -6    2.50    1.60
   6  -3   6    0.90    1.40
  -6   3  -6    0.00    1.70
  -7  -3  -6    0.00    1.40
   7  -3   6    0.20    1.10
   7  -3   6   -1.10    1.20
   7   3   6    0.70    0.90
  -7  -4   6    8.30    1.70
   7  -4  -6    4.40    1.60
  -7   4   6   13.10    2.40
   7   4  -6   14.30    3.70
  -6  -4   6    2.20    1.10
   6  -4  -6    2.30    1.60
  -6  -4   6    1.30    1.00
   6  -4  -6    0.10    1.10
   6   4  -6    0.70    1.50
  -6   4   6   -0.20    1.00
   5  -4  -6  160.68    7.00
   5  -4  -6  151.38    6.90
  -5  -4   6  150.68    6.90
  -5  -4   6  160.78    7.30
  -5   4   6  145.89    6.90
   4  -4  -6    2.20    1.40
  -4  -4   6    2.10    1.40
  -4  -4   6    2.20    1.30
   4  -4  -6    1.60    1.50
  -4   4   6    2.90    1.40
  -3  -4   6   67.59    3.90
  -3  -4   6   69.39    4.10
  -3  -4   6   69.39    3.90
   3  -4  -6   72.79    4.00
   3  -4  -6   66.89    4.00
  -2  -4   6   36.70    3.20
  -2  -4   6   37.40    2.60
   2  -4  -6   38.70    3.20
  -2  -4   6   38.90    3.40
   2  -4  -6   31.90    3.50
  -1  -4   6   37.60    2.50
   1   4  -6   35.40    2.80
   1   4  -6   35.30    2.60
  -1   4   6   40.10    3.10
   0  -4   6   34.70    2.40
   0   4  -6   29.90    3.20
   0   4   6   36.00    2.80
   1  -4   6   17.60    2.10
   1   4   6   18.20    2.20
   2  -4   6   33.00    2.70
   2  -4   6   32.70    3.50
  -2  -4  -6   33.80    4.00
  -2  -4  -6   42.90    3.90
  -2  -4  -6   28.10    3.80
  -2  -4  -6   31.10    3.80
  -3  -4  -6   25.80    3.30
  -3  -4  -6   29.50    4.00
  -3  -4  -6   23.30    3.90
   3  -4   6   25.70    4.30
  -3  -4  -6   24.50    3.40
   3  -4   6   25.30    3.00
   3  -4   6   24.30    2.70
  -4  -4  -6   42.00    3.90
   4  -4   6   51.69    4.00
   4  -4   6   46.80    3.50
  -4  -4  -6   48.30    3.90
  -4  -4  -6   44.40    3.90
  -5  -4  -6   16.60    3.00
   5  -4   6   10.50    2.30
   5  -4   6   15.50    2.80
  -5  -4  -6   15.40    2.60
   5   4   6    9.20    2.70
  -6  -4  -6   12.90    2.50
   6  -4   6   13.60    2.10
  -6  -4  -6   13.90    2.10
  -6   4  -6   13.30    2.80
  -7  -4  -6    5.30    1.60
   7  -4   6    6.80    1.70
   6  -5  -6    4.10    1.40
  -6  -5   6    2.90    0.90
   6  -5  -6   10.20    2.60
  -6  -5   6    4.90    1.20
   6   5  -6    2.20    2.20
  -6   5   6    4.00    1.40
   5  -5  -6  217.48    8.80
  -5  -5   6  214.38    8.60
   5  -5  -6  213.08    8.70
  -5  -5   6  214.38    8.50
  -5   5   6  198.78    8.80
   4  -5  -6    4.00    1.70
   4  -5  -6    3.80    1.60
  -4  -5   6    1.30    1.20
  -4  -5   6    1.60    1.20
  -4   5   6    2.80    1.80
   3  -5  -6   15.30    2.60
  -3  -5   6   15.10    2.50
  -3  -5   6   15.70    2.40
   3  -5  -6   17.90    2.90
   2  -5  -6   60.29    4.00
  -2  -5   6   59.89    3.80
  -2  -5   6   58.39    3.90
  -2  -5   6   60.79    3.50
   2  -5  -6   63.79    3.90
  -1  -5   6   55.29    3.30
   1  -5  -6   48.30    3.60
  -1  -5   6   49.50    3.40
  -1  -5   6   53.19    4.10
   1  -5  -6   56.29    3.90
   0  -5   6   85.49    4.30
   0  -5  -6   83.59    4.80
   0  -5  -6   81.69    4.60
   0  -5  -6   77.29    6.40
  -1  -5  -6  263.27   10.90
  -1  -5  -6  276.67   10.70
   1  -5   6  262.47   10.90
   1  -5   6  273.87   10.90
  -1  -5  -6  275.07   11.30
  -2  -5  -6   34.50    3.50
   2  -5   6   31.80    3.10
  -2  -5  -6   30.70    4.00
  -2  -5  -6   35.80    3.60
  -2  -5  -6   30.80    3.60
   2  -5   6   28.30    3.40
  -3  -5  -6  194.28    8.60
  -3  -5  -6  193.78    8.70
   3  -5   6  200.48    8.80
   3  -5   6  196.78    8.50
  -3  -5  -6  195.78    8.60
  -3  -5  -6  196.78    8.40
  -4  -5  -6   41.90    3.50
   4  -5   6   40.10    3.40
  -4  -5  -6   45.30    3.70
  -4  -5  -6   41.30    5.10
   4  -5   6   50.89    4.30
  -5  -5  -6    8.30    2.80
   5  -5   6    3.10    1.90
  -5  -5  -6   11.20    3.50
   5  -5   6    6.60    1.70
  -6  -5  -6    3.60    1.20
   6  -5   6    6.10    1.50
  -6  -5  -6    4.30    1.50
  -6   5  -6    6.00    2.30
   6  -6  -6   18.10    1.90
  -6  -6   6   18.10    1.50
  -6  -6   6   14.70    1.80
  -5  -6   6    2.00    1.10
  -5  -6   6    1.20    0.80
   5  -6  -6    0.30    1.90
   5  -6  -6    1.60    1.10
  -5   6   6    2.50    1.40
  -4  -6   6   31.40    2.30
   4  -6  -6   35.30    3.10
   4  -6  -6   28.00    2.70
  -4  -6   6   27.20    2.40
  -4   6   6   25.80    2.80
   3  -6  -6  248.78   10.30
  -3  -6   6  254.37   10.00
  -3  -6   6  257.77   10.30
   3  -6  -6  259.27   10.50
  -3   6   6  259.77   10.70
  -2  -6   6  213.98    9.10
   2  -6  -6  225.48    9.30
  -2  -6   6  221.28    8.80
   2  -6  -6  223.78    9.20
  -1  -6   6   52.09    3.50
   1  -6  -6   61.49    4.10
  -1  -6   6   57.99    4.20
  -1  -6   6   59.49    4.20
   1  -6  -6   53.39    3.70
   0  -6  -6  225.98   10.50
   0  -6   6  246.38    9.90
   1  -6   6   40.50    3.60
  -1  -6  -6   41.90    3.30
  -1  -6  -6   39.90    4.10
  -1  -6  -6   38.00    3.60
   2  -6   6    6.70    2.40
  -2  -6  -6    4.60    1.90
   2  -6   6    5.40    2.00
  -2  -6  -6    6.80    1.90
  -2  -6  -6    6.20    2.20
  -2  -6  -6    8.30    3.00
  -3  -6  -6   -2.30    1.40
  -3  -6  -6   -1.50    2.00
   3  -6   6   -0.20    1.60
   3  -6   6    1.30    1.80
  -3  -6  -6    0.90    1.80
  -3  -6  -6   -1.40    1.60
  -4  -6  -6    3.60    1.70
  -4  -6  -6   -0.10    1.70
   4  -6   6    5.00    1.90
  -4  -6  -6    0.70    1.30
  -5  -6  -6   17.60    2.10
  -5  -6  -6   16.90    1.90
   5  -6   6   16.60    1.90
  -5   6  -6   16.40    2.60
   6  -6   6   20.70    1.70
  -6  -6  -6   22.30    1.60
   6   6   6   23.90    1.80
  -5  -7   6   14.80    1.30
  -5  -7   6   14.20    1.90
   5  -7  -6   12.50    1.50
   5  -7  -6   15.30    1.80
   4  -7  -6    5.90    2.10
   4  -7  -6    4.00    1.30
  -4  -7   6    7.10    2.10
  -4  -7   6    4.60    1.20
  -4   7   6    5.50    2.00
  -3  -7   6    2.00    1.00
  -3  -7   6    1.60    1.10
   3  -7  -6    1.70    1.60
   3  -7  -6    0.30    1.20
  -3   7   6    0.80    2.20
   2  -7  -6   48.10    3.50
   2  -7  -6   49.60    3.70
  -2  -7   6   45.30    3.30
  -2  -7   6   50.99    3.00
   1  -7  -6  158.28    6.90
  -1  -7   6  156.98    6.70
   1  -7  -6  157.58    7.20
   0  -7  -6  192.38    8.00
   0  -7  -6  190.48    8.40
   0  -7   6  188.18    8.80
  -1  -7  -6   37.60    3.80
  -1  -7  -6   36.40    3.50
   1  -7   6   43.30    3.90
  -1  -7  -6   36.70    3.20
   1  -7   6   42.40    4.00
   2  -7   6   83.49    5.20
   2  -7   6   98.99    4.90
  -2  -7  -6   93.59    5.10
  -2  -7  -6   92.19    5.10
  -2  -7  -6   95.19    5.10
  -2  -7  -6   92.19    4.90
  -3  -7  -6   71.89    4.10
   3  -7   6   81.09    4.60
  -4  -7  -6    9.70    1.80
  -4  -7  -6    8.20    1.90
   4  -7   6   11.40    2.00
  -4  -7  -6   11.40    2.30
  -5  -7  -6   -0.60    0.80
  -5  -7  -6    1.30    1.00
  -4  -8   6    7.40    1.20
   4  -8  -6    5.80    1.40
  -4  -8   6    4.40    1.30
   3  -8  -6    1.20    1.00
  -3  -8   6    0.20    0.90
  -3  -8   6    0.70    1.00
   3  -8  -6    1.10    1.20
   2  -8  -6   -1.20    1.30
   2  -8  -6    1.80    1.40
  -2  -8   6   -0.40    1.30
  -2  -8   6    5.20    1.90
   1  -8  -6    5.70    2.20
   0  -8  -6   15.20    2.20
   0  -8  -6    8.80    2.50
   1  -8   6   39.60    4.00
   1  -8   6   37.80    5.60
  -1  -8  -6   44.10    3.10
  -1  -8  -6   45.80    3.50
  -1  -8  -6   38.60    3.10
   2  -8   6   23.00    2.60
  -2  -8  -6   22.50    3.30
  -2  -8  -6   26.20    2.50
  -2  -8  -6   23.00    2.70
  -3  -8  -6   59.79    3.10
  -3  -8  -6   52.89    3.30
   3  -8   6   56.59    3.20
   4  -8   6   13.70    1.70
  -4  -8  -6   19.10    1.60
   2  -9  -6    2.60    1.40
   1  -9  -6    2.90    1.00
   0  -9  -6   47.40    3.20
   0  -9  -6   56.99    3.50
  -1  -9  -6   10.50    2.60
   8   0  -7    0.70    1.00
   7   0  -7   41.30    2.60
  -7   0   7   38.90    3.40
   6   0  -7    1.00    2.20
  -6   0   7   -1.90    1.50
  -5   0   7  152.88    6.50
   5   0  -7  149.88    6.80
   4   0  -7    1.80    1.80
  -4   0   7    3.40    1.10
  -3   0   7  657.33   24.30
  -3   0   7  701.13   24.00
  -3   0   7  675.23   23.90
   2   0  -7    0.00    0.40
  -2   0   7    0.10    0.40
  -1   0   7 8557.64  304.47
   1   0  -7 8845.21  304.47
   0   0  -7    0.10    0.30
   0   0   7    0.10    0.30
  -1   0  -7 4020.50  141.49
   1   0   7 4056.59  141.99
   2   0   7    0.20    0.60
  -2   0  -7    0.20    0.70
  -3   0  -7   24.80    2.40
   3   0   7   30.90    2.50
  -4   0  -7    2.60    2.00
   4   0   7   -0.90    1.60
  -4   0  -7    1.10    2.90
  -5   0  -7   92.59    6.40
   5   0   7   92.29    4.90
   5   0   7   84.59    4.70
   6   0   7   -1.70    1.30
   6   0   7    1.10    1.70
   7   0   7    0.90    1.00
   7   0   7    1.90    1.70
   7  -1  -7   71.29    3.70
  -7   1   7   64.89    5.90
   7   1  -7   68.59    3.50
  -6  -1   7   47.30    3.30
   6  -1  -7   50.49    3.30
  -6   1   7   46.60    3.10
   6   1  -7   49.99    3.40
   5  -1  -7    7.20    2.30
  -5  -1   7   10.10    3.10
  -5  -1   7    8.50    2.10
  -5   1   7    8.90    1.80
   5   1  -7    9.00    2.60
  -4  -1   7   58.09    3.20
   4  -1  -7   58.79    3.60
   4   1  -7   49.90    4.20
  -4   1   7   61.59    3.20
  -3  -1   7   14.90    1.70
  -3   1   7   14.10    1.70
  -3   1   7   12.50    2.30
  -3   1   7   14.20    1.50
  -2   1   7 1364.16   48.00
   1  -1  -7 6548.15  230.88
  -1  -1   7 6460.55  230.28
   1   1  -7 6735.73  230.28
   0  -1  -7 1167.08   39.60
   0  -1   7 1143.19   39.50
   0   1  -7 1159.88   39.50
   0   1   7 1026.80   39.50
  -1  -1  -7 2796.92   96.99
   1  -1   7 2746.53   97.89
   1   1   7 2733.53   97.39
  -1   1  -7 2811.72   96.99
   2  -1   7  107.79    4.60
  -2  -1  -7  109.99    4.40
  -2   1  -7  107.59    4.50
   2   1   7  108.89    4.30
   3  -1   7   93.89    4.70
  -3  -1  -7   96.59    4.40
   3  -1   7  102.39    4.90
  -3   1  -7   90.79    4.60
   3   1   7   90.09    4.30
  -4  -1  -7  487.95   18.40
   4  -1   7  480.05   18.00
   4  -1   7  499.05   18.10
   4   1   7  457.55   17.90
   5  -1   7  337.77   13.30
  -5  -1  -7  346.77   13.90
   5  -1   7  344.77   13.40
   5   1   7  339.27   13.40
  -5   1  -7  345.47   13.40
   6  -1   7   86.59    4.60
  -6  -1  -7   85.19    5.30
   6  -1   7   79.89    4.30
   6   1   7   84.19    4.70
   6   1   7   80.09    4.40
   7  -1   7   33.60    2.40
   7  -1   7   38.60    2.90
   7   1   7   33.30    2.30
   7  -2  -7   13.20    1.90
   7   2  -7    9.30    1.90
  -7   2   7    8.90    2.50
   6  -2  -7  106.59    5.00
  -6  -2   7  105.79    5.10
  -6  -2   7  100.69    5.30
  -6  -2   7  113.29    5.10
   6   2  -7  113.29    5.20
  -6   2   7  100.29    5.10
  -5  -2   7    0.80    1.70
   5  -2  -7    3.00    1.40
   5  -2  -7   -5.90    3.90
  -5  -2   7   -1.00    1.30
  -5  -2   7    0.10    1.50
   5   2  -7   -0.20    1.80
  -5   2   7    1.80    1.10
  -4  -2   7   77.69    4.30
  -4  -2   7   74.49    4.20
  -4  -2   7   75.89    3.70
   4  -2  -7   68.39    5.60
   4  -2  -7   73.49    4.10
  -4   2   7   75.89    3.80
  -3  -2   7  224.48    8.40
  -3   2   7  198.78    9.40
  -3   2   7  217.48    8.70
  -3   2   7  229.18    8.60
  -2  -2   7   14.10    1.50
  -2   2   7   15.80    1.70
  -2   2   7   15.60    1.80
   1  -2  -7  209.48    8.10
  -1  -2   7  215.18    7.80
   1   2  -7  206.78    7.60
  -1   2   7  212.08    8.00
   0  -2   7    9.40    1.10
   0  -2  -7   10.60    1.20
   0   2  -7    9.80    1.00
   0   2   7    9.90    0.90
   1  -2   7   19.90    1.60
  -1  -2  -7   19.90    1.50
   1   2   7   19.80    1.30
  -1   2  -7   19.90    1.50
   2  -2   7  253.87    9.90
   2  -2   7  252.77   10.00
  -2  -2  -7  254.57    9.60
  -2   2  -7  247.78    9.80
   2   2   7  263.97    9.40
   3  -2   7   27.00    2.50
   3   2   7   20.90    2.70
  -4  -2  -7   33.20    3.70
   4  -2   7   30.50    3.10
  -4  -2  -7   33.20    4.70
   4  -2   7   28.60    3.50
  -4  -2  -7   32.80    3.70
   4   2   7   30.60    3.40
   5  -2   7  733.03   27.20
  -5  -2  -7  781.22   27.60
   5  -2   7  707.83   26.90
   5   2   7  720.33   27.10
  -5   2  -7  760.22   27.40
   6  -2   7   27.70    2.80
  -6  -2  -7   19.20    3.20
   6  -2   7   17.80    2.60
   6   2   7   25.40    2.70
  -6   2  -7   26.90    3.40
   7  -2   7    3.90    1.30
  -7  -2  -7    5.60    1.90
   7  -2   7    3.70    1.40
   7   2   7    7.80    1.50
   7  -3  -7   25.80    2.30
   7   3  -7   24.30    2.30
  -7   3   7   23.20    2.40
  -6  -3   7  150.08    6.20
   6  -3  -7  123.79    7.00
   6  -3  -7  152.18    6.50
  -6  -3   7  153.18    6.20
   6   3  -7  153.78    6.40
  -6   3   7  135.69    6.40
   5  -3  -7  253.17   10.40
  -5  -3   7  261.67   10.20
  -5  -3   7  254.97   10.20
  -5  -3   7  254.07   10.30
   5  -3  -7  250.67   10.60
  -5   3   7  268.97   10.50
   4  -3  -7  263.97   10.70
  -4  -3   7  267.07   10.70
   4  -3  -7  271.47   10.90
  -4  -3   7  280.07   10.80
  -4   3   7  280.67   11.60
  -3  -3   7  108.39    5.20
   3  -3  -7  102.99    5.10
  -3  -3   7  105.29    4.60
  -3  -3   7  105.19    5.00
  -3   3   7  116.39    5.00
  -3   3   7   99.09    5.90
  -2  -3   7  139.39    5.80
  -2   3   7  148.89    6.30
  -1  -3   7  834.82   31.10
  -1   3   7  891.11   31.40
   1   3  -7  896.81   30.90
   0  -3  -7   45.40    2.80
   0  -3   7   46.00    2.60
   0   3   7   52.79    2.60
   0   3  -7   49.60    2.60
  -1  -3  -7  170.48    6.90
   1  -3   7  161.88    6.80
   1   3   7  181.88    6.80
  -1   3  -7  157.38    6.90
   2  -3   7    1.90    1.10
  -2  -3  -7    1.30    1.70
   2   3   7    3.00    1.10
   3  -3   7   80.39    4.40
  -3  -3  -7   78.69    4.80
   3  -3   7   81.99    4.60
  -3  -3  -7   69.79    4.90
  -3  -3  -7   77.79    5.40
  -3  -3  -7   87.69    5.00
   4  -3   7   24.20    3.70
   4  -3   7   18.90    3.40
  -4  -3  -7   20.90    3.70
  -4  -3  -7   19.90    3.80
  -4  -3  -7   18.70    5.10
   5  -3   7    3.20    1.40
   5  -3   7    1.80    1.60
  -5  -3  -7    0.20    1.80
  -5  -3  -7    2.40    2.10
   5   3   7    4.40    2.00
   6  -3   7    2.00    1.50
   6  -3   7    2.70    1.20
  -6  -3  -7    4.50    1.70
  -6   3  -7    2.70    1.80
   7  -3   7    3.50    2.40
  -7  -3  -7    0.70    1.30
   7  -3   7    1.60    1.50
   7   3   7    0.50    0.90
  -7  -4   7   18.70    2.00
   7  -4  -7   20.60    1.90
  -7   4   7   23.90    2.50
  -6  -4   7   11.80    1.70
   6  -4  -7   16.50    2.70
  -6  -4   7    9.20    1.80
   6  -4  -7   15.30    2.00
   6   4  -7   15.90    2.70
   5  -4  -7   44.40    3.30
   5  -4  -7   46.00    3.70
  -5  -4   7   48.50    3.10
  -5  -4   7   47.00    3.70
  -5   4   7   46.00    3.30
  -4  -4   7    1.90    1.30
   4  -4  -7    3.30    1.40
   4  -4  -7    2.00    1.50
  -4  -4   7    7.90    3.00
  -4  -4   7    2.00    1.20
  -4   4   7    1.60    1.30
  -3  -4   7    5.90    1.70
  -3  -4   7    6.40    2.40
  -3  -4   7   10.10    2.30
   3  -4  -7    6.90    1.70
   3  -4  -7    9.80    2.50
  -2  -4   7   26.70    3.00
  -2  -4   7   20.70    2.70
   2  -4  -7   20.90    3.10
   2  -4  -7   21.80    3.20
  -2  -4   7   23.10    2.10
  -1  -4   7  170.18    6.80
   1   4  -7  168.98    6.90
   1   4  -7  163.08    6.90
  -1   4   7  166.48    7.30
   0  -4   7   79.09    3.90
   0   4   7   82.69    4.30
   1  -4   7  157.48    6.80
   1   4   7  165.28    6.80
  -2  -4  -7   50.09    4.30
  -2  -4  -7   56.59    4.20
   2  -4   7   53.49    4.00
  -2  -4  -7   55.49    4.30
  -2  -4  -7   56.09    4.80
   2  -4   7   60.69    3.50
  -3  -4  -7  103.69    5.50
  -3  -4  -7  108.19    5.90
   3  -4   7  106.49    5.40
  -3  -4  -7   99.19    5.70
   3  -4   7  110.09    5.50
  -3  -4  -7  104.39    5.60
  -4  -4  -7  178.78    8.20
  -4  -4  -7  182.68    8.20
   4  -4   7  178.78    8.20
  -4  -4  -7  188.48    8.30
   4  -4   7  186.78    8.00
   5  -4   7   -1.40    1.30
   5  -4   7   -2.00    1.70
  -5  -4  -7   -1.80    1.50
  -5  -4  -7    1.20    1.80
   6  -4   7   10.90    1.90
  -6  -4  -7    9.10    2.50
  -6  -4  -7   10.40    2.00
  -6   4  -7    7.00    2.40
  -7  -4  -7    6.40    1.70
   7  -4   7   10.20    1.70
   7   4   7    8.30    1.30
   6  -5  -7    2.30    1.30
  -6  -5   7    1.50    0.90
   6  -5  -7    1.10    1.30
  -6  -5   7   -0.10    0.70
  -6   5   7    1.10    1.20
   5  -5  -7   19.80    2.70
  -5  -5   7   20.20    2.10
   5  -5  -7   19.30    2.70
  -5  -5   7   20.60    1.90
  -5   5   7   22.40    3.10
  -4  -5   7    0.50    1.80
   4  -5  -7    0.10    1.70
   4  -5  -7    1.80    1.50
  -4  -5   7   -0.40    1.90
  -4   5   7    2.30    1.40
  -3  -5   7    6.20    2.10
  -3  -5   7    1.30    2.30
   3  -5  -7    5.90    1.70
  -3  -5   7    4.70    1.50
   3  -5  -7    2.60    1.70
  -3   5   7    6.20    2.30
  -2  -5   7   66.09    3.80
  -2  -5   7   66.59    3.70
   2  -5  -7   62.69    4.10
  -2  -5   7   67.99    4.00
   2  -5  -7   65.79    4.00
   1  -5  -7  100.99    5.20
   1  -5  -7   98.39    5.00
  -1  -5   7   94.59    4.60
  -1  -5   7   98.49    4.80
  -1  -5   7   90.29    5.40
   0  -5  -7   30.50    3.30
   0  -5   7   23.30    2.40
   0  -5   7   35.30    3.40
   0  -5  -7   24.70    3.20
   0  -5  -7   27.30    4.90
  -1  -5  -7  316.27   12.50
  -1  -5  -7  328.07   12.70
   1  -5   7  332.67   12.70
   1  -5   7  324.67   12.80
  -1  -5  -7  316.47   13.00
  -2  -5  -7    0.10    2.10
  -2  -5  -7    1.50    1.80
  -2  -5  -7    2.10    1.80
  -2  -5  -7    1.50    1.90
   2  -5   7    0.40    1.40
   2  -5   7    1.10    1.70
  -3  -5  -7  150.98    7.00
  -3  -5  -7  146.69    7.10
   3  -5   7  154.38    7.00
  -3  -5  -7  142.89    7.20
  -3  -5  -7  151.78    7.20
   3  -5   7  157.68    7.30
  -4  -5  -7  211.08    9.10
  -4  -5  -7  212.38    9.60
   4  -5   7  214.98    9.00
  -4  -5  -7  204.58    9.10
   4  -5   7  203.38    9.20
   5  -5   7  174.88    7.90
  -5  -5  -7  176.28    7.70
   5  -5   7  176.88    7.70
  -5  -5  -7  181.28    7.60
  -6  -5  -7   29.40    2.10
  -6  -5  -7   30.10    2.50
   6  -5   7   27.70    2.10
  -6   5  -7   28.70    2.90
   6  -6  -7    2.60    1.30
  -6  -6   7    1.20    0.80
   6  -6  -7    0.50    1.60
  -6  -6   7    3.10    1.10
   5  -6  -7    1.60    1.10
  -5  -6   7    1.90    0.90
  -5  -6   7    1.10    0.80
   5  -6  -7    3.00    1.30
  -5   6   7    0.70    1.50
   4  -6  -7   87.59    4.70
  -4  -6   7   87.79    4.40
   4  -6  -7   92.99    4.60
  -4  -6   7   84.89    4.10
  -4   6   7   81.59    4.50
   3  -6  -7    0.50    1.70
  -3  -6   7    1.60    1.10
   3  -6  -7    1.70    1.40
  -3  -6   7   -0.70    1.20
  -3   6   7   -0.90    1.60
  -2  -6   7   81.29    4.00
  -2  -6   7   88.89    4.40
   2  -6  -7   81.89    4.70
   2  -6  -7   80.79    4.50
  -2  -6   7   72.09    5.40
  -2   6   7   78.59    4.90
  -1  -6   7  218.08    9.30
   1  -6  -7  235.18    9.40
  -1  -6   7  218.78    9.30
   1  -6  -7  222.18    9.10
   0  -6  -7    0.00    1.50
   0  -6  -7   -3.90    2.70
   0  -6  -7    1.60    1.60
   0  -6   7    3.90    1.70
   1  -6   7  113.79    5.80
  -1  -6  -7  112.29    5.40
  -1  -6  -7  112.69    5.80
   1  -6   7  104.79    6.00
  -1  -6  -7  115.19    6.10
  -2  -6  -7   -0.30    1.70
   2  -6   7   -0.20    1.50
   2  -6   7   -2.30    1.70
  -2  -6  -7    3.50    2.10
  -2  -6  -7    0.70    1.70
  -2  -6  -7   -0.40    1.50
  -3  -6  -7    6.40    2.60
   3  -6   7    7.50    2.70
  -3  -6  -7    6.60    2.10
  -3  -6  -7   12.90    3.10
   3  -6   7   12.90    2.60
  -3  -6  -7    7.90    2.00
  -4  -6  -7    3.20    1.50
  -4  -6  -7    1.50    1.40
   4  -6   7    1.20    1.30
  -4  -6  -7    3.20    1.70
   5  -6   7  150.38    6.40
  -5  -6  -7  160.88    6.80
  -5  -6  -7  153.48    6.40
  -5   6  -7  148.59    6.80
  -6  -6  -7    1.70    0.80
   6   6   7    0.20    0.90
   5  -7  -7   14.90    1.80
  -5  -7   7   14.30    1.30
   5  -7  -7   14.30    1.90
  -5  -7   7   12.50    1.30
  -4  -7   7    6.50    1.50
  -4  -7   7    8.30    1.40
   4  -7  -7   10.60    1.90
   4  -7  -7    9.60    2.10
  -4   7   7   10.60    3.10
  -3  -7   7   89.19    4.70
   3  -7  -7   93.19    4.70
  -3  -7   7   95.09    4.60
   3  -7  -7   90.49    4.80
   2  -7  -7    5.20    1.40
  -2  -7   7   10.90    2.30
  -2  -7   7    7.00    1.90
   2  -7  -7   10.20    2.70
   1  -7  -7   47.10    3.30
   1  -7  -7   44.70    3.60
  -1  -7   7   43.90    3.20
   0  -7   7   16.60    3.60
   0  -7  -7   19.60    3.20
   0  -7  -7   20.60    2.70
   1  -7   7  118.59    6.30
  -1  -7  -7  119.19    6.00
   1  -7   7  130.09    6.30
  -1  -7  -7  123.89    6.30
  -1  -7  -7  117.79    5.70
   2  -7   7   27.20    3.40
  -2  -7  -7   16.90    4.20
  -2  -7  -7   28.90    3.10
   2  -7   7   30.20    3.00
  -2  -7  -7   28.80    3.30
  -2  -7  -7   27.70    3.10
  -3  -7  -7   18.10    2.60
  -3  -7  -7   20.70    2.60
  -3  -7  -7   18.40    2.50
   3  -7   7   24.00    2.60
  -4  -7  -7    2.30    1.20
  -4  -7  -7    5.00    1.90
  -4  -7  -7    2.20    1.40
   4  -7   7    1.90    1.10
  -5  -7  -7    4.00    1.30
   5  -7   7    1.70    0.90
  -4  -8   7    0.80    0.70
   4  -8  -7    2.00    0.90
   4  -8  -7    0.60    1.10
  -4  -8   7    0.90    0.70
   3  -8  -7    8.00    1.90
  -3  -8   7    8.40    1.50
  -3  -8   7    8.20    1.60
   2  -8  -7   -2.00    1.30
   2  -8  -7    0.70    1.10
  -2  -8   7    0.90    1.40
  -2  -8   7   -0.40    1.10
   1  -8  -7    4.70    1.40
   1  -8  -7    2.90    1.20
   0  -8  -7    1.80    1.20
   0  -8  -7    0.20    1.40
  -1  -8  -7    8.60    2.90
  -1  -8  -7    3.20    1.40
   1  -8   7    4.50    4.00
  -1  -8  -7    2.40    1.30
  -2  -8  -7   24.10    2.60
  -2  -8  -7   17.40    2.90
  -2  -8  -7   22.80    2.40
   2  -8   7   24.50    2.70
  -3  -8  -7    1.10    1.50
   3  -8   7    4.10    1.30
  -3  -8  -7    5.60    1.70
   4  -8   7   19.00    1.80
  -4  -8  -7   15.60    1.50
   2  -9  -7    7.30    2.10
   1  -9  -7    1.60    1.00
   1  -9  -7    0.40    1.80
   0  -9  -7   70.89    3.80
   0  -9  -7   60.19    3.40
  -1  -9  -7    8.30    2.50
  -1  -9  -7   10.00    3.00
  -2  -9  -7   -0.90    1.60
   7   0  -8    0.40    1.10
  -7   0   8   -0.30    1.60
  -6   0   8  179.68    7.90
   6   0  -8  199.18    8.00
  -5   0   8    0.00    1.10
   4   0  -8  684.73   25.80
  -4   0   8  739.73   25.80
  -3   0   8    0.00    0.70
  -3   0   8    0.40    0.90
  -3   0   8    0.60    0.70
   2   0  -8  112.39    4.40
  -2   0   8  112.99    4.30
  -1   0   8    1.80    0.50
   0   0  -8 9003.80  300.97
   0   0   8 8184.18  300.87
   1   0   8    2.00    0.70
   2   0   8  124.59    5.00
  -2   0  -8  120.89    4.90
   3   0   8   -0.30    1.40
  -3   0  -8    2.50    1.60
  -4   0  -8   80.29    6.10
   4   0   8   84.29    4.60
   5   0   8    0.70    1.60
   5   0   8   -0.60    1.50
  -5   0  -8   -1.60    2.70
   6   0   8   13.60    2.40
   6   0   8   14.40    2.90
   7   0   8    5.20    1.60
   7   0   8   -1.90    1.60
   7  -1  -8  104.49    4.60
  -7  -1   8   93.99    5.80
   7   1  -8  106.19    4.70
  -7   1   8  103.29    6.60
   6  -1  -8    5.00    1.70
  -6  -1   8    4.30    1.60
   6   1  -8    3.30    1.50
  -6   1   8    3.50    1.50
  -5  -1   8   33.50    3.50
  -5  -1   8   34.90    2.80
   5  -1  -8   42.00    3.10
  -5   1   8   37.70    3.00
   4  -1  -8  101.89    5.10
  -4  -1   8  107.79    4.60
  -4  -1   8  101.99    5.10
  -4   1   8  104.49    4.70
   4   1  -8   99.39    5.40
  -3  -1   8   78.49    3.60
  -3   1   8   77.39    4.10
  -3   1   8   80.09    3.60
  -3   1   8   74.19    3.50
   2  -1  -8  344.07   12.40
  -2  -1   8  343.97   11.90
  -2  -1   8  308.77   12.20
  -2   1   8  334.27   12.30
   2   1  -8  342.57   12.00
  -2   1   8  345.67   12.80
   1  -1  -8 1101.79   41.50
  -1  -1   8 1193.08   41.20
   1   1  -8 1220.78   41.20
  -1   1   8 1177.48   41.30
   0  -1  -8 2392.76   83.99
   0  -1   8 2443.66   83.99
   0   1   8 2303.57   83.69
   0   1  -8 2429.56   83.59
   1  -1   8  754.02   27.10
  -1  -1  -8  775.42   27.10
   1   1   8  733.73   27.30
  -1   1  -8  790.62   27.10
   2  -1   8  152.28    6.30
  -2  -1  -8  158.68    6.10
  -2   1  -8  149.49    6.10
   2   1   8  156.88    6.00
   3  -1   8  127.69    5.60
   3  -1   8  123.09    5.90
  -3  -1  -8  117.89    5.60
   3   1   8  111.69    5.30
   4  -1   8  526.45   18.80
   4  -1   8  524.55   18.80
  -4  -1  -8  495.75   19.20
   4   1   8  492.95   18.70
  -4   1  -8  472.55   19.90
   5  -1   8  259.97   10.30
   5  -1   8  258.37   10.20
  -5  -1  -8  246.78   10.80
   5   1   8  249.18   10.30
  -5   1  -8  244.38   10.30
  -6  -1  -8   18.10    3.70
   6  -1   8   26.70    2.80
   6  -1   8   16.80    2.40
   6   1   8   23.10    2.60
   6   1   8   20.10    3.00
   7  -1   8    4.10    1.40
   7  -1   8    2.90    1.10
   7   1   8    2.00    1.00
   7  -2  -8   24.90    2.90
  -7   2   8   26.30    2.50
   7   2  -8   27.00    2.30
  -6  -2   8   19.50    2.80
  -6  -2   8   22.60    2.80
   6  -2  -8   23.90    2.40
  -6  -2   8   21.30    2.90
  -6   2   8   24.70    2.30
   6   2  -8   23.30    2.80
  -5  -2   8    5.10    1.50
  -5  -2   8    7.80    1.90
  -5  -2   8    5.50    2.00
   5  -2  -8    8.70    2.30
   5   2  -8    3.20    1.80
  -5   2   8    8.00    1.80
   4  -2  -8    2.90    1.50
   4  -2  -8    1.70    2.60
  -4  -2   8    1.70    1.50
  -4  -2   8   -0.50    1.00
  -4  -2   8    3.50    1.70
  -4   2   8    1.10    1.10
  -3  -2   8  280.37   10.40
  -3   2   8  278.67   10.50
  -3   2   8  267.97   10.70
  -2  -2   8 1000.60   34.90
  -2   2   8  939.51   35.00
  -2   2   8 1012.70   35.10
  -1  -2   8  863.71   31.80
   1  -2  -8  918.11   32.20
  -1   2   8  905.01   32.10
   1   2  -8  919.61   31.70
   0  -2  -8    6.90    1.20
   0  -2   8    7.20    1.10
   0   2   8    9.10    0.90
   0   2  -8    7.10    1.00
   1  -2   8   58.89    3.00
   1  -2   8   61.19    3.10
  -1  -2  -8   62.09    2.90
  -1   2  -8   61.29    2.90
   1   2   8   60.19    2.70
   2  -2   8  855.21   30.30
   2  -2   8  808.32   30.10
  -2  -2  -8  859.31   30.00
   2   2   8  844.92   29.70
  -2   2  -8  818.22   30.10
   3  -2   8    1.20    2.20
   3  -2   8    3.20    1.60
   3  -2   8    1.00    1.30
  -3  -2  -8   -1.00    2.20
  -4  -2  -8  139.39    6.90
   4  -2   8  147.39    6.50
   4  -2   8  149.39    6.70
  -4  -2  -8  143.79    6.80
  -4  -2  -8  143.19    7.60
   4   2   8  140.79    6.60
   5  -2   8  203.58    8.60
   5  -2   8  210.78    8.80
  -5  -2  -8  210.48    9.10
   5   2   8  205.98    8.80
  -5   2  -8  205.98    8.90
   6  -2   8    1.40    1.40
  -6  -2  -8    0.10    2.00
   6   2   8    1.00    1.90
  -6   2  -8    4.30    2.40
   6   2   8    0.90    1.40
   7  -2   8   12.80    2.20
  -7  -2  -8   14.60    2.90
   7  -2   8   14.70    2.00
   7   2   8   16.30    2.10
   7  -3  -8   11.40    2.10
  -7   3   8   13.30    2.30
  -6  -3   8  154.08    6.60
   6  -3  -8  126.39    6.00
  -6  -3   8  148.09    6.90
  -6   3   8  116.89    6.00
  -5  -3   8    3.60    1.80
   5  -3  -8    1.20    2.00
  -5  -3   8    1.50    1.40
   5  -3  -8    0.80    1.50
  -5  -3   8    2.30    1.40
   5   3  -8    1.90    2.10
  -5   3   8    1.10    1.30
  -4  -3   8    1.30    1.30
  -4  -3   8    0.00    1.20
   4  -3  -8    3.20    1.50
   4  -3  -8   -1.70    1.80
  -4  -3   8   -0.60    1.30
  -4   3   8   -0.30    1.00
  -3  -3   8    4.90    1.60
   3  -3  -8   10.60    2.40
  -3  -3   8    5.50    1.60
  -3  -3   8    4.10    1.50
  -3   3   8    6.30    1.70
  -2  -3   8  224.18    8.60
  -2   3   8  223.78    9.00
  -1  -3   8  334.57   12.10
   1   3  -8  317.37   11.80
  -1   3   8  324.07   12.30
   0  -3  -8  145.89    6.30
   0  -3   8  146.99    6.00
   0  -3   8  148.59    6.40
   0   3  -8  150.48    6.00
   0   3   8  151.58    6.00
   1  -3   8  493.85   17.90
  -1  -3  -8  465.95   18.00
   1  -3   8  525.05   18.30
   1   3   8  506.05   17.70
  -1   3  -8  446.06   17.90
   2  -3   8    9.90    1.80
  -2  -3  -8   10.60    3.20
   2   3   8   13.50    2.10
   3  -3   8    7.20    2.10
  -3  -3  -8    3.70    2.20
  -3  -3  -8    9.70    3.30
  -3  -3  -8    4.10    2.00
   3  -3   8    3.80    1.60
   4  -3   8  106.99    5.80
  -4  -3  -8  120.79    6.10
  -4  -3  -8  114.29    6.40
  -4  -3  -8  123.29    6.20
   4  -3   8  120.89    5.80
   5  -3   8   55.39    3.70
  -5  -3  -8   48.00    4.50
  -5  -3  -8   47.30    3.80
   5  -3   8   47.80    3.50
   5   3   8   49.00    3.80
   6  -3   8    3.00    1.60
   6  -3   8    1.50    1.20
  -6  -3  -8    3.10    1.50
  -6   3  -8    2.00    2.00
   6   3   8    2.70    2.10
  -7  -3  -8    1.60    1.40
  -7  -4   8    6.80    2.10
   7  -4  -8   13.50    2.40
  -7   4   8   11.00    3.20
   6  -4  -8   -0.60    1.90
  -6  -4   8    0.40    0.90
  -6  -4   8    1.40    1.00
   6  -4  -8   -0.60    1.70
   6   4  -8    2.80    1.80
  -6   4   8   -1.20    1.10
   5  -4  -8  128.59    6.10
  -5  -4   8  134.89    5.90
  -5  -4   8  127.19    5.80
   5  -4  -8  129.99    6.20
  -5   4   8  126.29    6.00
   5   4  -8  122.89    6.30
  -4  -4   8  320.27   13.00
   4  -4  -8  338.97   13.20
  -4  -4   8  338.77   13.10
  -4  -4   8  342.87   13.10
   4  -4  -8  347.17   13.30
  -4   4   8  349.27   13.30
   3  -4  -8  101.49    5.30
   3  -4  -8  102.39    5.10
  -3  -4   8  103.39    5.00
  -3  -4   8   99.59    4.80
  -3  -4   8  104.09    4.90
  -3   4   8  106.09    5.00
  -2  -4   8   64.69    4.10
  -2  -4   8   72.89    4.80
  -2  -4   8   68.89    3.70
   2  -4  -8   67.19    4.20
   2  -4  -8   67.99    4.10
  -1  -4   8  184.58    7.10
  -1   4   8  180.88    7.70
   1   4  -8  170.38    7.20
   1   4  -8  162.48    7.20
   0  -4   8  219.28    8.80
   0   4   8  222.78    9.00
   1  -4   8    7.60    1.80
   1   4   8    7.30    2.30
   2  -4   8   36.00    3.70
  -2  -4  -8   34.20    3.90
   2  -4   8   39.20    2.90
  -2  -4  -8   42.80    3.60
  -2  -4  -8   44.80    3.90
  -2  -4  -8   27.70    4.40
  -3  -4  -8  202.18    8.90
   3  -4   8  205.08    8.90
  -3  -4  -8  193.08    8.80
   3  -4   8  202.48    8.60
  -3  -4  -8  195.18    8.40
  -3  -4  -8  203.68    8.90
  -4  -4  -8   30.60    3.60
  -4  -4  -8   33.40    3.40
   4  -4   8   32.00    4.10
   4  -4   8   35.20    3.10
  -4  -4  -8   32.90    3.60
   5  -4   8   17.50    2.50
   5  -4   8   15.40    3.20
  -5  -4  -8   11.80    3.00
   5   4   8   15.80    3.30
  -6  -4  -8   33.70    3.20
   6  -4   8   34.20    3.30
   6  -4   8   41.40    2.80
  -6  -4  -8   42.20    2.80
  -6   4  -8   34.70    3.10
  -6  -5   8    0.50    0.70
  -6  -5   8   -0.20    0.80
   6  -5  -8   -1.30    1.40
   6  -5  -8    1.60    1.20
  -6   5   8    0.30    1.20
   5  -5  -8   47.10    3.60
  -5  -5   8   47.70    2.90
  -5  -5   8   46.60    2.90
   5  -5  -8   50.49    3.40
  -5   5   8   46.20    3.20
   4  -5  -8   61.89    4.10
  -4  -5   8   59.09    3.90
   4  -5  -8   57.69    3.90
  -4  -5   8   58.39    3.80
  -4   5   8   55.89    3.70
  -3  -5   8   43.10    3.90
   3  -5  -8   50.19    3.60
  -3  -5   8   51.19    3.20
  -3  -5   8   49.90    3.30
   3  -5  -8   48.00    3.70
  -3   5   8   53.29    3.60
  -2  -5   8   49.00    3.30
  -2  -5   8   45.00    3.40
   2  -5  -8   39.30    3.40
   2  -5  -8   46.90    3.40
  -2  -5   8   42.90    2.90
  -2   5   8   46.90    3.50
  -1  -5   8  162.38    6.80
   1  -5  -8  160.58    7.20
  -1  -5   8  171.68    7.10
   1  -5  -8  167.98    7.10
  -1  -5   8  151.48    7.10
   0  -5  -8   54.49    3.80
   0  -5  -8   53.29    3.60
   0  -5   8   52.69    3.30
   0  -5  -8   44.90    5.20
   0  -5   8   41.80    3.70
   1  -5   8  157.38    7.20
  -1  -5  -8  149.49    6.80
  -1  -5  -8  154.38    7.00
  -1  -5  -8  147.29    7.40
   1  -5   8  157.08    6.90
  -2  -5  -8   -1.40    1.60
  -2  -5  -8    0.40    1.70
   2  -5   8   -0.50    1.40
  -2  -5  -8   -1.70    2.20
  -2  -5  -8    0.30    1.90
  -3  -5  -8   16.10    3.30
  -3  -5  -8   28.60    3.50
  -3  -5  -8   20.90    3.20
   3  -5   8   26.40    3.10
   3  -5   8   24.10    3.10
  -3  -5  -8   27.80    3.40
   4  -5   8   79.59    5.70
  -4  -5  -8   83.19    4.70
  -4  -5  -8   72.09    4.60
  -4  -5  -8   76.29    4.80
   5  -5   8    1.20    1.20
  -5  -5  -8    2.10    1.40
  -5  -5  -8    5.80    2.10
  -6  -5  -8    8.80    1.90
  -6  -5  -8   12.30    2.10
   6  -5   8    9.00    1.60
  -6   5  -8   15.30    2.70
   6  -6  -8   21.10    2.40
   6  -6  -8   20.00    2.10
  -6  -6   8   22.60    1.50
  -6  -6   8   22.70    1.50
  -5  -6   8   -0.20    0.70
   5  -6  -8    0.80    1.20
   5  -6  -8    2.80    1.40
  -5  -6   8    0.70    0.80
  -5   6   8   -0.70    1.60
  -4  -6   8   26.20    2.30
   4  -6  -8   24.70    2.90
  -4  -6   8   26.50    2.10
   4  -6  -8   31.60    2.70
  -4   6   8   26.70    2.90
  -3  -6   8    2.40    1.30
   3  -6  -8    8.40    2.70
   3  -6  -8    0.80    1.50
  -3  -6   8    2.40    1.00
  -3   6   8    1.80    1.80
  -2  -6   8  336.37   12.50
   2  -6  -8  327.97   12.90
   2  -6  -8  326.27   12.80
  -2  -6   8  331.17   12.70
  -2  -6   8  316.37   13.10
  -1  -6   8    0.60    1.30
   1  -6  -8   -1.20    1.30
   1  -6  -8    0.50    1.60
  -1  -6   8    2.30    1.80
   0  -6   8  121.59    5.90
   0  -6  -8  109.49    7.00
   0  -6  -8  122.19    5.80
   0  -6  -8  120.69    5.70
  -1  -6  -8   17.60    3.70
   1  -6   8   14.90    2.90
   1  -6   8   14.90    3.60
  -1  -6  -8   21.90    2.80
  -1  -6  -8   17.50    2.90
  -2  -6  -8   29.30    3.50
  -2  -6  -8   21.00    3.70
  -2  -6  -8   27.30    2.90
   2  -6   8   24.80    3.10
   2  -6   8   24.90    3.10
  -2  -6  -8   25.20    3.30
  -3  -6  -8  136.99    6.60
  -3  -6  -8  130.79    6.20
  -3  -6  -8  137.99    6.40
   3  -6   8  123.19    6.80
  -3  -6  -8  137.19    6.90
   3  -6   8  134.19    6.30
  -4  -6  -8  110.19    5.60
   5  -6   8   26.00    2.10
  -5  -6  -8   24.00    2.20
  -5  -6  -8   26.70    2.20
  -5   6  -8   25.80    2.70
   5  -7  -8    8.30    1.60
  -5  -7   8   11.60    1.30
   5  -7  -8   10.20    1.80
  -5  -7   8   11.50    1.50
  -4  -7   8    0.00    0.70
   4  -7  -8   -0.80    0.90
  -4  -7   8    1.10    0.80
   4  -7  -8   -1.00    1.20
  -4   7   8    2.00    2.60
   3  -7  -8    2.30    1.30
  -3  -7   8    1.00    1.60
   3  -7  -8    0.30    1.70
   2  -7  -8  311.77   12.10
  -2  -7   8  307.37   11.80
  -2  -7   8  304.77   11.70
   2  -7  -8  312.47   12.50
   1  -7  -8   14.00    2.50
  -1  -7   8   18.00    3.90
   1  -7  -8   16.70    2.80
  -1  -7   8   17.00    2.40
   0  -7  -8   47.30    3.30
   0  -7  -8   56.99    5.30
   0  -7  -8   45.90    3.70
   0  -7   8   44.50    4.30
  -1  -7  -8  182.38    7.80
   1  -7   8  166.48    7.90
   1  -7   8  171.88    7.80
  -1  -7  -8  164.98    7.60
  -1  -7  -8  168.18    7.20
  -2  -7  -8   72.39    4.10
   2  -7   8   74.59    4.40
  -2  -7  -8   80.39    4.60
  -2  -7  -8   80.69    4.60
   2  -7   8   72.49    4.70
  -3  -7  -8   16.00    2.40
  -3  -7  -8   15.00    2.50
   3  -7   8   18.40    2.50
  -3  -7  -8   14.40    2.60
  -4  -7  -8   25.20    2.50
  -4  -7  -8   26.50    2.30
  -4  -7  -8   28.10    3.00
   4  -7   8   28.70    2.30
  -5  -7  -8    8.90    1.40
  -5  -7  -8    4.70    1.20
   5  -7   8    7.80    1.50
   4  -8  -8    8.50    1.60
   4  -8  -8   10.00    1.80
  -4  -8   8    8.30    1.20
  -4  -8   8    7.70    1.30
  -3  -8   8   24.30    2.00
   3  -8  -8   25.50    2.40
   3  -8  -8   25.00    2.10
  -3  -8   8   24.30    1.80
  -2  -8   8    2.90    1.50
  -2  -8   8    4.90    1.70
   2  -8  -8    3.30    1.30
   2  -8  -8    3.60    1.10
   1  -8  -8    2.60    1.10
   1  -8  -8    1.80    1.20
   0  -8  -8   40.90    2.80
   0  -8  -8   36.80    3.00
   1  -8   8   60.09    7.60
  -1  -8  -8   59.19    3.20
  -1  -8  -8   57.19    3.50
  -1  -8  -8   57.79    4.00
  -2  -8  -8   14.90    2.30
   2  -8   8   16.90    2.90
  -2  -8  -8    9.70    2.60
  -2  -8  -8   15.50    2.30
   3  -8   8   -2.30    1.20
  -3  -8  -8    1.00    1.30
  -3  -8  -8    0.10    1.00
   4  -8   8    8.80    1.80
  -4  -8  -8    6.00    1.30
   2  -9  -8    9.40    1.50
   2  -9  -8    8.10    2.00
   1  -9  -8   44.20    2.50
   0  -9  -8   19.90    2.30
  -1  -9  -8    1.80    1.40
  -1  -9  -8    1.80    1.70
  -2  -9  -8    3.90    1.50
   7   0  -9   60.79    3.30
  -7   0   9   59.79    3.60
   6   0  -9   -1.40    1.40
  -6   0   9   -1.40    1.30
   5   0  -9    2.70    2.00
  -5   0   9    2.40    1.30
  -4   0   9   -0.10    0.80
   4   0  -9   -0.20    1.90
  -3   0   9  693.13   25.10
  -3   0   9  712.63   24.80
  -3   0   9  691.93   24.90
   2   0  -9   -0.20    0.60
  -2   0   9    0.20    0.50
  -2   0   9    0.50    0.70
   1   0  -9  789.02   27.80
  -1   0   9  781.32   27.70
   0   0   9    0.40    0.40
   0   0  -9    0.30    0.50
  -1   0  -9  249.97    9.00
   1   0   9  234.38    8.90
  -2   0  -9    0.50    0.90
   2   0   9    2.20    0.80
   3   0   9  229.48    9.30
  -4   0  -9   -2.90    2.50
   4   0   9   -0.60    1.60
  -5   0  -9   62.69    5.30
   5   0   9   64.29    4.00
   5   0   9   61.59    3.90
   6   0   9   -0.50    1.50
   6   0   9    2.30    1.40
   7   0   9    9.50    2.50
  -7  -1   9   12.40    3.30
   7  -1  -9   12.00    1.90
  -7   1   9   14.00    2.50
   7   1  -9   12.30    2.00
  -6  -1   9  214.88    9.00
   6  -1  -9  226.98    9.00
  -6   1   9  212.88    9.00
   6   1  -9  233.08    9.10
  -5  -1   9   12.80    2.90
   5  -1  -9   16.40    2.40
  -5  -1   9   16.30    2.40
   5   1  -9   13.00    3.00
  -5   1   9   13.80    1.90
  -4  -1   9    2.60    1.60
   4  -1  -9    5.30    1.70
  -4  -1   9    2.90    1.20
   4   1  -9    4.80    2.20
  -4   1   9    4.90    1.50
  -3  -1   9   76.49    3.50
  -3   1   9   74.09    3.50
  -3   1   9   77.09    3.50
  -2  -1   9  286.07   10.00
   2  -1  -9  281.17   10.50
  -2  -1   9  272.17   10.30
  -2   1   9  260.27   10.40
   2   1  -9  296.97   10.10
  -2   1   9  283.47   10.30
  -1  -1   9 1255.37   45.00
   1  -1  -9 1304.77   45.30
  -1   1   9 1235.28   45.10
   1   1  -9 1334.47   45.00
   0  -1   9 2501.55   87.99
   0  -1  -9 2553.24   87.89
   0   1   9 2399.46   87.79
   0   1  -9 2583.24   87.79
   1  -1   9  840.82   31.20
  -1  -1  -9  901.41   31.20
  -1   1  -9  885.91   31.10
   1   1   9  884.61   31.10
  -2  -1  -9  159.98    6.20
   2  -1   9  150.88    6.50
   2  -1   9  160.88    6.40
   2   1   9  154.68    6.10
  -2   1  -9  150.68    6.20
   3  -1   9   17.20    2.60
  -3  -1  -9   16.30    3.50
   3  -1   9   13.50    3.10
   3   1   9   21.90    2.60
  -4  -1  -9  173.18    7.90
   4  -1   9  167.58    7.30
   4  -1   9  162.08    7.20
   4   1   9  170.08    7.10
  -4   1  -9  141.19    8.60
  -5  -1  -9    4.20    2.30
   5  -1   9    7.40    2.60
   5  -1   9    4.30    1.60
   5   1   9    2.70    1.70
  -5   1  -9    2.40    2.20
   6  -1   9   57.99    3.60
   6  -1   9   62.69    3.80
  -6  -1  -9   62.09    4.40
   6   1   9   59.79    3.60
   6   1   9   58.39    4.00
   7  -1   9    1.50    1.10
   7  -1   9   -1.20    1.30
   7   1   9    1.70    0.90
   7   1   9   -0.40    1.90
   7  -2  -9   -0.90    1.30
   7   2  -9    0.30    1.40
  -7   2   9    1.80    1.40
  -6  -2   9   10.20    2.50
   6  -2  -9   10.10    2.20
  -6  -2   9   13.90    2.70
  -6  -2   9   14.70    2.60
   6   2  -9   12.00    2.60
  -6   2   9   12.90    2.00
  -5  -2   9   18.50    2.70
  -5  -2   9   23.30    3.00
   5  -2  -9   18.80    2.50
  -5  -2   9   15.80    2.20
  -5   2   9   18.40    2.10
   5   2  -9   22.00    3.40
  -4  -2   9  176.38    7.10
  -4  -2   9  169.48    7.40
  -4  -2   9  176.78    7.30
   4  -2  -9  170.78    7.30
  -4   2   9  171.78    7.30
  -3  -2   9  692.13   24.50
  -3   2   9  676.93   24.60
  -3   2   9  672.43   24.80
  -2  -2   9  133.99    5.40
  -2   2   9  127.69    5.40
  -2   2   9  140.49    5.60
  -1  -2   9  438.66   15.80
   1  -2  -9  434.16   16.10
  -1  -2   9  412.06   15.80
  -1   2   9  444.86   15.90
   1   2  -9  456.55   15.60
   0  -2   9   34.40    2.00
   0   2  -9   37.10    1.90
   0   2   9   34.50    1.90
  -1  -2  -9  424.86   16.00
   1  -2   9  460.45   16.10
   1  -2   9  419.86   16.00
  -1   2  -9  420.86   15.90
   1   2   9  455.65   15.90
  -2  -2  -9  328.97   12.50
   2  -2   9  333.87   12.80
   2  -2   9  331.27   12.60
  -3  -2  -9  122.29    6.30
   3  -2   9  124.09    5.70
  -3  -2  -9  122.69    6.00
   3  -2   9  122.39    7.00
   3   2   9  116.99    6.20
  -4  -2  -9  293.87   11.70
  -4  -2  -9  298.57   12.00
  -4  -2  -9  293.97   12.40
   4  -2   9  292.27   11.50
   4  -2   9  279.87   11.40
   4   2   9  285.57   11.50
   5  -2   9   83.49    4.50
   5  -2   9   81.19    4.60
  -5  -2  -9   75.19    5.70
   5   2   9   77.49    4.80
   6  -2   9    6.70    1.60
  -6  -2  -9    8.80    3.20
   6  -2   9   13.50    3.20
   6   2   9    4.00    1.80
   6   2   9    5.30    2.30
  -7  -2  -9   27.90    3.20
   7  -2   9   24.00    2.40
   7  -2   9   23.70    2.20
   7   2   9   23.40    1.90
   7  -3  -9   24.00    2.00
   7   3  -9   17.00    3.10
  -7   3   9   20.80    2.60
  -6  -3   9    2.20    1.60
  -6  -3   9    1.60    1.60
   6  -3  -9    3.20    1.30
   6   3  -9    0.70    1.80
  -6   3   9    1.50    1.70
  -5  -3   9  322.47   12.50
  -5  -3   9  335.67   12.60
   5  -3  -9  319.47   13.00
  -5  -3   9  342.57   13.90
   5  -3  -9  330.97   12.80
   5   3  -9  312.17   12.80
   4  -3  -9  237.98    9.90
  -4  -3   9  257.67   10.00
   4  -3  -9  249.18   10.30
  -4  -3   9  254.97    9.80
  -4  -3   9  241.98    9.90
  -4   3   9  256.57   10.00
  -3  -3   9  140.39    6.30
  -3  -3   9  151.18    6.10
   3  -3  -9  145.99    6.70
  -3  -3   9  149.69    6.40
   3  -3  -9  138.99    6.40
  -3   3   9  148.09    6.20
  -2  -3   9  101.39    4.40
  -2   3   9  100.59    4.90
  -2   3   9  100.99    4.60
  -1  -3   9   34.20    2.30
   1   3  -9   34.20    2.20
  -1   3   9   37.70    2.60
   0  -3   9  318.67   11.80
   0  -3  -9  302.97   12.10
   0  -3   9  321.57   12.00
   0   3   9  332.17   11.90
   0   3  -9  300.47   11.70
  -1  -3  -9   19.90    2.80
   1  -3   9   20.90    2.00
   1  -3   9   18.70    2.40
   1   3   9   17.90    1.90
  -2  -3  -9   63.79    5.00
   2  -3   9   70.49    3.80
   2   3   9   69.49    3.70
   3  -3   9    4.90    1.70
  -3  -3  -9    8.20    2.30
  -3  -3  -9    4.20    2.20
   3  -3   9    4.30    1.50
  -4  -3  -9  186.98    8.50
   4  -3   9  177.88    8.00
   4  -3   9  185.88    8.00
  -4  -3  -9  184.98    8.10
  -4  -3  -9  176.68    9.20
  -5  -3  -9    1.70    1.80
   5  -3   9    0.50    1.40
  -5  -3  -9   -2.10    2.20
   5  -3   9    0.30    1.60
   5   3   9   -2.10    1.80
   6  -3   9   35.80    2.70
   6  -3   9   37.10    3.00
  -6  -3  -9   33.80    3.00
   6   3   9   41.20    3.40
  -6   3  -9   38.20    5.30
  -7  -3  -9   16.40    2.20
   7  -3   9   21.60    2.10
   7  -4  -9    7.70    1.80
  -6  -4   9   18.40    1.80
   6  -4  -9   13.80    3.20
   6  -4  -9   15.70    2.00
  -6  -4   9   15.70    1.80
  -6   4   9   15.30    2.00
  -5  -4   9   11.30    2.10
  -5  -4   9    6.90    1.90
   5  -4  -9    3.70    1.40
   5  -4  -9    8.50    2.80
  -5   4   9    8.00    2.20
   5   4  -9    6.30    2.60
   4  -4  -9   46.40    3.50
  -4  -4   9   47.50    3.60
   4  -4  -9   57.39    4.00
  -4  -4   9   48.40    3.10
  -4  -4   9   49.10    3.30
  -4   4   9   54.39    3.30
   3  -4  -9    2.80    1.60
  -3  -4   9    2.00    1.30
  -3  -4   9    5.70    2.10
  -3  -4   9    3.50    1.30
   3  -4  -9    3.30    1.80
  -3   4   9    1.60    1.20
  -2  -4   9   13.10    1.90
  -2  -4   9   13.30    2.20
  -2  -4   9   15.10    2.70
   2  -4  -9   12.70    2.90
  -2   4   9   15.00    2.30
  -1  -4   9  410.16   15.40
  -1   4   9  432.36   16.20
   1   4  -9  398.66   15.60
   0  -4   9   38.00    2.60
   0   4   9   35.80    3.10
  -1  -4  -9   34.30    3.50
  -1  -4  -9   40.90    4.40
   1  -4   9   42.90    2.80
  -1  -4  -9   39.80    3.60
   1   4   9   38.80    3.60
  -2  -4  -9  175.68    7.60
   2  -4   9  183.28    8.00
   2  -4   9  189.98    8.00
  -2  -4  -9  178.88    8.40
  -2  -4  -9  181.18    8.10
  -2  -4  -9  175.08    7.90
   3  -4   9  137.09    6.30
  -3  -4  -9  137.09    6.60
   3  -4   9  129.99    6.50
  -3  -4  -9  129.29    6.70
  -3  -4  -9  132.79    6.20
  -3  -4  -9  129.59    6.70
   4  -4   9   55.29    3.90
  -4  -4  -9   55.59    4.30
  -4  -4  -9   69.39    5.40
  -4  -4  -9   61.59    4.30
   5  -4   9    2.70    1.40
  -5  -4  -9    2.60    1.80
  -5  -4  -9    8.40    2.70
   5   4   9    5.50    2.00
  -6  -4  -9    3.90    1.70
  -6  -4  -9    5.00    1.90
   6  -4   9    7.40    1.80
  -6   4  -9    4.10    1.80
   6  -5  -9    1.50    1.60
  -6  -5   9    0.20    0.70
   6  -5  -9    1.70    1.60
  -6   5   9    2.40    1.30
  -5  -5   9   10.90    2.90
  -5  -5   9   18.40    1.90
   5  -5  -9   12.90    4.10
  -5   5   9   15.90    2.20
  -4  -5   9   58.09    3.60
   4  -5  -9   56.39    3.80
  -4  -5   9   57.59    3.80
   4  -5  -9   57.09    3.90
  -4   5   9   50.79    3.60
   3  -5  -9   71.09    4.20
  -3  -5   9   63.19    4.10
   3  -5  -9   65.29    4.00
  -3  -5   9   64.49    3.80
  -3  -5   9   65.59    3.60
  -3   5   9   60.79    3.80
  -2  -5   9  106.99    4.90
   2  -5  -9  104.49    5.40
   2  -5  -9  107.59    5.30
  -2  -5   9  113.99    5.20
  -2  -5   9  105.99    5.20
  -2   5   9  104.29    5.30
   1  -5  -9    8.80    2.60
  -1  -5   9    7.60    2.20
  -1  -5   9    6.90    1.50
  -1  -5   9    5.30    1.90
   0  -5   9    2.40    1.60
   0  -5  -9    3.90    1.70
   0  -5   9    2.00    1.30
   0  -5  -9    3.70    2.70
   0  -5  -9    3.00    1.60
   1  -5   9  176.28    7.60
  -1  -5  -9  171.38    7.40
   1  -5   9  173.18    7.90
  -1  -5  -9  170.78    7.50
  -1  -5  -9  173.78    8.10
  -2  -5  -9   26.20    3.60
  -2  -5  -9   22.10    4.10
  -2  -5  -9   24.40    4.00
   2  -5   9   25.90    3.50
  -2  -5  -9   18.50    2.90
   2  -5   9   22.00    3.50
  -3  -5  -9   13.10    3.20
   3  -5   9   17.80    2.90
  -3  -5  -9   17.00    3.00
  -3  -5  -9   16.70    3.40
   3  -5   9   22.20    2.90
  -3  -5  -9   19.80    3.20
  -4  -5  -9    3.60    1.80
  -4  -5  -9    0.10    1.70
   4  -5   9    0.40    1.40
  -4  -5  -9    1.80    1.70
  -5  -5  -9   77.79    4.20
   5  -5   9   76.29    4.00
  -5  -5  -9   77.49    4.20
   5   5   9   62.69    4.70
   6  -5   9    9.40    1.40
  -6  -5  -9    8.40    1.50
  -6  -5  -9    6.20    2.20
  -6   5  -9   16.60    3.80
   6  -6  -9   -1.30    2.40
  -6  -6   9   -0.40    0.60
  -6  -6   9    0.30    0.70
  -5  -6   9   48.30    2.70
  -5  -6   9   50.49    2.60
   5  -6  -9   48.90    3.10
   5  -6  -9   51.69    3.20
  -5   6   9   55.99    3.40
  -4  -6   9   76.69    3.80
   4  -6  -9   80.89    4.40
  -4  -6   9   79.19    4.20
   4  -6  -9   78.89    4.20
  -4   6   9   72.29    4.30
   3  -6  -9   18.10    2.70
  -3  -6   9   20.10    2.40
  -3  -6   9   21.50    2.10
   3  -6  -9   15.50    2.90
  -3   6   9   15.40    3.00
   2  -6  -9  167.48    7.50
   2  -6  -9  171.08    7.50
  -2  -6   9  170.88    7.10
  -2  -6   9  171.08    7.30
  -2  -6   9  177.58    7.90
   1  -6  -9    7.60    2.50
  -1  -6   9    6.80    2.10
   1  -6  -9    7.30    2.60
  -1  -6   9    5.20    1.90
   0  -6  -9   66.39    5.40
   0  -6  -9   68.09    4.00
   0  -6   9   70.99    4.30
   0  -6  -9   63.89    4.30
   1  -6   9  314.47   12.80
  -1  -6  -9  313.67   12.40
  -1  -6  -9  330.37   12.80
  -1  -6  -9  317.07   13.10
   1  -6   9  331.97   13.10
   2  -6   9   33.70    5.50
  -2  -6  -9   26.70    3.60
  -2  -6  -9   33.80    4.10
   2  -6   9   39.20    3.30
  -2  -6  -9   30.80    3.60
  -2  -6  -9   37.10    3.10
  -3  -6  -9   12.30    2.90
  -3  -6  -9    5.30    2.40
  -3  -6  -9    0.90    1.90
  -3  -6  -9   10.70    2.70
   3  -6   9    2.20    1.50
  -4  -6  -9    3.00    1.70
   4  -6   9    6.20    1.90
  -4  -6  -9    4.60    1.80
  -4  -6  -9    3.70    1.40
  -5  -6  -9   -0.80    1.50
  -5  -6  -9    0.60    0.90
   5  -6   9   -0.30    0.90
  -5   6  -9    0.30    1.50
   5  -7  -9   16.70    2.50
  -5  -7   9   22.90    1.50
  -5  -7   9   23.20    1.50
   5  -7  -9   22.00    2.00
  -4  -7   9    7.30    1.40
   4  -7  -9    6.30    2.30
  -4  -7   9    7.10    1.70
   4  -7  -9    7.60    1.70
  -3  -7   9   18.10    2.00
  -3  -7   9   18.50    1.80
   3  -7  -9   20.10    2.80
  -2  -7   9   18.30    2.00
   2  -7  -9   20.50    2.70
  -2  -7   9   19.40    2.40
   2  -7  -9   17.00    2.50
   1  -7  -9   16.30    2.70
   1  -7  -9   19.00    2.60
  -1  -7   9   15.30    2.30
  -1  -7   9   18.30    3.60
   0  -7  -9  198.08    8.30
   0  -7  -9  201.18    8.50
   0  -7  -9  195.68    9.10
   0  -7   9  198.58    8.90
  -1  -7  -9    2.00    1.60
  -1  -7  -9    3.40    2.10
  -1  -7  -9    3.70    1.40
   1  -7   9    4.10    2.10
  -2  -7  -9  148.29    6.70
   2  -7   9  127.59    6.70
  -2  -7  -9  139.89    6.20
   2  -7   9  137.39    6.50
  -2  -7  -9  149.79    6.60
  -3  -7  -9   63.59    3.70
  -3  -7  -9   59.59    3.80
  -3  -7  -9   61.39    3.80
   3  -7   9   59.79    3.70
  -4  -7  -9    7.70    2.50
  -4  -7  -9    3.10    1.30
   4  -7   9    6.10    1.80
  -4  -7  -9    4.80    1.30
  -5  -7  -9    4.30    1.30
   5  -7   9    1.60    0.90
   4  -8  -9    9.30    1.70
  -4  -8   9   13.20    1.40
   4  -8  -9   16.10    1.80
  -4  -8   9   14.20    1.30
  -3  -8   9    0.90    0.90
   3  -8  -9    1.80    1.10
   3  -8  -9    2.10    1.40
  -3  -8   9    2.10    1.00
   2  -8  -9   74.39    4.00
   2  -8  -9   75.09    3.80
  -2  -8   9   64.29    3.30
   1  -8  -9   75.59    3.90
   1  -8  -9   74.19    3.90
   0  -8  -9    0.20    1.20
   0  -8  -9    3.10    1.20
  -1  -8  -9   88.39    4.80
  -1  -8  -9   89.79    4.40
  -1  -8  -9   87.49    4.20
   2  -8   9   91.09    5.70
  -2  -8  -9  102.09    4.70
  -2  -8  -9   92.99    4.50
  -2  -8  -9   93.59    4.50
  -3  -8  -9   10.50    1.90
   3  -8   9   11.40    2.20
  -3  -8  -9    9.70    1.70
   2  -9  -9    5.20    1.80
   2  -9  -9    5.20    1.40
   1  -9  -9   36.10    2.20
   0  -9  -9   16.40    2.00
  -1  -9  -9   12.00    2.40
  -1  -9  -9   10.90    2.00
  -2  -9  -9   -0.20    1.30
   7   0 -10    4.80    1.80
  -7   0  10    1.10    1.40
   6   0 -10   29.30    2.80
  -6   0  10   20.60    2.40
  -5   0  10    0.70    1.50
   5   0 -10    1.10    1.70
  -4   0  10   42.50    2.50
   4   0 -10   38.30    3.70
  -3   0  10   -0.30    0.80
  -3   0  10   -0.20    0.80
  -2   0  10    2.70    0.80
  -2   0  10    3.10    1.20
   1   0 -10    1.10    0.60
  -1   0  10    0.00    0.40
   0   0 -10 6244.77  220.38
   0   0  10 6371.26  221.78
  -1   0 -10    0.70    0.70
   1   0  10   -0.50    0.60
  -2   0 -10 1643.34   59.99
   2   0  10 1759.12   59.99
   3   0  10   -1.30    1.90
   4   0  10   80.59    4.50
  -4   0 -10   81.79    5.70
   5   0  10   -0.20    1.60
   5   0  10   -1.20    1.50
  -5   0 -10    1.50    2.50
   6   0  10   14.00    2.50
  -6   0 -10    6.70    3.30
   6   0  10    9.90    2.20
   7   0  10   -0.70    1.00
   7   0  10    1.30    1.40
  -7  -1  10    2.90    2.00
  -7   1  10    3.80    1.40
   7   1 -10    6.00    2.00
  -6  -1  10   12.60    2.10
  -6   1  10   13.20    2.10
   6   1 -10   10.20    2.60
  -5  -1  10   92.79    4.50
  -5  -1  10   67.39    5.50
   5  -1 -10   76.09    4.30
  -5   1  10   79.89    4.10
   5   1 -10   77.89    4.60
   4  -1 -10  219.68    9.00
  -4  -1  10  235.18    8.80
  -4  -1  10  222.78    8.90
  -4  -1  10  212.78    9.30
   4   1 -10  209.78    9.40
  -4   1  10  232.68    8.90
  -3  -1  10  149.39    6.00
  -3   1  10  155.18    6.10
  -3   1  10  145.79    6.10
  -2  -1  10 1102.29   38.80
   2  -1 -10 1100.99   39.00
  -2  -1  10 1086.79   38.50
   2   1 -10 1130.89   38.60
  -2   1  10 1063.49   38.80
  -2   1  10 1095.79   38.80
   1  -1 -10  560.34   20.00
  -1  -1  10  530.15   19.70
  -1   1  10  550.84   19.80
   1   1 -10  573.34   19.70
   0  -1 -10 3009.10  104.19
   0  -1  10 3062.19  104.79
   0   1 -10 3083.69  104.09
   0   1  10 2747.43  104.99
  -1  -1 -10  147.19    5.80
   1  -1  10  141.59    5.80
  -1   1 -10  147.09    5.70
   1   1  10  143.39    5.80
  -2  -1 -10  256.07   10.00
   2  -1  10  270.07   10.10
   2  -1  10  255.27   10.10
  -2   1 -10  258.07   10.00
   2   1  10  264.47    9.80
   3  -1  10    7.00    2.50
   3  -1  10    8.20    3.00
   3  -1  10    4.10    2.20
   3   1  10   11.30    2.90
  -4  -1 -10    4.90    2.30
   4  -1  10    7.10    1.80
   4  -1  10    8.30    3.00
  -4   1 -10    5.50    3.30
   4   1  10    7.70    2.40
   5  -1  10  731.83   26.60
   5  -1  10  715.73   26.90
  -5  -1 -10  770.12   27.30
   5   1  10  723.93   26.90
  -5   1 -10  707.73   28.20
   6  -1  10   36.90    3.00
  -6  -1 -10   35.50    5.50
   6   1  10   29.60    2.80
   6   1  10   33.40    4.10
   7  -1  10   -1.00    1.20
   7  -1  10   -1.90    1.30
   7   1  10   -2.10    1.80
   7   1  10    0.80    1.00
   7  -2 -10    2.80    1.40
   7   2 -10    4.70    1.50
  -7   2  10    4.50    1.50
   6  -2 -10   74.79    4.00
  -6  -2  10   68.79    3.80
  -6  -2  10   62.19    3.90
  -6  -2  10   62.29    4.00
   6   2 -10   76.89    4.10
  -6   2  10   65.99    3.80
  -5  -2  10   23.70    2.80
   5  -2 -10   24.10    2.60
  -5  -2  10   20.50    2.40
  -5  -2  10   27.90    2.70
  -5   2  10   26.00    2.40
   5   2 -10   19.90    3.60
  -4  -2  10    3.60    1.50
   4  -2 -10    4.50    1.60
  -4  -2  10    3.60    1.70
  -4  -2  10    3.20    1.10
  -4   2  10    3.70    1.10
  -3  -2  10   74.99    3.50
  -3   2  10   73.09    4.10
  -3   2  10   71.59    3.60
  -2  -2  10    4.50    1.20
  -2  -2  10    4.40    1.20
   2   2 -10    3.00    0.80
  -2   2  10    3.20    1.10
  -2   2  10    3.70    1.10
  -1  -2  10    8.80    1.30
   1  -2 -10   12.20    1.80
  -1  -2  10    8.30    1.20
   1   2 -10   10.10    1.10
  -1   2  10    8.70    1.20
   0  -2  10 1146.49   39.90
   0  -2  10 1073.49   39.70
   0  -2 -10 1122.09   39.90
   0   2 -10 1150.78   39.70
   1  -2  10    1.30    1.00
  -1  -2 -10    1.30    1.20
   1  -2  10    1.70    1.00
   1   2  10    0.80    0.70
  -1   2 -10    1.40    1.00
  -2  -2 -10   74.59    4.20
   2  -2  10   80.79    4.00
   2  -2  10   80.49    4.40
   2   2  10   79.59    3.70
  -3  -2 -10  437.86   17.00
  -3  -2 -10  429.56   16.70
   3  -2  10  436.86   16.60
   3  -2  10  459.45   16.80
  -3  -2 -10  444.26   17.20
  -4  -2 -10   60.89    4.50
  -4  -2 -10   52.19    5.70
   4  -2  10   54.49    4.10
   4  -2  10   56.29    3.70
  -4  -2 -10   57.99    4.30
   4   2  10   52.99    3.80
   5  -2  10   66.19    4.10
   5  -2  10   70.69    4.20
  -5  -2 -10   74.29    4.80
  -5   2 -10   62.79    4.40
   5   2  10   65.29    4.30
  -6  -2 -10   73.49    4.50
   6  -2  10   67.19    3.90
   6  -2  10   63.39    3.70
   6   2  10   67.29    3.80
   6   2  10   66.09    3.90
  -7  -2 -10    2.70    1.70
   7  -2  10    1.40    1.20
   7  -2  10    0.20    1.60
   7   2  10    1.40    1.00
   7  -3 -10   41.20    2.50
  -7   3  10   45.30    2.90
  -6  -3  10    2.30    1.30
  -6  -3  10    0.90    1.10
   6  -3 -10    1.60    1.40
  -6   3  10    2.60    1.30
   6   3 -10    1.60    2.00
  -5  -3  10   60.99    3.50
   5  -3 -10   54.89    4.90
  -5  -3  10   61.09    4.00
   5  -3 -10   60.69    3.80
  -5  -3  10   57.99    3.50
  -5   3  10   60.89    3.70
   5   3 -10   66.19    4.80
  -4  -3  10   22.00    2.40
  -4  -3  10   20.40    2.40
  -4  -3  10   21.90    2.20
   4  -3 -10   16.60    3.70
   4  -3 -10   18.30    2.70
  -4   3  10   21.60    2.70
  -3  -3  10   80.79    4.20
   3  -3 -10   74.49    5.00
   3  -3 -10   75.69    4.50
  -3  -3  10   83.59    4.10
  -3  -3  10   82.99    3.90
  -3   3  10   83.79    4.00
  -2  -3  10  624.84   22.20
  -2   3  10  598.64   22.20
  -2   3  10  616.64   22.60
  -1  -3  10  317.47   12.10
  -1  -3  10  317.67   12.20
  -1   3  10  335.27   12.40
   1   3 -10  324.17   11.90
   0  -3  10   56.79    3.00
   0  -3 -10   56.39    3.70
   0  -3  10   58.79    3.40
   0   3 -10   57.89    3.20
   0   3  10   57.49    3.00
   1  -3  10   41.70    2.70
   1  -3  10   39.80    3.30
   1   3  10   42.20    2.70
  -2  -3 -10  145.39    8.10
   2  -3  10  149.79    6.40
   2   3  10  143.49    6.30
   3  -3  10   38.40    3.50
   3  -3  10   41.50    3.20
  -3  -3 -10   41.40    4.30
  -3  -3 -10   33.80    4.00
  -3  -3 -10   40.90    3.80
  -4  -3 -10  282.87   11.80
  -4  -3 -10  288.97   12.00
   4  -3  10  280.57   11.50
  -4  -3 -10  282.47   11.60
   4  -3  10  292.77   11.90
   5  -3  10    4.30    1.90
  -5  -3 -10    1.70    2.20
  -5  -3 -10    2.10    1.80
   5  -3  10   -0.40    1.40
   6  -3  10    6.60    1.80
   6  -3  10   10.90    2.80
  -6  -3 -10    7.50    2.30
  -6   3 -10    7.70    2.40
   6   3  10   11.70    2.50
  -7  -3 -10   13.10    2.10
   7  -3  10   14.70    2.00
   7   3  10   13.70    1.50
   7  -4 -10    2.40    1.10
  -6  -4  10   88.99    4.00
   6  -4 -10   91.29    4.40
  -6  -4  10   87.39    4.00
  -6   4  10   85.39    4.30
   5  -4 -10   11.90    2.60
  -5  -4  10   12.70    3.80
  -5  -4  10   11.30    1.90
  -5  -4  10   10.70    2.00
   5  -4 -10   10.00    3.20
  -5   4  10   11.60    2.10
   4  -4 -10  883.31   32.30
  -4  -4  10  860.11   32.10
   4  -4 -10  873.41   32.20
  -4  -4  10  915.41   32.20
  -4  -4  10  884.81   32.00
  -4   4  10  910.81   32.30
   3  -4 -10    0.90    1.50
  -3  -4  10   -0.70    1.10
  -3  -4  10    0.00    1.30
  -3  -4  10    1.70    1.20
   3  -4 -10   -1.00    1.70
  -3   4  10    0.10    1.20
   2  -4 -10  129.69    6.30
   2  -4 -10  137.19    6.20
  -2  -4  10  138.29    5.80
  -2  -4  10  136.49    6.00
  -2  -4  10  128.59    5.80
  -2   4  10  137.49    5.90
  -1  -4  10   74.09    4.00
   1  -4 -10   61.39    4.30
  -1  -4  10   67.59    3.50
   1  -4 -10   65.79    4.10
   0  -4  10   90.59    4.40
   0  -4 -10   92.19    5.30
   0   4  10   84.69    4.80
  -1  -4 -10   27.20    3.40
  -1  -4 -10   31.80    3.10
   1  -4  10   29.10    2.40
  -1  -4 -10   25.70    3.90
   1   4  10   29.10    3.50
   2  -4  10   24.40    3.50
   2  -4  10   23.20    3.30
  -2  -4 -10   23.10    3.30
  -2  -4 -10   13.80    4.30
  -2  -4 -10   20.40    3.50
  -2  -4 -10   21.00    2.90
  -3  -4 -10   32.40    3.10
  -3  -4 -10   27.80    4.50
  -3  -4 -10   28.90    3.90
   3  -4  10   27.30    3.30
   3  -4  10   27.80    3.10
  -4  -4 -10    5.70    2.00
  -4  -4 -10    5.40    1.90
   4  -4  10    3.90    1.50
  -5  -4 -10   46.40    3.70
   5  -4  10   33.80    3.10
  -5  -4 -10   41.40    3.30
   5   4  10   34.20    3.40
   6  -4  10    1.80    1.10
  -6  -4 -10    0.70    1.20
  -6   4 -10    4.10    2.10
  -6  -5  10    3.40    1.20
  -6  -5  10    4.00    1.30
   6  -5 -10    2.80    1.20
   6  -5 -10    4.20    2.00
  -6   5  10    3.40    1.40
   5  -5 -10    5.60    1.60
  -5  -5  10    9.30    1.70
   5  -5 -10    8.30    2.30
  -5  -5  10    8.60    1.80
  -5   5  10    6.20    1.90
  -4  -5  10   64.99    3.60
   4  -5 -10   60.89    3.90
   4  -5 -10   61.09    4.00
  -4   5  10   58.89    3.70
   3  -5 -10   24.80    2.90
  -3  -5  10   25.90    2.50
  -3  -5  10   21.90    2.20
   3  -5 -10   21.30    2.90
  -3  -5  10   19.50    3.00
  -3   5  10   24.30    2.70
   2  -5 -10    7.90    2.50
  -2  -5  10    1.30    1.20
   2  -5 -10    0.70    1.50
  -2  -5  10    3.60    1.60
  -2   5  10    3.50    1.80
  -1  -5  10   17.50    2.40
   1  -5 -10   18.90    3.00
   1  -5 -10   19.20    2.70
  -1  -5  10   20.20    2.30
  -1  -5  10   17.20    3.00
   0  -5  10  145.59    6.20
   0  -5 -10  146.79    6.60
   0  -5  10  143.69    6.50
   0  -5 -10  146.59    7.60
   0  -5 -10  151.88    6.70
   1  -5  10    1.50    1.40
  -1  -5 -10   -0.10    1.40
  -1  -5 -10    1.10    1.50
   1  -5  10   11.70    3.90
  -1  -5 -10    2.10    2.00
  -2  -5 -10    8.60    2.30
   2  -5  10   14.20    2.50
  -2  -5 -10   16.40    3.90
  -2  -5 -10   12.00    2.80
   2  -5  10   12.50    2.20
  -2  -5 -10    9.80    2.50
   3  -5  10  275.47   11.60
  -3  -5 -10  269.07   10.80
  -3  -5 -10  278.07   11.60
  -3  -5 -10  279.37   11.30
   3  -5  10  280.17   11.20
  -3  -5 -10  267.37   11.40
  -4  -5 -10  373.36   14.90
  -4  -5 -10  383.26   14.90
  -4  -5 -10  381.96   14.80
   4  -5  10  376.16   14.80
  -5  -5 -10   28.80    2.80
  -5  -5 -10   27.70    2.70
   5  -5  10   27.20    2.50
   5   5  10   23.60    3.40
  -6  -5 -10   14.40    1.50
  -6  -5 -10   13.10    2.40
   6  -5  10   16.10    1.60
  -6  -6  10    8.60    1.20
  -6  -6  10    9.50    1.10
   6  -6 -10   11.60    1.50
   5  -6 -10    1.00    1.10
   5  -6 -10    1.50    1.20
  -5  -6  10    2.20    0.80
  -5  -6  10    0.80    0.80
  -5   6  10   -0.60    1.60
   4  -6 -10   28.80    3.30
   4  -6 -10   28.20    2.70
  -4  -6  10   27.30    2.30
  -4  -6  10   27.40    2.20
  -4   6  10   24.30    3.00
  -3  -6  10   64.29    3.60
   3  -6 -10   66.59    4.20
   3  -6 -10   63.49    4.00
  -3  -6  10   64.69    3.40
  -3   6  10   62.39    4.40
  -2  -6  10  256.57   10.50
   2  -6 -10  253.27   10.30
  -2  -6  10  248.48   10.00
   2  -6 -10  248.38   10.20
  -2  -6  10  253.37    9.80
  -1  -6  10    0.00    1.20
  -1  -6  10    1.20    1.70
   1  -6 -10    0.20    1.40
  -1  -6  10    0.50    1.70
   0  -6 -10  220.28    9.10
   0  -6  10  229.88    9.40
   0  -6 -10  216.78    8.90
   0  -6 -10  215.18    9.80
   0  -6  10  204.48    8.60
  -1  -6 -10  590.34   22.10
  -1  -6 -10  566.84   21.80
   1  -6  10  632.34   22.60
   1  -6  10  578.74   22.20
  -1  -6 -10  600.14   22.50
  -2  -6 -10  183.38    8.30
  -2  -6 -10  183.58    8.10
  -2  -6 -10  172.08    7.50
   2  -6  10  176.38    7.90
   2  -6  10  183.28    8.40
  -2  -6 -10  186.28    8.30
  -3  -6 -10    3.40    1.70
  -3  -6 -10    2.30    1.60
   3  -6  10   -0.40    1.40
   3  -6  10    0.60    1.60
  -3  -6 -10   -0.30    1.80
   4  -6  10    3.30    1.20
  -4  -6 -10    7.10    2.20
  -4  -6 -10    3.20    1.60
  -4  -6 -10    1.30    1.30
   5  -6  10    2.10    1.00
  -5  -6 -10   -0.30    1.00
  -5   6 -10    5.60    2.30
   5  -7 -10    1.10    1.60
  -5  -7  10    1.30    0.60
  -5  -7  10    0.50    0.70
   5  -7 -10    0.20    1.00
   4  -7 -10    4.20    1.30
  -4  -7  10    4.10    1.50
   4  -7 -10    2.40    1.10
  -4  -7  10    2.40    0.80
  -3  -7  10   19.60    2.00
   3  -7 -10   15.40    2.60
  -3  -7  10   17.90    1.70
   3  -7 -10   16.20    2.40
   2  -7 -10   26.20    2.90
   2  -7 -10   28.20    2.60
  -2  -7  10   26.40    2.50
  -2  -7  10   26.90    2.20
  -1  -7  10   90.59    4.40
   1  -7 -10  102.39    5.00
  -1  -7  10   92.19    5.60
   1  -7 -10   93.09    4.90
   0  -7 -10   31.80    3.00
   0  -7 -10   33.30    4.50
   0  -7  10   33.30    3.60
   0  -7 -10   33.40    3.00
  -1  -7 -10   -0.90    1.50
   1  -7  10    2.30    1.90
  -1  -7 -10    7.00    2.30
  -2  -7 -10    9.40    2.80
   2  -7  10    6.00    1.90
  -2  -7 -10    6.60    2.40
  -2  -7 -10    8.10    2.60
   3  -7  10   51.89    3.40
  -3  -7 -10   51.19    3.40
  -3  -7 -10   49.90    3.40
  -3  -7 -10   53.29    3.40
  -4  -7 -10   59.19    3.90
  -4  -7 -10   56.59    3.10
   4  -7  10   52.19    3.10
  -4  -7 -10   58.59    4.40
  -4  -8  10   23.80    1.70
   4  -8 -10   23.20    1.70
   4  -8 -10   28.60    2.00
  -4  -8  10   23.70    1.50
  -3  -8  10    2.80    0.90
   3  -8 -10    1.60    1.50
   3  -8 -10    5.40    1.70
  -3  -8  10    1.70    1.00
   2  -8 -10    6.10    1.60
   2  -8 -10    5.40    1.90
  -2  -8  10    5.50    1.70
   1  -8 -10   55.39    3.20
   1  -8 -10   56.09    3.40
   0  -8 -10   -0.60    1.30
   0  -8 -10    0.60    1.00
   0  -8  10    3.30    3.20
  -1  -8 -10   72.19    3.80
  -1  -8 -10   70.29    3.60
  -1  -8 -10   69.29    4.20
   1  -8  10   69.09    5.20
  -2  -8 -10   12.40    2.30
  -2  -8 -10    6.90    2.30
  -2  -8 -10    9.70    2.10
  -3  -8 -10    5.70    1.90
  -3  -8 -10    3.80    1.30
   3  -8  10    8.80    2.50
   2  -9 -10    2.70    1.20
   1  -9 -10   23.80    2.50
   0  -9 -10    2.50    1.20
   0  -9 -10    6.80    2.50
  -1  -9 -10    5.50    1.90
  -1  -9 -10    2.20    1.50
  -2  -9 -10    3.90    1.30
   7   0 -11  247.78    9.50
  -7   0  11  245.68    9.70
  -6   0  11   -2.50    1.40
   6   0 -11    3.50    1.60
  -5   0  11   74.89    3.80
   5   0 -11   68.49    4.40
  -4   0  11    0.00    1.00
  -4   0  11   -1.40    1.80
   4   0 -11    0.20    1.90
  -3   0  11   51.59    2.70
  -3   0  11   56.49    2.80
  -2   0  11   -0.40    0.60
   2   0 -11    1.40    0.90
  -2   0  11    0.10    0.80
  -1   0  11  959.70   33.80
   1   0 -11  952.80   33.90
   0   0  11   -0.20    0.50
   0   0 -11    0.40    0.60
   1   0  11  127.39    4.80
  -1   0 -11  108.79    4.80
   2   0  11    1.00    1.00
   3   0  11    4.60    1.70
   3   0  11   11.50    3.40
   4   0  11   -1.20    1.60
   5   0  11    1.10    1.60
  -5   0 -11   -0.60    2.60
   5   0  11    2.40    1.80
   6   0  11    0.00    1.70
   6   0  11    3.10    2.20
  -6   0 -11   -2.20    2.90
   7   0  11    0.40    1.20
   7   0  11    0.80    1.70
  -7  -1  11    6.70    2.70
   7  -1 -11    2.90    1.20
   7   1 -11    2.60    1.30
  -7   1  11    4.00    1.40
   6  -1 -11    3.40    1.50
  -6  -1  11    2.80    1.40
   6   1 -11    0.90    1.70
  -6   1  11    3.40    1.40
  -5  -1  11   35.90    2.80
  -5  -1  11   36.80    3.10
   5  -1 -11   35.70    3.30
  -5   1  11   36.90    2.60
   5   1 -11   32.60    3.50
  -4  -1  11   25.60    2.80
  -4  -1  11   25.10    3.70
   4  -1 -11   25.80    3.40
  -4  -1  11   26.80    2.20
   4   1 -11   15.70    4.00
  -4   1  11   27.50    2.10
  -3  -1  11   47.20    2.60
  -3   1  11   44.60    2.80
  -3   1  11   48.70    2.60
  -2  -1  11  743.43   28.00
  -2  -1  11  790.52   27.90
   2  -1 -11  806.02   28.40
   2   1 -11  804.02   28.00
  -2   1  11  805.22   28.10
  -2   1  11  780.72   28.10
  -1  -1  11   20.00    1.30
   1  -1 -11   18.30    1.60
  -1   1  11   20.10    1.40
   1   1 -11   18.50    1.30
   0  -1 -11  368.66   13.30
   0  -1  11  372.46   13.20
   0   1 -11  355.46   13.20
   0   1  11  353.16   13.20
   1  -1  11  656.73   23.50
  -1  -1 -11  614.64   23.50
  -1   1 -11  645.34   23.40
   1   1  11  695.83   23.50
   2  -1  11  431.66   16.70
   2  -1  11  459.55   16.80
  -2  -1 -11  451.55   16.70
   2   1  11  466.05   16.60
   3  -1  11  122.79    6.00
  -3  -1 -11  120.89    6.40
   3  -1  11  132.09    6.00
   3  -1  11  127.59    6.90
   3   1  11  130.89    6.30
  -4  -1 -11   41.30    4.40
   4  -1  11   36.90    3.50
   4  -1  11   44.40    3.80
  -4   1 -11   48.20    5.40
   4   1  11   44.40    3.20
  -5  -1 -11  129.29    6.80
   5  -1  11  130.79    6.00
   5  -1  11  117.69    6.20
  -5   1 -11  126.29    7.60
   5   1  11  129.79    8.00
   6  -1  11   18.60    2.50
  -6  -1 -11   17.80    3.50
   6   1  11   20.80    2.40
   6   1  11   22.80    2.70
   7  -1  11  104.59    4.60
   7  -1  11  106.59    4.70
   7   1  11  111.29    4.60
   7  -2 -11    3.80    1.10
   7   2 -11    4.50    1.70
  -7   2  11    9.00    2.60
  -6  -2  11   20.20    2.60
  -6  -2  11   25.90    2.60
   6  -2 -11   26.30    2.60
   6   2 -11   27.70    3.10
  -6   2  11   19.20    2.50
  -5  -2  11    7.40    2.00
   5  -2 -11    8.90    2.50
  -5  -2  11    8.50    2.60
  -5  -2  11    7.30    2.20
   5   2 -11    6.30    2.20
  -5   2  11    5.60    1.80
  -4  -2  11   23.90    2.50
  -4  -2  11   25.30    2.70
  -4  -2  11   24.90    2.10
   4  -2 -11   20.50    2.80
  -4   2  11   24.90    2.20
  -3  -2  11  657.93   24.00
  -3  -2  11  690.33   23.90
  -3   2  11  643.34   24.20
  -3   2  11  655.33   24.00
  -2  -2  11  978.10   35.00
   2  -2 -11  958.00   35.70
  -2  -2  11 1041.00   35.30
  -2   2  11  965.50   35.30
  -2   2  11 1025.70   35.50
   2   2 -11  989.80   35.00
  -1  -2  11  877.31   30.60
   1  -2 -11  845.12   30.90
  -1  -2  11  851.31   30.60
  -1   2  11  865.11   30.70
   0  -2 -11    8.50    1.80
   0  -2  11    9.20    1.40
   0  -2  11   11.20    1.70
   0   2 -11   14.40    1.50
   0   2  11   12.20    1.40
   1  -2  11    6.90    1.70
  -1  -2 -11    5.30    1.40
  -1   2 -11    5.00    1.40
   1   2  11    6.20    1.30
   2  -2  11    6.30    1.90
  -2  -2 -11    3.40    2.10
   2   2  11    8.40    1.90
   3  -2  11    7.70    1.90
  -3  -2 -11    1.50    2.50
  -3  -2 -11    6.00    2.40
   3  -2  11    5.30    1.70
  -3  -2 -11    6.90    2.20
   4  -2  11    9.00    3.40
   4  -2  11   18.40    3.50
  -4  -2 -11   13.90    5.10
  -4  -2 -11   13.40    3.00
   4   2  11   14.00    2.90
  -5  -2 -11    8.90    3.40
   5  -2  11   12.00    2.10
   5  -2  11   15.70    2.50
   5   2  11   11.00    2.80
  -5   2 -11   11.70    3.20
  -6  -2 -11    2.30    1.70
   6  -2  11    4.10    1.60
   6  -2  11    3.20    1.30
   6   2  11    5.80    2.00
   6   2  11    3.30    1.40
  -7  -2 -11   90.89    4.20
   7  -2  11   64.29    3.90
   7  -3 -11   98.99    4.80
  -7   3  11   95.19    4.60
  -6  -3  11   40.70    3.80
  -6  -3  11   44.20    2.80
  -6  -3  11   43.70    2.80
  -6   3  11   47.10    3.60
   6   3 -11   41.00    5.90
  -5  -3  11    1.00    1.50
   5  -3 -11   -1.20    1.40
  -5  -3  11    0.00    1.30
  -5  -3  11   -0.20    1.10
  -5   3  11    0.30    1.10
   4  -3 -11   86.09    5.60
  -4  -3  11   98.69    4.50
  -4  -3  11   90.99    4.40
   4  -3 -11   80.09    6.40
  -4   3  11   91.99    4.50
   3  -3 -11  269.27   10.70
  -3  -3  11  271.07   10.60
  -3  -3  11  268.67   10.50
  -3  -3  11  285.57   10.50
   3  -3 -11  261.07   11.10
  -3   3  11  277.77   10.60
  -2  -3  11  131.49    5.20
  -2   3  11  118.09    5.80
  -2   3  11  121.69    5.30
  -1  -3  11  452.35   15.90
  -1  -3  11  410.06   16.10
  -1   3  11  441.36   16.20
   1   3 -11  420.36   15.70
   0  -3  11  549.95   19.90
   0  -3  11  528.05   19.50
   0   3 -11  508.45   19.60
   0   3  11  559.24   19.70
   1  -3  11  409.86   14.90
   1  -3  11  388.06   15.40
   1   3  11  394.16   14.80
  -2  -3 -11   84.69    5.70
  -2  -3 -11   83.69    5.40
   2  -3  11   88.79    4.40
  -2  -3 -11   84.89    5.00
  -2  -3 -11   90.09    4.70
   2   3  11   81.59    4.60
  -3  -3 -11   17.40    3.90
   3  -3  11   28.80    3.20
  -3  -3 -11   28.50    4.00
  -3  -3 -11   32.20    3.30
   3  -3  11   25.00    2.90
  -4  -3 -11  213.68    9.30
  -4  -3 -11  202.18    9.50
  -4  -3 -11  207.18    8.90
   4  -3  11  211.18    9.20
   4  -3  11  202.08    8.80
  -5  -3 -11   13.10    4.00
  -5  -3 -11    4.30    1.70
   5  -3  11    1.30    2.30
   5  -3  11    1.30    1.80
   6  -3  11    3.70    1.20
  -6  -3 -11    6.20    2.20
   6   3  11    3.00    1.60
  -6   3 -11    1.40    3.20
  -7  -3 -11   16.10    2.70
   7  -3  11   15.20    1.90
   7   3  11   14.90    1.50
   7  -4 -11    4.60    1.50
  -6  -4  11    1.80    1.00
   6  -4 -11    2.90    1.30
  -6  -4  11    0.90    0.90
  -6   4  11    3.10    1.20
   5  -4 -11  176.68    7.40
  -5  -4  11  155.08    7.60
  -5  -4  11  179.78    7.20
  -5  -4  11  180.88    7.50
   5  -4 -11  170.58    7.50
  -5   4  11  159.68    7.30
   4  -4 -11  215.88    8.90
   4  -4 -11  208.88    8.70
  -4  -4  11  204.78    8.50
  -4  -4  11  201.28    8.60
  -4  -4  11  201.68    8.40
  -4   4  11  218.88    8.70
   3  -4 -11   28.80    3.50
  -3  -4  11   28.60    2.40
   3  -4 -11   26.70    3.10
  -3  -4  11   29.40    2.60
  -3  -4  11   29.00    2.60
  -3   4  11   28.00    2.50
   2  -4 -11  145.09    6.70
   2  -4 -11  148.89    6.70
  -2  -4  11  146.39    6.30
  -2  -4  11  151.78    6.20
  -2  -4  11  146.59    6.40
   1  -4 -11   -1.20    1.90
   1  -4 -11   -2.00    1.50
  -1  -4  11    0.50    1.30
  -1  -4  11    1.00    1.00
   0  -4 -11    2.70    1.60
   0  -4  11    3.40    1.20
   0  -4 -11    0.90    1.90
   0  -4 -11    4.50    3.20
   1  -4  11  193.68    8.10
  -1  -4 -11  191.48    8.60
  -1  -4 -11  191.98    8.00
  -1  -4 -11  194.88    8.30
   1   4  11  197.48   10.50
  -2  -4 -11   -2.30    2.40
  -2  -4 -11    1.50    1.70
  -2  -4 -11    2.40    1.60
  -2  -4 -11    1.10    2.10
   2  -4  11   -1.00    1.20
   2  -4  11    1.50    1.90
  -3  -4 -11   43.10    4.10
   3  -4  11   46.10    3.60
   3  -4  11   43.00    3.60
  -3  -4 -11   42.60    3.50
  -3  -4 -11   41.10    4.10
  -3  -4 -11   39.00    3.70
   4  -4  11    0.10    1.40
  -4  -4 -11    1.80    2.80
   4  -4  11    2.90    1.90
  -4  -4 -11    1.80    2.00
  -4  -4 -11    0.40    1.80
  -5  -4 -11   33.30    3.20
  -5  -4 -11   33.40    4.60
   5  -4  11   28.00    2.70
   6  -4  11   -0.70    1.20
  -6   4 -11    2.00    2.20
   6  -5 -11   28.30    2.50
  -6  -5  11   28.40    2.30
  -6  -5  11   28.90    1.90
  -5  -5  11   10.00    1.80
  -5  -5  11   12.20    2.20
   5  -5 -11   15.70    2.70
  -5   5  11   13.60    2.20
  -4  -5  11   18.10    2.00
   4  -5 -11   17.20    4.70
   4  -5 -11   14.30    2.70
  -4  -5  11   19.30    2.20
  -4  -5  11   14.90    3.80
  -4   5  11   16.60    2.40
  -3  -5  11    0.40    1.00
   3  -5 -11    1.30    1.50
  -3  -5  11   -1.60    1.70
   3  -5 -11    0.30    1.50
  -3  -5  11   -1.60    1.10
  -3   5  11   -1.90    1.50
  -2  -5  11    1.50    1.40
  -2  -5  11    1.10    1.20
   2  -5 -11    1.70    1.50
  -2  -5  11    1.20    1.50
  -2   5  11   -0.60    2.50
  -1  -5  11   24.50    2.60
  -1  -5  11   23.10    3.10
   1  -5 -11   21.00    3.00
  -1  -5  11   22.40    2.30
   1  -5 -11   21.30    3.00
   1  -5 -11   20.00    3.90
   0  -5  11    7.20    2.00
   0  -5  11    5.00    1.40
   0  -5 -11    4.50    2.60
   0  -5 -11    8.00    1.90
   0  -5 -11    7.10    2.50
  -1  -5 -11   17.10    3.60
   1  -5  11   20.50    2.60
  -1  -5 -11   21.80    2.70
  -2  -5 -11  111.89    7.60
   2  -5  11  103.19    5.50
  -2  -5 -11  103.89    5.80
  -2  -5 -11  100.59    5.00
   2  -5  11   86.99    5.90
  -2  -5 -11  104.59    5.40
  -3  -5 -11   84.39    5.00
  -3  -5 -11   88.99    5.40
  -3  -5 -11   84.49    5.20
   3  -5  11   86.49    4.90
  -3  -5 -11   78.19    4.60
   3  -5  11   93.49    7.10
  -4  -5 -11  260.27   10.10
  -4  -5 -11  240.38   10.60
   4  -5  11  237.68   10.00
  -4  -5 -11  226.68   10.30
  -5  -5 -11   50.69    3.30
  -5  -5 -11   54.09    3.50
   5  -5  11   52.69    3.20
   5   5  11   49.99    3.60
   6  -5  11   11.80    1.80
  -6  -5 -11   13.60    1.60
   6   5  11   12.20    1.70
  -6  -6  11    0.60    0.60
  -6  -6  11   -0.90    0.60
   6  -6 -11    0.90    0.90
   5  -6 -11    0.90    1.30
  -5  -6  11    1.50    0.90
   5  -6 -11    3.60    1.30
  -5  -6  11    1.00    0.70
  -5   6  11    0.20    1.70
  -4  -6  11    0.60    0.90
   4  -6 -11   -1.00    1.40
  -4  -6  11   -0.70    0.90
   4  -6 -11   -0.60    1.70
  -4   6  11   -1.90    1.60
  -3  -6  11   59.29    3.50
   3  -6 -11   60.79    4.00
  -3  -6  11   59.09    3.20
   3  -6 -11   62.49    4.10
  -3  -6  11   48.00    4.80
  -3   6  11   58.59    4.50
   2  -6 -11  361.76   14.10
  -2  -6  11  360.96   13.60
  -2  -6  11  368.46   13.80
   2  -6 -11  364.96   14.20
  -1  -6  11    2.60    1.80
   1  -6 -11    1.80    1.30
  -1  -6  11    2.80    1.30
  -1  -6  11    3.00    1.90
   1  -6 -11    3.00    1.60
   0  -6 -11    0.70    1.30
   0  -6  11    1.70    1.40
   0  -6 -11    2.40    1.50
   0  -6  11   -0.10    1.60
   0  -6 -11   -3.00    2.30
  -1  -6 -11  303.67   12.10
   1  -6  11  320.27   12.80
  -1  -6 -11  315.47   12.90
  -2  -6 -11  188.88    8.00
  -2  -6 -11  189.48    8.60
   2  -6  11  194.88    8.90
  -2  -6 -11  198.98    8.90
  -2  -6 -11  195.38    8.40
   2  -6  11  194.78    8.40
  -3  -6 -11    9.80    2.80
   3  -6  11    9.30    2.90
   3  -6  11   13.40    2.60
  -3  -6 -11   10.40    2.10
  -3  -6 -11   16.90    2.70
  -4  -6 -11   15.40    2.40
  -4  -6 -11   15.80    2.40
  -4  -6 -11   18.50    2.50
   4  -6  11   13.70    2.10
  -5  -6 -11   18.70    2.00
  -5  -6 -11   18.40    1.80
   5  -6  11   18.30    2.00
  -5  -7  11    1.60    0.70
  -5  -7  11    1.50    0.90
   5  -7 -11    3.40    1.50
   5  -7 -11   -0.80    1.00
  -4  -7  11   25.10    1.80
  -4  -7  11   22.20    1.60
   4  -7 -11   22.20    2.10
   4  -7 -11   21.40    2.20
  -3  -7  11    1.00    0.80
   3  -7 -11   -0.20    1.30
   3  -7 -11    1.20    1.20
  -3  -7  11    0.70    1.00
   2  -7 -11   31.10    2.70
   2  -7 -11   28.80    2.80
  -2  -7  11   31.40    2.60
  -2  -7  11   27.80    2.30
   1  -7 -11   24.80    3.20
  -1  -7  11   24.30    2.30
   1  -7 -11   23.00    2.50
  -1  -7  11   27.50    3.70
   0  -7 -11   24.10    2.80
   0  -7  11   21.20    3.20
   0  -7 -11   25.90    2.60
   0  -7 -11   19.70    4.20
  -1  -7 -11   31.50    3.30
  -1  -7 -11   24.00    3.50
   1  -7  11   28.80    3.30
  -1  -7 -11   21.90    2.50
   2  -7  11   16.20    3.10
   2  -7  11    8.30    2.80
  -2  -7 -11   13.10    2.90
  -2  -7 -11    9.40    2.60
  -3  -7 -11   14.70    2.40
  -3  -7 -11   13.60    2.80
   3  -7  11   12.50    2.40
  -3  -7 -11   15.50    2.50
   4  -7  11    4.30    1.20
  -4  -7 -11    3.70    1.30
  -4  -7 -11    3.60    1.10
  -4  -7 -11    4.00    1.30
   4  -8 -11   12.10    1.70
  -4  -8  11   13.80    1.50
  -4  -8  11   16.70    1.30
   3  -8 -11   43.30    2.60
  -3  -8  11   40.00    2.10
   3  -8 -11   44.00    2.90
  -3  -8  11   34.30    2.60
   2  -8 -11    0.00    1.00
  -2  -8  11    0.80    1.10
   1  -8 -11    2.70    1.30
   1  -8 -11    5.50    2.00
   0  -8  11   12.80    4.50
   0  -8 -11    7.80    2.40
   0  -8 -11    6.70    1.70
  -1  -8 -11   26.10    2.30
  -1  -8 -11   28.20    3.20
   1  -8  11   34.40    4.40
  -1  -8 -11   25.20    2.90
  -2  -8 -11   13.70    2.10
  -2  -8 -11   10.00    2.30
  -2  -8 -11   13.30    2.30
  -3  -8 -11   21.60    1.90
  -3  -8 -11   23.20    2.10
   2  -9 -11   82.89    3.50
   1  -9 -11    6.40    1.70
   1  -9 -11    5.80    1.40
   0  -9 -11    7.90    1.60
   0  -9 -11    4.90    1.80
  -1  -9 -11   17.00    1.90
  -7   0  12    0.90    1.50
   7   0 -12    1.00    1.40
   6   0 -12   38.70    3.20
  -6   0  12   31.60    2.80
  -5   0  12    3.10    1.50
   5   0 -12   -0.70    1.70
  -4   0  12    2.30    1.00
   4   0 -12    1.50    2.20
  -4   0  12    1.20    1.70
  -3   0  12    2.70    1.30
  -3   0  12    0.80    0.80
  -2   0  12  916.61   33.80
  -2   0  12 1005.60   33.80
   2   0 -12  940.81   33.90
   1   0 -12    0.60    0.80
  -1   0  12    0.70    0.60
   0   0  12  477.75   17.20
   0   0 -12  478.05   17.30
   1   0  12   -0.30    0.70
  -1   0 -12    0.30    0.80
   2   0  12 1286.47   45.80
   3   0  12   -0.30    2.60
   3   0  12    0.50    1.50
  -3   0 -12   -0.30    2.40
   4   0  12   64.99    4.10
  -4   0 -12   77.79    5.50
  -5   0 -12    4.10    2.70
   5   0  12    1.10    1.70
  -6   0 -12   21.70    4.40
   6   0  12   29.30    2.70
   6   0  12   27.10    2.80
   7   0  12    0.80    1.30
   7   0  12    0.10    1.20
   7  -1 -12   29.10    2.40
  -7  -1  12   32.00    3.10
  -7   1  12   36.00    2.60
   7   1 -12   33.30    2.70
   6  -1 -12    2.50    1.50
  -6  -1  12    1.40    1.20
   6   1 -12    4.30    1.80
  -6   1  12    1.30    1.40
  -5  -1  12   69.69    3.80
   5  -1 -12   63.59    4.10
  -5  -1  12   69.09    4.00
   5   1 -12   69.59    4.40
  -5   1  12   74.19    4.00
  -4  -1  12  125.39    5.40
  -4  -1  12  120.69    5.40
   4  -1 -12  120.79    5.80
  -4  -1  12  111.49    5.70
   4   1 -12  105.69    6.50
  -4   1  12  126.39    5.30
  -3   1  12  112.19    4.80
  -3   1  12  107.99    5.00
   2  -1 -12  782.22   28.40
  -2  -1  12  781.42   27.90
  -2  -1  12  804.22   28.10
  -2   1  12  794.22   28.20
   2   1 -12  783.32   28.10
  -2   1  12  786.92   28.10
  -1  -1  12   14.00    1.40
  -1  -1  12   16.60    1.30
   1  -1 -12   11.90    1.70
   1   1 -12   13.40    1.30
  -1   1  12   14.20    1.50
   0  -1  12   78.19    3.50
   0  -1 -12   79.59    3.70
   0   1 -12   82.49    3.50
  -1  -1 -12   12.50    1.80
   1  -1  12   14.80    1.60
  -1   1 -12   13.60    1.70
   1   1  12   13.50    1.40
   2  -1  12  600.64   23.30
  -2  -1 -12  657.63   23.60
   2  -1  12  638.74   23.50
   2   1  12  672.73   23.30
   3  -1  12  101.09    5.40
  -3  -1 -12   98.19    5.80
   3  -1  12  109.29    5.30
  -3  -1 -12  107.59    6.20
   3   1  12   99.69    6.20
  -3   1 -12   96.79    6.40
   4  -1  12   70.69    4.80
   4  -1  12   78.69    4.50
  -4  -1 -12   83.49    5.40
   4   1  12   86.99    4.40
  -4   1 -12   67.79    6.00
  -5  -1 -12  236.88   10.20
   5  -1  12  224.78    9.60
   5  -1  12  234.98    9.50
   5   1  12  233.58    9.70
  -5   1 -12  231.38   10.90
   6  -1  12   80.19    4.40
  -6  -1 -12   92.49    5.20
   6  -1  12   85.09    4.30
   6   1  12   89.39    4.30
   6   1  12   84.49    4.50
   7  -1  12    5.50    1.80
   7  -1  12    4.10    1.50
   7   1  12    3.70    1.50
   7   1  12    7.90    1.60
   7  -2 -12   30.40    2.30
  -7   2  12   25.00    2.50
  -6  -2  12   -0.50    1.40
  -6  -2  12   -1.00    1.40
   6  -2 -12    2.70    1.40
  -6   2  12   -0.50    1.30
  -5  -2  12    2.30    1.30
  -5  -2  12    2.20    1.30
   5  -2 -12    5.30    1.60
  -5  -2  12    1.60    1.50
   5   2 -12    2.90    2.40
  -5   2  12    2.30    1.20
  -4  -2  12    3.80    1.60
   4  -2 -12    4.80    1.70
  -4  -2  12    2.90    1.10
  -4  -2  12    6.00    2.10
  -4   2  12    3.80    1.50
  -3  -2  12  152.48    6.30
  -3  -2  12  136.29    6.30
  -3  -2  12  157.38    6.10
  -3   2  12  150.28    6.20
  -3   2  12  143.59    6.90
  -2  -2  12  935.21   32.00
  -2  -2  12  864.01   31.80
  -2   2  12  924.31   32.00
  -2   2  12  928.81   32.30
   2   2 -12  837.12   31.80
  -1  -2  12   35.60    2.10
  -1  -2  12   43.70    2.30
   1  -2 -12   32.80    2.80
   1   2 -12   35.80    2.20
  -1   2  12   37.60    2.30
   0  -2  12  161.28    6.30
   0  -2  12  147.49    6.10
   0  -2 -12  145.79    6.50
   0   2 -12  145.79    6.10
   0   2  12  160.18    6.20
   1  -2  12    8.30    1.70
   1  -2  12    6.50    1.90
  -1  -2 -12    4.90    1.70
   1   2  12    6.20    1.50
   2  -2  12   24.30    2.40
   2  -2  12   23.70    3.40
   2   2  12   27.50    2.60
  -3  -2 -12  791.72   29.60
   3  -2  12  837.22   29.80
   3  -2  12  818.32   29.60
  -3  -2 -12  837.02   30.10
  -3  -2 -12  826.32   29.90
  -3   2 -12  766.92   29.90
  -4  -2 -12    2.10    2.00
  -4  -2 -12    9.40    3.50
   4  -2  12    0.50    1.40
   4   2  12    1.80    1.50
  -4   2 -12    2.00    3.70
   5  -2  12    0.90    1.50
  -5  -2 -12    0.50    2.40
  -5   2 -12    2.00    2.30
   5   2  12   -1.00    1.50
   6  -2  12    4.40    1.30
   6  -2  12    2.00    1.60
  -6  -2 -12    4.40    1.80
   6   2  12    3.90    1.20
   6   2  12    4.40    1.40
   7  -2  12    7.20    1.70
   7   2  12    8.00    1.50
   7  -3 -12   14.10    1.90
  -7   3  12   21.10    2.80
  -6  -3  12   23.60    2.10
  -6  -3  12   24.90    2.20
  -6  -3  12   29.00    3.20
   6  -3 -12   23.80    2.40
  -6   3  12   20.40    2.70
  -5  -3  12   51.79    3.20
  -5  -3  12   49.60    3.20
   5  -3 -12   51.79    3.50
  -5  -3  12   50.39    3.30
  -5   3  12   51.09    3.20
  -4  -3  12  164.78    7.50
  -4  -3  12  164.48    6.90
   4  -3 -12  148.99    7.60
   4  -3 -12  165.08    7.10
  -4  -3  12  163.08    6.90
  -4   3  12  162.58    7.00
   3  -3 -12  362.96   15.10
   3  -3 -12  377.76   14.80
  -3  -3  12  408.36   14.80
  -3  -3  12  387.06   14.60
  -3  -3  12  409.56   14.70
  -3   3  12  409.76   14.80
  -2  -3  12 1180.68   42.10
  -2  -3  12 1223.38   42.10
  -2  -3  12 1142.39   42.00
  -2   3  12 1170.68   42.80
  -2   3  12 1196.38   42.00
  -1  -3  12  169.88    7.10
  -1  -3  12  170.48    6.80
  -1   3  12  173.88    7.20
   1   3 -12  159.78    6.80
   0  -3  12 1208.18   43.10
   0  -3  12 1185.28   42.70
   0   3  12 1205.48   42.80
   1  -3  12   74.69    3.80
   1  -3  12   74.39    4.70
   1   3  12   68.89    3.90
   2  -3  12   -2.30    1.90
  -2  -3 -12   -1.00    2.40
  -2  -3 -12   -0.10    2.20
  -2  -3 -12    1.70    1.60
  -2  -3 -12   -1.20    2.10
   2  -3  12    2.10    1.30
   2   3  12    4.80    2.20
  -3  -3 -12   91.79    5.50
   3  -3  12   90.29    5.10
  -3  -3 -12   90.79    5.00
   3  -3  12   86.39    4.90
  -3  -3 -12   87.39    5.50
  -4  -3 -12    0.30    1.90
  -4  -3 -12   -1.90    2.20
   4  -3  12   -0.20    1.50
  -4  -3 -12   -2.10    1.90
   4  -3  12    3.80    1.90
  -5  -3 -12   35.20    4.10
   5  -3  12   24.90    2.80
  -5  -3 -12   36.20    4.80
   5   3  12   24.80    3.00
  -6  -3 -12   -0.20    1.30
   6  -3  12   -0.70    1.00
   6   3  12    0.20    1.40
   6   3  12    2.80    1.20
   7  -4 -12    1.10    1.00
   6  -4 -12    5.30    1.30
  -6  -4  12    9.80    1.60
  -6  -4  12    7.60    1.40
  -6   4  12    7.50    2.20
   5  -4 -12  177.38    7.60
  -5  -4  12  180.48    7.20
   5  -4 -12  178.58    7.50
  -5  -4  12  155.98    7.60
  -5  -4  12  175.58    7.10
  -5   4  12  168.78    7.40
   4  -4 -12    2.50    1.90
  -4  -4  12    3.90    1.20
   4  -4 -12   10.10    2.60
  -4  -4  12    8.30    2.40
  -4  -4  12    6.70    1.90
  -4   4  12    6.00    2.00
   3  -4 -12  176.78    7.80
  -3  -4  12  177.48    7.20
  -3  -4  12  179.38    7.40
  -3  -4  12  174.28    7.30
   3  -4 -12  180.98    7.60
  -3   4  12  171.98    7.40
  -2  -4  12  279.57   10.90
  -2  -4  12  280.87   10.90
   2  -4 -12  281.37   11.20
  -2  -4  12  290.17   10.80
   2  -4 -12  281.37   11.10
  -2   4  12  270.47   10.80
  -1  -4  12    5.50    1.70
  -1  -4  12    5.60    2.00
   1  -4 -12    9.30    2.90
  -1  -4  12    5.30    1.70
   0  -4 -12  770.42   28.30
   0  -4 -12  782.82   28.20
   0  -4  12  836.42   28.40
   0  -4 -12  765.32   28.80
   0  -4  12  745.43   27.90
   1  -4  12   64.69    3.60
  -1  -4 -12   57.99    4.00
  -1  -4 -12   70.39    7.80
  -1  -4 -12   64.19    3.90
  -1  -4 -12   58.99    4.80
   1  -4  12   61.39    4.00
   2  -4  12   55.39    3.70
   2  -4  12   58.99    4.50
  -2  -4 -12   53.59    3.70
  -2  -4 -12   62.79    4.70
  -2  -4 -12   65.59    4.90
  -2  -4 -12   65.29    4.10
  -3  -4 -12   90.49    5.60
  -3  -4 -12   96.49    5.30
  -3  -4 -12   94.49    5.70
   3  -4  12   95.79    5.20
   3  -4  12   96.69    5.30
  -4  -4 -12  120.99    6.00
  -4  -4 -12  122.69    6.30
  -4  -4 -12  117.09    6.20
   4  -4  12  116.09    5.80
   4  -4  12  110.29    6.20
   5  -4  12   10.60    3.00
  -5  -4 -12   14.70    3.10
  -5  -4 -12   12.30    3.80
   5   4  12    9.10    2.50
  -6  -4 -12   -0.40    1.20
   6  -4  12    0.10    1.00
  -6  -5  12    0.30    0.70
  -6  -5  12    0.30    0.70
  -6   5  12   -0.60    1.50
   5  -5 -12   39.30    3.20
   5  -5 -12   34.20    2.80
  -5  -5  12   38.70    2.40
  -5  -5  12   37.40    2.40
  -5   5  12   36.20    2.90
   4  -5 -12    2.60    1.80
  -4  -5  12    2.60    1.00
  -4  -5  12    3.40    2.20
  -4  -5  12    1.00    1.00
   4  -5 -12    3.40    1.70
  -4   5  12    2.40    1.50
  -3  -5  12  345.07   13.00
   3  -5 -12  321.57   12.90
  -3  -5  12  330.37   12.50
  -3  -5  12  329.27   12.60
   3  -5 -12  313.77   12.80
  -3   5  12  330.77   12.80
  -2  -5  12  139.09    5.70
   2  -5 -12  135.19    6.30
  -2  -5  12  121.99    6.90
  -2  -5  12  135.09    6.20
   2  -5 -12  133.39    6.30
  -1  -5  12    9.40    2.80
   1  -5 -12   10.80    2.70
   1  -5 -12    7.10    1.70
  -1  -5  12    8.90    1.90
  -1  -5  12   13.70    2.40
   1  -5 -12   13.70    3.50
   0  -5  12   47.80    3.30
   0  -5  12   51.49    3.10
   0  -5 -12   50.39    3.80
   0  -5 -12   52.79    4.70
   0  -5 -12   43.60    3.30
   1  -5  12  184.98    8.50
  -1  -5 -12  205.48    8.40
   1  -5  12  215.68    9.00
  -1  -5 -12  209.78    9.30
  -1  -5 -12  211.68    8.70
  -2  -5 -12    3.40    2.50
  -2  -5 -12    6.20    2.10
  -2  -5 -12   10.00    2.50
   2  -5  12    4.50    2.10
  -2  -5 -12    4.60    1.80
   2  -5  12    4.60    1.80
  -3  -5 -12   77.59    4.70
   3  -5  12   70.09    4.50
  -3  -5 -12   76.99    5.00
  -3  -5 -12   79.29    5.00
  -3  -5 -12   76.59    4.40
   3  -5  12   63.49    4.60
  -4  -5 -12    1.90    1.70
  -4  -5 -12    9.00    2.80
   4  -5  12    2.10    1.40
  -4  -5 -12    2.50    1.70
  -5  -5 -12    2.00    1.50
  -5  -5 -12    1.00    1.30
   5  -5  12    0.20    1.00
   5   5  12   -2.00    1.60
   6  -5  12   87.69    3.90
   6   5  12   91.59    3.90
  -6  -6  12   19.80    1.30
   6  -6 -12   20.90    1.80
   5  -6 -12   37.70    2.50
   5  -6 -12   36.50    2.70
  -5  -6  12   37.40    2.10
  -5  -6  12   35.80    2.10
  -5   6  12   37.60    3.40
  -4  -6  12   22.30    2.90
   4  -6 -12   17.30    2.40
  -4   6  12   20.80    3.10
   3  -6 -12   18.50    2.50
   3  -6 -12   22.50    4.00
  -3  -6  12   21.90    3.90
  -3  -6  12   19.00    2.20
  -3  -6  12   20.30    2.00
   2  -6 -12   82.79    5.10
  -2  -6  12   77.59    4.80
   2  -6 -12   85.19    4.60
  -2  -6  12   80.19    4.00
  -2  -6  12   82.69    4.20
  -1  -6  12  134.69    6.40
  -1  -6  12  128.59    6.10
  -1  -6  12  126.79    5.60
   1  -6 -12  135.49    6.30
   1  -6 -12  130.39    6.10
   0  -6  12    5.70    1.50
   0  -6  12    8.50    2.60
   0  -6 -12    5.90    1.60
   0  -6 -12    6.80    2.50
   0  -6 -12    7.30    2.50
  -1  -6 -12   14.50    2.40
  -1  -6 -12   12.50    3.60
   1  -6  12   13.20    2.60
  -1  -6 -12   17.20    2.80
   2  -6  12  131.79    6.70
  -2  -6 -12  126.09    6.80
  -2  -6 -12  129.99    5.90
  -2  -6 -12  133.49    6.80
   2  -6  12  132.29    6.30
  -2  -6 -12  132.99    6.20
   3  -6  12  199.88    8.30
  -3  -6 -12  191.38    8.40
   3  -6  12  174.18    8.70
  -3  -6 -12  199.98    8.60
  -3  -6 -12  198.28    8.30
  -4  -6 -12   73.49    4.00
  -4  -6 -12   72.29    4.00
  -4  -6 -12   74.29    4.10
   4  -6  12   68.29    3.80
   5  -6  12   26.00    2.00
  -5  -6 -12   24.10    2.10
  -5  -6 -12   25.50    2.00
  -5   6 -12   33.30    3.00
   5  -7 -12   22.10    1.80
   5  -7 -12   19.00    1.90
  -5  -7  12   18.30    1.40
  -5  -7  12   18.30    1.30
   4  -7 -12    0.40    1.10
  -4  -7  12    0.80    0.70
  -4  -7  12    0.20    0.70
   4  -7 -12    1.10    1.10
   3  -7 -12   50.79    3.10
  -3  -7  12   53.69    2.90
   3  -7 -12   54.59    3.40
  -3  -7  12   54.99    2.80
   2  -7 -12    3.80    1.40
  -2  -7  12    1.50    1.00
   2  -7 -12   -1.10    1.30
  -2  -7  12    1.10    1.40
  -2  -7  12   -0.50    2.80
  -1  -7  12    6.00    1.90
   1  -7 -12    4.50    2.90
   1  -7 -12    1.80    1.30
  -1  -7  12    2.20    2.20
   0  -7 -12    0.80    1.20
   0  -7  12    0.10    1.80
   0  -7 -12    1.70    1.50
   0  -7 -12    7.00    2.50
  -1  -7 -12   24.70    3.40
   1  -7  12   19.60    3.20
  -1  -7 -12   18.80    2.40
  -1  -7 -12   22.20    2.70
  -2  -7 -12   23.70    4.40
   2  -7  12   20.90    3.10
  -2  -7 -12   17.30    3.00
  -2  -7 -12   18.50    2.30
   2  -7  12   19.90    3.60
  -3  -7 -12   13.60    2.30
  -3  -7 -12    9.60    2.20
  -3  -7 -12    6.90    1.70
   3  -7  12    9.50    2.40
  -4  -7 -12   20.60    1.90
  -4  -7 -12   15.00    3.10
  -4  -7 -12   24.50    2.30
   4  -7  12   21.10    2.20
   4  -8 -12    0.80    1.00
  -4  -8  12    0.80    0.90
   4  -8 -12    0.10    0.90
  -4  -8  12    1.10    0.70
   3  -8 -12   37.40    2.30
  -3  -8  12   35.80    2.30
  -3  -8  12   38.30    2.10
   2  -8 -12    0.00    1.00
   2  -8 -12    1.70    1.20
  -2  -8  12   -1.00    1.00
   1  -8 -12   15.80    2.90
   1  -8 -12   14.00    1.80
   0  -8 -12   11.60    3.30
   0  -8  12   12.40    4.50
  -1  -8 -12   81.39    3.80
   1  -8  12   83.19    5.30
  -1  -8 -12   81.99    4.00
  -1  -8 -12   77.29    4.50
  -2  -8 -12   28.60    2.60
  -2  -8 -12   27.70    2.60
  -3  -8 -12    2.50    1.20
   1  -9 -12   11.50    1.50
   1  -9 -12   17.00    1.80
   0  -9 -12    9.30    1.50
   0  -9 -12    7.10    1.70
   7   0 -13   76.69    3.90
  -7   0  13   80.59    4.10
  -6   0  13    0.50    1.20
   5   0 -13   43.70    3.90
  -5   0  13   44.10    3.00
   4   0 -13   -1.00    2.20
  -4   0  13    1.20    1.00
  -4   0  13    0.70    1.60
  -3   0  13   64.79    3.20
  -2   0  13   -0.40    0.80
  -2   0  13    0.80    0.80
   2   0 -13   -0.70    1.20
   1   0 -13 2612.54   92.69
  -1   0  13 2641.44   92.49
  -1   0  13 2668.23   92.49
   0   0  13    0.30    0.60
   0   0 -13    0.20    0.80
   1   0  13  775.12   27.00
  -1   0 -13  730.73   27.00
   2   0  13    1.50    1.40
  -3   0 -13  216.68    9.70
   3   0  13  218.48    8.90
  -4   0 -13    0.90    2.40
  -5   0 -13  379.16   15.00
   5   0  13  376.26   14.20
   5   0  13  361.86   14.50
  -6   0 -13   -0.90    2.60
   6   0  13    0.70    1.40
   6   0  13    0.80    1.30
   7   0  13   63.39    3.20
   7   0  13   51.89    3.20
   7  -1 -13   10.40    2.00
  -7  -1  13   11.10    2.50
   7   1 -13    7.70    2.70
  -6  -1  13  106.69    5.10
   6  -1 -13  113.59    5.40
   6   1 -13  116.99    5.50
  -6   1  13  105.89    5.20
  -5  -1  13   65.39    3.90
  -5  -1  13   69.69    3.80
   5  -1 -13   66.49    4.10
   5   1 -13   64.99    4.80
  -5   1  13   73.49    4.60
  -4  -1  13   11.90    1.70
  -4  -1  13   12.30    2.40
   4  -1 -13    8.70    2.20
  -4  -1  13    7.00    2.10
  -4   1  13    9.90    1.60
  -3  -1  13    7.40    1.20
  -3   1  13    7.20    2.00
  -3   1  13    7.20    1.40
   2  -1 -13   85.19    4.60
  -2  -1  13   96.29    4.00
  -2  -1  13   89.09    3.90
   2   1 -13   93.69    4.10
  -2   1  13   92.99    4.20
  -2   1  13   93.09    4.00
   1  -1 -13    2.10    1.10
  -1  -1  13    0.60    0.70
  -1  -1  13    0.80    0.80
   1   1 -13    1.40    0.80
  -1   1  13    0.70    0.70
   0  -1  13   -0.30    1.00
   0  -1  13    0.30    0.70
   0   1  13    1.00    0.70
   1  -1  13  291.37   10.90
  -1  -1 -13  272.77   10.90
   1  -1  13  276.17   10.80
   1   1  13  295.87   10.70
   2  -1  13    7.40    2.40
   2  -1  13   12.70    2.50
   2   1  13   10.10    2.10
   3  -1  13  294.67   11.40
  -3  -1 -13  277.07   11.70
   3  -1  13  294.07   11.70
  -3   1 -13  293.47   12.00
   3   1  13  288.07   12.50
   4  -1  13    0.10    2.20
  -4  -1 -13    3.60    2.50
   4  -1  13    3.20    1.70
   4   1  13    8.70    2.30
  -4   1 -13    3.40    2.80
  -5  -1 -13    0.40    2.10
   5  -1  13    0.60    1.90
   5  -1  13    4.30    1.50
   5   1  13    1.60    1.60
  -5   1 -13    1.70    3.20
   6  -1  13  115.49    5.40
   6  -1  13  119.39    5.60
  -6  -1 -13  129.29    6.20
   6   1  13  120.19    5.60
   6   1  13  126.69    5.50
   7  -1  13   -1.00    1.10
   7   1  13   -1.10    1.60
   7   1  13    1.70    1.10
   7  -2 -13    3.20    1.20
  -7   2  13    1.60    1.30
   6  -2 -13   29.90    2.80
  -6  -2  13   30.30    2.60
  -6   2  13   30.70    3.10
   6   2 -13   34.90    5.50
  -5  -2  13    2.60    2.10
  -5  -2  13    5.00    1.50
   5  -2 -13    2.40    1.50
  -5  -2  13    6.00    2.10
  -5   2  13    1.80    2.10
  -4  -2  13   82.39    4.20
   4  -2 -13   83.49    4.70
  -4  -2  13   86.89    4.20
  -4  -2  13   86.29    4.30
  -4   2  13   86.49    4.20
   3  -2 -13    2.20    2.20
  -3  -2  13    0.40    1.30
  -3  -2  13    1.30    1.20
  -3  -2  13    0.60    0.80
  -3   2  13    0.30    0.90
  -3   2  13    4.30    2.40
  -2  -2  13  100.39    4.30
  -2  -2  13  100.49    4.50
  -2   2  13  104.19    4.70
  -2   2  13  100.79    4.40
   2   2 -13   96.39    4.50
  -1  -2  13  100.59    4.10
  -1  -2  13   78.09    4.60
  -1   2  13  103.49    4.40
   1   2 -13   91.39    4.20
   0  -2  13  214.58    8.30
   0  -2  13  199.08    8.00
   0   2 -13  196.18    8.10
   0   2  13  216.28    8.10
   1  -2  13  511.15   18.80
   1  -2  13  506.75   19.20
   1   2  13  522.35   18.80
   2  -2  13  103.49    5.10
  -2  -2 -13  108.89    5.20
   2  -2  13  106.69    7.40
   2   2  13  104.29    5.20
  -3  -2 -13    4.70    2.80
   3  -2  13    2.90    1.80
   3  -2  13    0.30    1.70
  -3  -2 -13   10.50    3.70
  -3  -2 -13    1.30    2.30
  -3   2 -13   16.10    5.30
  -4  -2 -13  374.16   14.30
  -4  -2 -13  342.77   15.90
  -4  -2 -13  385.66   14.90
   4  -2  13  377.46   14.40
   4   2  13  381.96   14.30
  -4   2 -13  334.37   18.00
  -5  -2 -13    4.20    2.10
   5  -2  13    0.90    1.40
   5  -2  13   -0.10    2.30
   5   2  13    0.20    1.50
  -5   2 -13   -2.90    2.60
  -6  -2 -13   29.60    3.00
   6  -2  13   29.90    2.50
   6   2  13   28.60    2.50
   6   2  13   30.40    2.50
   7  -2  13    4.70    1.10
   7  -3 -13   40.90    2.50
  -7   3  13   38.40    2.70
   6  -3 -13   51.89    3.20
  -6  -3  13   53.59    3.00
  -6  -3  13   53.39    3.70
  -6  -3  13   55.79    3.00
  -6   3  13   52.89    3.80
   5  -3 -13  172.48    7.60
  -5  -3  13  148.99    6.80
  -5  -3  13  160.68    6.60
  -5  -3  13  151.28    6.60
  -5   3  13  146.09    6.70
  -4  -3  13  105.19    4.80
   4  -3 -13   93.69    6.10
   4  -3 -13  100.39    5.10
  -4  -3  13  105.29    4.90
  -4  -3  13  107.69    4.90
  -4   3  13  106.09    5.30
   3  -3 -13   -0.20    2.30
   3  -3 -13    1.40    1.70
  -3  -3  13    4.10    1.60
  -3  -3  13    3.30    1.20
  -3  -3  13    2.20    1.20
  -3   3  13    2.70    1.20
  -2  -3  13  654.83   23.90
  -2  -3  13  669.13   23.90
   2  -3 -13  645.94   24.20
  -2  -3  13  659.23   23.80
  -2   3  13  669.83   23.80
  -1  -3  13  581.34   20.90
  -1  -3  13  607.44   21.30
  -1   3  13  583.34   21.30
   1   3 -13  527.75   20.90
   0  -3  13   31.30    2.30
   0  -3  13   34.90    3.40
   0   3  13   31.70    3.00
   1  -3  13   47.30    4.40
   1  -3  13   45.40    3.40
  -1  -3 -13   58.89    6.50
   1   3  13   47.60    3.40
  -2  -3 -13  490.35   18.00
   2  -3  13  492.95   18.40
  -2  -3 -13  477.65   18.40
   2  -3  13  482.75   18.40
  -2  -3 -13  475.75   18.70
  -2  -3 -13  486.75   18.70
   2   3  13  512.05   19.50
  -3  -3 -13   -0.10    2.00
   3  -3  13    0.10    1.70
  -3  -3 -13    2.30    1.80
   3  -3  13    1.10    1.60
  -3  -3 -13    1.90    2.20
  -3   3 -13    0.10    4.10
  -4  -3 -13  154.98    7.60
  -4  -3 -13  154.18    7.20
   4  -3  13  153.78    7.10
   4  -3  13  155.88    7.50
  -4  -3 -13  157.18    7.90
   5  -3  13   44.20    3.30
  -5  -3 -13   48.10    4.50
  -5  -3 -13   42.70    3.70
   5   3  13   48.90    3.40
   6  -3  13   10.10    1.70
  -6  -3 -13    9.00    2.20
   6   3  13   11.30    2.20
   6   3  13   11.20    1.80
   7  -4 -13    0.20    1.00
  -6  -4  13   14.10    1.60
  -6  -4  13   15.80    1.70
   6  -4 -13   16.90    2.20
  -5  -4  13   19.20    2.00
  -5  -4  13   14.70    3.20
   5  -4 -13   20.00    3.70
   5  -4 -13   19.50    2.70
  -5  -4  13   18.50    2.00
  -5   4  13   18.00    2.20
   4  -4 -13  233.88    9.70
  -4  -4  13  242.08    9.60
  -4  -4  13  235.58    9.40
  -4  -4  13  228.88    9.30
   4  -4 -13  225.28    9.70
  -4   4  13  246.48    9.60
  -3  -4  13   85.19    4.80
  -3  -4  13   98.29    4.70
   3  -4 -13   94.89    5.20
  -3  -4  13   93.89    4.80
  -3   4  13   92.49    4.60
   2  -4 -13   -0.10    1.80
   2  -4 -13    0.90    1.70
  -2  -4  13   -0.20    1.00
  -2  -4  13    0.60    1.10
  -2  -4  13   -0.40    1.20
  -2   4  13   -0.60    1.50
  -1  -4  13  146.99    6.30
   1  -4 -13  139.09    7.90
   1  -4 -13  145.19    6.60
  -1  -4  13  148.39    6.00
  -1  -4  13  138.59    6.30
   1  -4 -13  148.89    6.60
   0  -4  13    3.10    1.30
   0  -4  13    0.80    1.20
   0  -4 -13    1.90    1.60
   0  -4 -13    0.50    1.70
   0  -4 -13   12.80    4.30
  -1  -4 -13   11.10    3.80
  -1  -4 -13    6.30    2.30
  -1  -4 -13    1.20    1.50
  -1  -4 -13    0.80    1.60
   1  -4  13    4.20    1.30
   1  -4  13    4.00    1.60
  -2  -4 -13   83.19    4.60
   2  -4  13   89.89    5.60
  -2  -4 -13   90.29    5.80
   2  -4  13   87.29    5.30
  -2  -4 -13   85.69    5.00
  -2  -4 -13   92.99    5.60
  -3  -4 -13   28.00    3.90
  -3  -4 -13   35.70    4.00
  -3  -4 -13   32.40    3.50
   3  -4  13   36.90    3.40
   3  -4  13   34.00    3.50
  -4  -4 -13   65.99    5.00
  -4  -4 -13   62.09    4.50
   4  -4  13   57.99    3.90
   4  -4  13   57.59    4.40
  -4  -4 -13   63.69    4.50
   5  -4  13   10.70    2.10
  -5  -4 -13   11.60    3.00
  -5  -4 -13   11.20    2.60
   5   4  13   11.40    2.40
  -6  -4 -13    1.80    1.10
   6  -4  13    4.30    1.60
   6   4  13    7.60    1.90
   6   4  13    2.50    1.90
  -6  -5  13    6.00    1.20
   6  -5 -13    6.60    2.00
  -6  -5  13    5.20    1.20
  -6   5  13    9.50    2.70
   5  -5 -13    1.60    1.60
  -5  -5  13    4.70    1.30
  -5  -5  13    4.70    1.30
   5  -5 -13    4.60    1.50
  -5   5  13    3.90    1.50
  -4  -5  13   15.80    3.30
  -4  -5  13   18.30    2.10
   4  -5 -13   20.30    2.70
  -4  -5  13   15.10    1.90
   4  -5 -13   20.80    3.10
  -4   5  13   20.30    2.50
  -3  -5  13   58.49    4.10
  -3  -5  13   61.19    3.50
   3  -5 -13   57.99    4.10
  -3  -5  13   67.99    3.40
   3  -5 -13   64.09    4.10
  -3   5  13   63.39    4.00
   2  -5 -13  190.18    8.00
   2  -5 -13  191.18    8.10
  -2  -5  13  190.58    7.60
  -2  -5  13  188.18    7.70
  -2  -5  13  179.88    8.00
  -1  -5  13    1.10    1.40
   1  -5 -13   -0.50    2.80
  -1  -5  13    1.90    1.60
   1  -5 -13    2.50    1.60
  -1  -5  13    0.40    1.10
   0  -5  13  240.88    9.50
   0  -5 -13  239.38    9.90
   0  -5 -13  246.98    9.80
   0  -5  13  247.58   10.10
   0  -5 -13  249.38   10.70
   1  -5  13  142.39    6.40
  -1  -5 -13  109.69    8.20
  -1  -5 -13  132.59    6.90
  -1  -5 -13  138.29    6.20
   1  -5  13  125.49    6.00
  -2  -5 -13   76.59    5.50
   2  -5  13   84.19    5.20
   2  -5  13   90.49    5.10
  -2  -5 -13   89.39    4.50
  -2  -5 -13   88.59    5.50
  -2  -5 -13   86.49    5.00
  -3  -5 -13   56.09    4.40
   3  -5  13   56.69    4.10
   3  -5  13   51.39    4.10
  -3  -5 -13   61.59    4.90
  -3  -5 -13   55.59    4.40
   4  -5  13    0.50    1.40
  -4  -5 -13   10.20    2.80
  -4  -5 -13    3.70    1.70
  -5  -5 -13   11.20    2.30
  -5  -5 -13   12.90    2.00
   5  -5  13   12.00    2.60
   5   5  13    9.80    2.50
   6  -5  13    9.40    1.40
  -6  -5 -13    5.80    1.30
   6   5  13    5.80    1.40
  -5  -6  13   50.39    2.80
   5  -6 -13   41.70    3.00
   5  -6 -13   44.10    2.90
  -5  -6  13   49.30    2.80
  -5   6  13   46.70    4.10
  -4  -6  13   15.90    1.80
  -4  -6  13   15.50    1.60
   4  -6 -13   14.00    2.30
   4  -6 -13   19.40    2.40
  -4   6  13   14.70    3.30
  -3  -6  13   82.79    4.10
  -3  -6  13   85.89    4.10
   3  -6 -13   75.09    4.70
   3  -6 -13   86.19    4.50
  -3  -6  13   71.99    5.00
   2  -6 -13  221.48    9.30
  -2  -6  13  220.08    8.90
   2  -6 -13  232.28    9.20
  -2  -6  13  212.08    9.40
  -2  -6  13  230.88    8.80
  -1  -6  13   87.29    4.20
   1  -6 -13   70.09    8.40
   1  -6 -13   90.59    4.70
   1  -6 -13   88.49    4.70
  -1  -6  13   94.09    5.10
  -1  -6  13   87.49    5.30
   0  -6 -13  367.16   14.10
   0  -6 -13  358.16   14.90
   0  -6  13  349.47   13.70
   0  -6  13  396.36   14.70
   0  -6 -13  374.26   14.80
  -1  -6 -13   31.70    2.80
  -1  -6 -13   34.90    3.10
   1  -6  13   23.00    2.80
  -1  -6 -13   25.80    3.90
  -2  -6 -13    2.80    1.60
  -2  -6 -13    2.10    2.00
   2  -6  13    3.20    1.70
  -2  -6 -13    2.80    1.50
   2  -6  13    9.50    3.00
  -2  -6 -13    1.10    2.50
   3  -6  13   10.80    2.60
  -3  -6 -13   11.20    2.60
  -3  -6 -13    9.90    3.20
   3  -6  13    9.00    2.80
  -3  -6 -13    8.10    2.20
   4  -6  13   25.90    2.30
  -4  -6 -13   26.80    2.60
  -4  -6 -13   30.60    2.70
  -4  -6 -13   29.80    2.60
   5  -6  13   13.00    1.60
  -5  -6 -13    7.60    1.80
  -5  -6 -13   11.30    1.50
  -5   6 -13   11.10    3.20
  -5  -7  13    0.20    0.60
  -5  -7  13    0.40    0.60
   5  -7 -13   -1.20    1.40
   5  -7 -13   -0.30    0.80
   4  -7 -13   13.30    2.00
  -4  -7  13   22.20    1.90
  -4  -7  13   17.20    1.50
  -3  -7  13   40.60    2.30
   3  -7 -13   42.90    2.80
   3  -7 -13   42.90    2.90
  -3  -7  13   43.60    2.50
  -2  -7  13    4.70    2.80
   2  -7 -13   11.90    2.20
  -2  -7  13    8.90    2.10
   2  -7 -13    5.40    3.30
  -1  -7  13   10.00    1.90
   1  -7 -13    7.40    2.10
   1  -7 -13   13.10    2.40
  -1  -7  13   13.00    3.20
   0  -7 -13    2.00    1.40
   0  -7 -13   -3.50    2.30
   0  -7  13    0.10    1.80
  -1  -7 -13    0.20    1.20
  -1  -7 -13    3.80    1.90
  -1  -7 -13    2.00    1.40
   1  -7  13    2.10    1.90
   2  -7  13   26.90    3.40
  -2  -7 -13   26.80    2.80
  -2  -7 -13   30.30    3.10
  -2  -7 -13   27.00    2.40
  -3  -7 -13    6.20    2.30
   3  -7  13    3.80    1.60
  -3  -7 -13    5.20    1.80
  -4  -7 -13   -0.30    1.20
  -4  -7 -13    1.80    1.40
   4  -7  13    0.20    1.20
  -4  -7 -13    0.80    0.90
   4   7  13    3.80    2.30
  -3  -8  13    8.70    1.80
  -3  -8  13    6.40    1.90
   3  -8 -13    9.40    1.60
   3  -8 -13    7.50    1.60
  -2  -8  13   33.70    2.20
   2  -8 -13   36.30    2.40
   2  -8 -13   34.10    2.40
   1  -8 -13    5.60    1.70
   1  -8 -13    5.60    1.90
   0  -8 -13   34.90    3.00
   0  -8  13   38.00    4.60
   0  -8 -13   29.00    2.50
   1  -8  13   67.09    4.60
  -1  -8 -13   67.69    3.50
  -1  -8 -13   62.79    3.20
  -1  -8 -13   59.29    4.00
  -2  -8 -13   26.80    2.30
  -2  -8 -13   30.70    2.60
  -3  -8 -13    9.30    1.50
  -3  -8 -13    5.90    1.80
   1  -9 -13    0.40    1.00
   1  -9 -13    0.30    0.90
   0  -9 -13    7.80    1.40
   0  -9 -13    7.90    1.70
  -7   0  14    0.90    1.30
   7   0 -14    2.70    1.50
  -6   0  14  146.09    6.70
   6   0 -14  168.28    6.90
  -5   0  14    1.30    1.30
   5   0 -14   -2.80    2.00
  -4   0  14    1.90    1.50
   4   0 -14   -1.40    2.60
  -4   0  14    0.00    1.20
  -3   0  14    2.00    0.90
  -2   0  14  217.08    8.20
   2   0 -14  201.48    8.50
  -2   0  14  216.48    8.10
   1   0 -14    1.40    1.10
  -1   0  14    0.60    0.80
  -1   0  14   -0.10    0.90
   0   0  14  175.68    6.60
   0   0 -14  155.78    6.60
  -1   0 -14   -0.70    1.60
   1   0  14    6.30    1.60
   2   0  14    2.70    1.60
   3   0  14   -0.70    1.50
  -3   0 -14    1.40    2.50
   4   0  14    0.00    1.50
  -4   0 -14   -2.30    2.30
  -5   0 -14   -3.40    2.50
   5   0  14    1.50    1.40
   5   0  14   -1.80    1.70
   6   0  14    4.60    1.40
   6   0  14    3.30    1.40
  -6   0 -14    8.10    2.50
   7   0  14    0.40    1.20
  -7  -1  14   66.59    3.80
   7  -1 -14   71.79    3.50
  -7   1  14   64.99    3.50
  -6  -1  14   67.89    3.80
   6  -1 -14   71.19    4.00
  -6   1  14   71.19    4.60
   5  -1 -14  163.58    7.30
  -5  -1  14  168.88    7.00
  -5  -1  14  176.18    7.10
  -5   1  14  169.18    7.10
   5   1 -14  153.38    7.60
   4  -1 -14   51.39    4.10
  -4  -1  14   56.79    3.10
  -4  -1  14   51.49    3.80
  -4  -1  14   57.69    3.40
  -4   1  14   55.99    3.30
  -3  -1  14    7.50    1.40
  -3  -1  14    6.60    1.40
  -3   1  14    7.00    1.50
  -3   1  14   13.90    3.20
  -2  -1  14    4.20    1.10
  -2  -1  14    4.70    1.10
   2  -1 -14   10.80    3.00
  -2   1  14    2.60    1.20
  -2   1  14    2.70    1.00
   2   1 -14    3.90    1.50
  -1  -1  14   42.70    2.30
  -1  -1  14   45.70    2.40
   1  -1 -14   43.30    3.00
  -1   1  14   43.20    2.60
  -1   1  14   44.10    2.40
   1   1 -14   43.00    2.60
   0  -1  14   49.40    2.60
   0  -1 -14   47.50    3.10
   0  -1  14   51.79    2.80
   0   1 -14   46.90    2.90
   1  -1  14  116.49    5.30
   1  -1  14  111.69    5.20
   1   1  14  123.59    5.10
   2  -1  14   23.90    3.30
   2  -1  14   26.20    2.90
   2   1  14   24.50    2.90
   3  -1  14   54.59    3.90
  -3  -1 -14   50.69    5.00
  -3  -1 -14   49.20    7.20
  -3   1 -14   61.19    5.00
  -4  -1 -14    5.60    2.30
   4  -1  14    7.70    2.80
   4   1  14    9.70    2.20
  -4   1 -14   13.10    4.50
   5  -1  14   54.09    3.90
  -5  -1 -14   53.99    4.40
   5  -1  14   55.99    3.80
  -5   1 -14   58.39    5.70
   5   1  14   53.29    4.40
   6  -1  14  162.48    7.10
   6  -1  14  152.08    6.80
  -6  -1 -14  167.78    7.30
   6   1  14  165.78    6.80
   6   1  14  160.88    6.90
   7  -1  14   38.90    2.50
   7   1  14   38.70    2.80
   7   1  14   44.90    3.40
   7  -2 -14    8.30    2.00
  -7   2  14   11.10    2.10
  -6  -2  14    0.30    1.30
  -6  -2  14    0.00    1.30
  -6   2  14    0.30    1.30
  -5  -2  14  130.19    5.90
  -5  -2  14  141.69    5.90
   5  -2 -14  138.39    6.30
  -5  -2  14  134.39    6.00
  -5   2  14  134.49    6.10
  -4  -2  14  265.87   10.20
   4  -2 -14  256.27   10.50
  -4  -2  14  262.07   10.30
  -4  -2  14  255.27   10.10
  -4   2  14  268.57   11.00
  -3  -2  14   71.99    3.50
  -3  -2  14   69.79    3.70
   3  -2 -14   71.69    4.60
  -3  -2  14   65.79    3.70
  -3   2  14   69.99    3.50
  -2  -2  14  178.78    7.00
  -2  -2  14  173.38    7.20
  -2   2  14  167.38    7.50
  -2   2  14  178.08    6.90
  -1  -2  14    2.90    1.30
  -1  -2  14    1.60    0.80
  -1   2  14    4.00    1.30
   1   2 -14    5.90    2.20
   0  -2  14    5.40    2.00
   0   2  14    5.20    1.80
   0   2 -14    4.90    1.50
   1  -2  14  924.81   33.30
   1  -2  14  920.31   33.70
   1   2  14  941.01   33.30
   2  -2  14 1181.98   42.50
  -2  -2 -14 1168.58   41.90
  -2  -2 -14 1129.99   41.90
  -2  -2 -14 1155.78   41.30
   2   2  14 1161.88   41.60
  -3  -2 -14   61.19    4.70
   3  -2  14   52.09    4.00
   3  -2  14   52.39    4.00
  -3  -2 -14   53.29    5.60
  -3  -2 -14   68.89    4.60
  -3   2 -14   65.09    5.60
  -4  -2 -14  220.08    9.40
  -4  -2 -14  221.18   10.40
  -4  -2 -14  228.68   10.00
   4  -2  14  222.48    9.30
   4   2  14  223.98    9.20
  -4   2 -14  212.98   10.50
   5  -2  14  166.88    7.40
  -5  -2 -14  176.88    8.10
   5   2  14  164.48    7.60
  -6  -2 -14    8.90    2.40
   6  -2  14    7.30    1.90
   6   2  14    4.40    1.30
   6   2  14    7.80    2.10
   7  -3 -14   23.50    2.30
  -7   3  14   33.60    2.60
   6  -3 -14    2.00    1.30
  -6  -3  14    3.40    1.20
  -6  -3  14    3.30    1.10
  -6  -3  14    1.40    1.90
  -6   3  14    6.80    1.90
  -5  -3  14  158.18    6.40
   5  -3 -14  154.68    6.80
  -5  -3  14  146.49    6.60
  -5  -3  14  154.08    6.40
  -5   3  14  143.19    6.60
  -4  -3  14  165.98    6.90
  -4  -3  14  161.08    6.90
  -4  -3  14  160.98    6.80
   4  -3 -14  162.08    7.10
  -4   3  14  161.88    7.00
  -3  -3  14  268.47   10.20
  -3  -3  14  270.67   10.30
   3  -3 -14  246.48   11.00
   3  -3 -14  260.87   10.60
  -3  -3  14  265.37   10.30
  -3   3  14  272.37   10.40
  -2  -3  14  128.69    5.70
   2  -3 -14  141.39    7.70
  -2  -3  14  130.69    5.50
  -2  -3  14  130.49    5.50
   2  -3 -14  122.09    6.40
  -2   3  14  130.29    5.60
  -1  -3  14   19.60    3.60
  -1  -3  14   14.90    2.30
  -1  -3  14   13.20    1.60
   0  -3  14   86.49    5.30
   0  -3  14   82.59    5.20
   0   3  14   89.09    4.80
   1  -3  14   96.89    4.50
  -1  -3 -14   89.49    4.60
  -1  -3 -14   87.79    5.70
   1   3  14   92.59    5.20
  -2  -3 -14   17.10    3.80
   2  -3  14   21.90    2.40
  -2  -3 -14   21.80    3.40
   2  -3  14   14.70    3.80
  -2  -3 -14   17.20    2.40
  -2  -3 -14   19.50    4.00
  -3  -3 -14   38.20    3.70
   3  -3  14   37.70    3.60
  -3  -3 -14   37.40    4.00
   3  -3  14   35.20    3.40
  -3   3 -14   25.80    5.80
   4  -3  14   71.69    5.10
   4  -3  14   59.59    4.10
  -4  -3 -14   60.89    4.70
  -4  -3 -14   63.39    5.30
   5  -3  14   77.29    4.30
  -5  -3 -14   73.79    4.60
  -5  -3 -14   56.39    7.30
   5   3  14   81.59    4.20
   6  -3  14   38.80    2.70
  -6  -3 -14   42.50    3.20
   6   3  14   42.20    2.80
   6   3  14   43.70    2.60
  -6  -4  14    7.70    1.80
  -6  -4  14    8.00    1.50
   6  -4 -14    9.40    2.00
  -6   4  14   10.60    2.10
   5  -4 -14   -0.30    1.40
  -5  -4  14   -0.60    1.00
  -5  -4  14    0.00    1.00
  -5  -4  14    3.00    2.00
  -4  -4  14   35.70    2.60
  -4  -4  14   34.40    2.60
   4  -4 -14   34.80    3.90
  -4  -4  14   35.20    3.00
   4  -4 -14   31.30    3.20
   3  -4 -14   49.50    3.70
  -3  -4  14   46.50    2.90
  -3  -4  14   48.20    3.00
  -3  -4  14   50.99    3.30
   3  -4 -14   43.00    5.90
  -3   4  14   49.00    3.20
   2  -4 -14    0.00    1.70
  -2  -4  14    0.60    1.20
  -2  -4  14    0.70    1.10
  -2  -4  14   -0.80    0.90
   2  -4 -14   -2.10    1.70
  -2   4  14    2.40    1.70
   1  -4 -14    8.40    1.90
   1  -4 -14   11.60    3.10
   1  -4 -14    8.80    2.20
  -1  -4  14    5.20    1.70
  -1  -4  14    9.10    2.00
  -1  -4  14    7.90    1.90
   0  -4 -14    0.00    1.80
   0  -4  14    2.60    1.30
   0  -4  14    6.50    2.00
   0  -4 -14    4.10    1.60
   0  -4 -14    0.70    2.40
  -1  -4 -14    8.00    1.90
  -1  -4 -14    8.60    3.70
  -1  -4 -14   14.40    2.70
   1  -4  14    8.80    2.50
  -1  -4 -14    8.60    2.20
   1  -4  14   10.20    2.00
  -2  -4 -14   65.79    5.30
  -2  -4 -14   68.79    4.90
   2  -4  14   60.99    4.00
   2  -4  14   66.29    4.80
  -2  -4 -14   70.59    4.50
  -2  -4 -14   64.49    3.80
  -3  -4 -14  484.15   18.60
   3  -4  14  498.35   18.70
  -3  -4 -14  485.15   19.20
  -3  -4 -14  484.45   19.10
   3  -4  14  510.45   19.20
   4  -4  14  168.78    7.40
  -4  -4 -14  174.58    7.90
  -4  -4 -14  167.28    7.50
   4  -4  14  150.18    7.80
  -4  -4 -14  166.98    7.80
   5  -4  14    3.00    1.20
  -5  -4 -14    1.50    1.70
  -5  -4 -14    1.10    1.50
   5   4  14    3.10    1.40
   6  -4  14   -0.30    1.00
  -6  -4 -14    0.90    1.00
   6   4  14    1.20    0.90
   6   4  14    1.70    1.80
  -6  -5  14   30.30    2.10
   6  -5 -14   28.00    2.20
  -6  -5  14   30.30    1.70
  -6   5  14   32.00    3.10
  -5  -5  14  104.29    4.50
   5  -5 -14  100.69    4.90
   5  -5 -14  103.79    5.20
  -5  -5  14  103.99    4.50
  -5   5  14  107.39    5.10
   4  -5 -14   34.60    3.00
   4  -5 -14   24.10    3.10
  -4  -5  14   29.20    3.50
  -4  -5  14   33.90    2.30
  -4  -5  14   29.40    2.40
  -4   5  14   27.90    2.90
   3  -5 -14   22.20    3.80
  -3  -5  14   16.80    1.90
   3  -5 -14    9.80    2.70
  -3  -5  14   15.20    2.20
  -3   5  14   19.30    3.10
  -2  -5  14    5.60    2.10
   2  -5 -14    3.10    1.70
   2  -5 -14    2.50    1.70
  -2  -5  14    0.30    1.00
   1  -5 -14   91.99    5.70
  -1  -5  14   78.29    4.50
   1  -5 -14   92.79    6.50
  -1  -5  14   88.09    4.70
   1  -5 -14   84.99    4.90
   0  -5  14  281.77   11.40
   0  -5 -14  286.07   11.90
   0  -5  14  273.87   10.70
  -1  -5 -14  123.29    5.60
  -1  -5 -14  121.89    5.90
   1  -5  14  113.49    5.60
  -1  -5 -14  123.79    6.70
   1  -5  14  125.29    6.10
  -2  -5 -14   82.79    5.70
  -2  -5 -14   83.69    4.60
  -2  -5 -14   97.39    5.60
   2  -5  14   92.09    5.30
  -2  -5 -14   92.39    4.90
   2  -5  14   88.59    5.50
   3  -5  14   11.20    2.70
   3  -5  14    5.80    1.90
  -3  -5 -14    5.80    2.20
  -3  -5 -14    3.30    2.00
  -3  -5 -14    5.30    1.70
  -4  -5 -14   42.90    4.10
  -4  -5 -14   50.99    3.90
  -4  -5 -14   45.70    3.70
  -5  -5 -14   -0.70    1.40
   5  -5  14   -1.60    0.90
  -5  -5 -14    1.80    1.20
   5   5  14   -1.80    1.40
  -5  -6  14   -0.40    0.70
   5  -6 -14    2.50    1.30
  -5  -6  14    1.10    0.70
   5  -6 -14    1.10    1.40
   4  -6 -14   13.70    2.20
  -4  -6  14   13.50    1.60
  -4  -6  14   12.50    1.50
   4  -6 -14   10.90    2.30
  -3  -6  14   -0.70    2.10
   3  -6 -14   -0.50    1.30
  -3  -6  14    2.10    1.10
   3  -6 -14   -0.10    1.50
   2  -6 -14  199.18    8.20
   2  -6 -14  192.88    8.60
  -2  -6  14  191.88    7.70
  -2  -6  14  173.68    8.30
  -2  -6  14  197.18    7.70
   1  -6 -14    0.80    1.50
   1  -6 -14    0.60    1.40
   1  -6 -14    0.40    3.10
  -1  -6  14    0.20    1.60
  -1  -6  14    2.10    1.10
   0  -6  14   23.60    3.20
   0  -6 -14   26.70    2.80
   0  -6 -14   31.20    4.40
   0  -6 -14   27.90    4.20
   0  -6  14   27.50    2.50
  -1  -6 -14   19.80    3.60
   1  -6  14   12.70    2.50
  -1  -6 -14   15.90    2.80
  -1  -6 -14   12.10    2.40
  -2  -6 -14  147.99    6.90
  -2  -6 -14  146.59    7.30
   2  -6  14  147.59    6.80
   2  -6  14  140.19    7.20
  -2  -6 -14  145.99    6.30
  -2  -6 -14  145.39    7.20
  -3  -6 -14    2.90    1.50
   3  -6  14    1.80    1.40
  -3  -6 -14    0.00    1.60
  -3  -6 -14   -0.20    1.80
   3  -6  14    1.20    1.80
  -4  -6 -14    2.40    1.60
   4  -6  14    0.60    1.10
  -4  -6 -14    0.40    1.20
  -4  -6 -14   -2.00    1.20
  -5  -6 -14    0.90    1.00
  -5  -6 -14    0.00    0.90
   5  -6  14    1.80    1.00
  -4  -7  14    6.30    1.20
   4  -7 -14    9.10    2.10
   4  -7 -14    5.50    1.70
  -4  -7  14    7.70    1.30
  -3  -7  14    5.80    1.20
  -3  -7  14    7.70    1.60
   3  -7 -14    5.60    1.80
   3  -7 -14    6.00    1.90
  -2  -7  14    2.20    1.30
  -2  -7  14    0.20    0.90
  -2  -7  14    3.60    2.60
  -1  -7  14    9.00    3.10
   1  -7 -14   14.50    2.30
   1  -7 -14   18.40    2.30
  -1  -7  14   12.10    2.70
   0  -7 -14    0.70    1.10
   0  -7 -14   -0.50    1.30
   0  -7  14    2.10    1.80
  -1  -7 -14  214.88    8.60
  -1  -7 -14  209.98    8.30
   1  -7  14  198.88    9.20
  -2  -7 -14   24.70    2.80
  -2  -7 -14   23.90    2.30
  -2  -7 -14   21.40    2.60
   2  -7  14   18.90    3.10
  -3  -7 -14    0.20    2.00
  -3  -7 -14    2.30    1.50
   3  -7  14    1.90    1.60
  -3  -7 -14   -0.50    1.10
   4  -7  14   -0.50    1.40
  -4  -7 -14    0.70    1.10
  -4  -7 -14   -0.90    0.80
  -4  -7 -14   -0.40    1.30
   4   7  14    1.70    1.50
   3  -8 -14    0.90    0.90
   3  -8 -14   -1.00    1.20
  -3  -8  14    0.10    0.80
   2  -8 -14   11.70    1.80
   2  -8 -14   16.00    2.40
  -2  -8  14   13.40    1.70
   1  -8 -14    1.80    0.90
   1  -8 -14    1.20    1.10
   0  -8 -14    9.50    1.80
   0  -8  14   18.40    4.30
   0  -8 -14   10.50    1.90
  -1  -8 -14   -0.90    1.60
  -1  -8 -14    0.70    1.10
   1  -8  14    1.30    2.20
  -1  -8 -14    0.40    0.90
  -2  -8 -14    2.20    1.30
  -2  -8 -14    1.40    1.10
  -3  -8 -14   -0.60    1.00
  -3  -8 -14    1.20    0.90
   1  -9 -14   39.70    2.10
   0  -9 -14  136.89    5.50
  -7   0  15    1.80    1.30
   7   0 -15   -0.10    2.00
   6   0 -15    5.70    3.00
  -5   0  15  162.68    6.90
   5   0 -15  146.29    7.10
  -4   0  15    0.80    1.50
  -4   0  15    1.70    1.10
  -3   0  15    1.40    0.80
  -3   0  15    1.30    1.50
   2   0 -15    2.20    1.80
  -2   0  15   -0.60    1.10
  -1   0  15  104.49    4.40
   1   0 -15   97.89    4.70
  -1   0  15  100.99    4.30
   0   0  15   -0.40    0.90
   0   0 -15    0.80    1.10
   1   0  15  110.39    5.00
   2   0  15    1.70    2.00
  -3   0 -15   62.09    4.90
   3   0  15   57.79    3.70
   4   0  15    1.00    1.50
  -4   0 -15    3.70    2.40
  -5   0 -15    8.20    2.80
   5   0  15   10.40    3.00
  -6   0 -15   -0.40    2.30
   6   0  15   -0.20    1.20
   6   0  15    2.30    1.50
   7   0  15   13.00    2.00
   7  -1 -15   70.29    3.80
  -7  -1  15   68.99    3.90
  -7   1  15   81.09    3.80
  -6  -1  15    0.50    1.10
  -6   1  15   -1.30    1.30
   6   1 -15    1.10    3.60
  -5  -1  15   23.10    2.70
   5  -1 -15   26.00    3.40
  -4  -1  15   18.40    3.00
   4  -1 -15   11.10    2.40
  -4  -1  15   15.80    2.40
  -4  -1  15   18.90    2.70
  -4   1  15   16.30    2.00
  -3  -1  15   16.60    2.30
  -3  -1  15   14.40    1.50
  -3   1  15   15.50    1.80
  -2  -1  15    5.00    1.20
  -2  -1  15    3.00    1.20
   2   1 -15    4.70    1.80
  -2   1  15    2.80    1.20
  -2   1  15    3.90    1.50
  -1  -1  15 1244.08   44.00
  -1  -1  15 1289.47   44.20
   1   1 -15 1179.88   44.20
  -1   1  15 1290.27   44.20
  -1   1  15 1219.48   43.90
   0  -1  15   13.90    1.80
   0  -1  15   13.40    1.70
   0   1  15   16.00    1.80
   1  -1  15   15.10    2.30
   1  -1  15   14.30    2.30
   1   1  15   18.10    2.00
   2  -1  15  202.78    8.20
  -2  -1 -15  189.98    8.70
   2   1  15  198.28    8.40
  -3  -1 -15  153.18    7.90
   3  -1  15  166.58    7.10
  -3  -1 -15  149.39    9.20
  -3  -1 -15  164.58    7.50
   3  -1  15  145.09    7.50
  -3   1 -15  167.78    7.70
  -4  -1 -15   40.10    4.40
   4  -1  15   51.09    3.70
   4   1  15   48.00    3.30
  -4   1 -15   59.09    4.90
   5  -1  15   -2.20    2.00
  -5  -1 -15   -0.20    2.00
   5  -1  15   -0.50    1.40
  -5   1 -15    5.40    2.90
   5   1  15    1.40    1.40
   5   1  15   -0.40    1.60
  -6  -1 -15  173.58    7.50
   6  -1  15  173.38    7.20
   6   1  15  170.38    7.10
   6   1  15  160.98    6.80
   7  -1  15   -0.90    1.10
  -7   2  15   70.59    3.60
   6  -2 -15   38.00    2.90
  -6  -2  15   30.30    2.70
  -6  -2  15   37.00    2.70
  -6   2  15   38.70    3.00
  -5  -2  15    0.90    1.10
   5  -2 -15   -0.90    1.60
  -5  -2  15    1.80    1.30
  -5  -2  15   -0.10    1.50
  -5   2  15    1.80    1.20
  -4  -2  15   13.90    2.10
  -4  -2  15   18.20    1.90
   4  -2 -15   13.30    3.20
  -4  -2  15   17.10    2.40
  -4   2  15   15.60    2.00
  -3  -2  15  484.35   17.90
   3  -2 -15  448.46   18.40
  -3  -2  15  514.75   18.00
   3  -2 -15  474.85   18.20
  -3  -2  15  502.15   18.10
  -3   2  15  509.15   18.10
  -2  -2  15 1029.20   37.10
  -2  -2  15 1067.19   37.10
  -2   2  15 1060.59   37.00
  -2   2  15 1005.60   37.40
  -1  -2  15  659.93   23.00
  -1  -2  15  667.23   22.70
   1   2 -15  602.74   22.80
  -1   2  15  635.24   23.00
  -1   2  15  578.04   22.60
   0  -2  15    4.70    1.40
   0  -2  15    6.40    1.60
   0   2  15    5.10    1.90
   1  -2  15  418.76   16.70
   1  -2  15  444.26   16.20
   1   2  15  433.06   16.20
  -2  -2 -15  138.79    8.10
  -2  -2 -15  141.79    6.10
  -2  -2 -15  140.89    7.50
  -2  -2 -15  140.79    7.30
   2  -2  15  142.49    6.40
   2  -2  15  130.99    6.90
  -3  -2 -15   84.29    5.00
   3  -2  15   73.09    4.80
   3  -2  15   82.39    4.60
  -3  -2 -15   78.99    5.20
  -3  -2 -15   72.79    6.00
  -3   2 -15   79.39    5.80
  -4  -2 -15   88.79    6.60
  -4  -2 -15   93.19    5.90
   4  -2  15   95.39    5.00
   4   2  15   95.19    4.90
  -4   2 -15   93.79    6.70
  -5  -2 -15   32.70    3.60
   5  -2  15   29.50    2.80
   5   2  15   33.30    3.10
  -6  -2 -15    4.60    1.60
   6  -2  15    3.40    1.60
   6   2  15    2.00    1.20
   6   2  15    7.50    1.80
   7  -3 -15    5.30    1.80
  -6  -3  15    4.50    1.10
  -6  -3  15    1.80    3.20
  -6  -3  15    6.80    1.90
   6  -3 -15   10.00    2.30
  -6   3  15    5.00    1.40
  -5  -3  15  129.89    6.00
   5  -3 -15  136.39    6.30
  -5  -3  15  138.29    5.80
  -5  -3  15  136.69    5.70
  -5   3  15  129.59    6.10
  -4  -3  15    4.40    1.20
  -4  -3  15    6.30    2.00
   4  -3 -15    8.30    2.90
  -4  -3  15    5.30    1.90
  -4   3  15    3.80    1.30
  -3  -3  15  447.66   16.40
  -3  -3  15  433.26   16.10
   3  -3 -15  405.46   16.70
   3  -3 -15  429.86   16.60
  -3  -3  15  450.15   16.30
  -3   3  15  454.45   16.40
   2  -3 -15  112.89    7.00
   2  -3 -15  100.89    6.20
  -2  -3  15  114.29    4.90
  -2  -3  15  111.89    4.90
   2  -3 -15  111.79    5.70
  -2  -3  15  109.59    5.00
  -2   3  15  111.29    5.00
  -1  -3  15    8.20    1.60
  -1  -3  15   13.10    2.10
   1  -3 -15   11.40    4.10
  -1  -3  15   12.20    4.00
   0  -3  15  228.88   10.00
   0  -3 -15  218.68    9.10
   0  -3  15  237.88    9.00
   0  -3 -15  218.98    9.80
   0  -3  15  218.28    8.70
   1  -3  15   75.79    4.00
  -1  -3 -15   72.99    5.00
  -1  -3 -15   79.39    4.20
  -1  -3 -15   62.39    5.30
  -1  -3 -15   84.99    5.80
   1  -3  15   74.29    3.90
  -2  -3 -15    0.40    1.90
  -2  -3 -15    0.60    2.10
   2  -3  15    0.70    2.00
  -2  -3 -15    3.10    1.40
   2  -3  15   -0.60    1.30
   3  -3  15   17.40    3.20
  -3  -3 -15   21.90    3.40
  -3  -3 -15   17.30    3.80
   3  -3  15   12.60    2.90
  -3  -3 -15   12.40    3.50
  -3   3 -15   16.80    5.50
   4  -3  15  184.78    8.00
  -4  -3 -15  186.18    8.80
   4  -3  15  177.78    8.50
  -4  -3 -15  183.68    8.20
  -4  -3 -15  186.98    8.70
  -5  -3 -15   12.30    4.10
   5  -3  15   15.00    2.40
  -5  -3 -15   11.30    3.00
   5   3  15   13.00    3.20
  -6  -3 -15    7.20    2.00
   6  -3  15    4.60    1.30
   6   3  15    3.00    1.20
   6   3  15    7.90    1.90
  -6  -4  15   40.10    2.30
  -6  -4  15   40.10    2.20
   6  -4 -15   41.90    2.60
  -6   4  15   42.60    2.90
  -5  -4  15    9.00    1.60
  -5  -4  15    5.50    1.60
  -5  -4  15    7.90    2.60
  -5   4  15    6.50    2.20
  -4  -4  15    3.20    1.60
   4  -4 -15    2.50    2.10
  -4  -4  15    1.10    1.00
  -4  -4  15    2.90    1.50
   4  -4 -15    2.20    1.80
  -4   4  15    2.80    1.40
  -3  -4  15  556.04   19.60
   3  -4 -15  513.65   19.50
  -3  -4  15  516.85   19.10
  -3  -4  15  509.05   19.20
   3  -4 -15  498.95   19.40
  -3   4  15  533.25   19.40
  -2  -4  15    5.40    1.60
   2  -4 -15   19.20    6.00
   2  -4 -15    3.70    2.00
  -2  -4  15    1.60    1.20
  -2  -4  15    3.80    1.30
   2  -4 -15    2.20    1.80
   1  -4 -15    4.60    1.80
  -1  -4  15    6.50    1.80
  -1  -4  15    6.30    1.90
   1  -4 -15    5.60    2.00
   1  -4 -15    4.40    2.90
  -1  -4  15    7.40    2.60
   0  -4 -15   16.90    3.00
   0  -4  15   20.70    2.20
   0  -4  15   20.20    2.30
   0  -4 -15   20.80    3.40
   0  -4 -15   23.40    4.20
  -1  -4 -15  116.59    5.40
  -1  -4 -15  117.99    5.80
   1  -4  15  115.19    5.60
  -1  -4 -15  111.29    7.90
   1  -4  15  116.89    5.30
  -1  -4 -15  118.19    6.30
  -2  -4 -15    7.10    2.80
  -2  -4 -15    4.90    1.60
   2  -4  15    5.30    1.80
  -2  -4 -15    5.10    2.10
   2  -4  15    6.50    2.20
   3  -4  15  703.63   25.70
   3  -4  15  673.13   25.10
  -3  -4 -15  663.43   25.50
  -3  -4 -15  674.93   25.10
  -3  -4 -15  678.73   25.60
   4  -4  15    0.50    1.90
   4  -4  15   -0.20    1.40
  -4  -4 -15    0.60    1.90
  -4  -4 -15   -1.50    1.80
  -4  -4 -15    3.40    1.90
  -5  -4 -15   16.40    3.10
   5  -4  15   19.00    2.20
  -5  -4 -15   16.20    2.90
   5   4  15   20.30    2.40
   6  -4  15    1.00    0.90
  -6  -4 -15   -0.70    1.00
   6   4  15   -0.40    1.00
   6   4  15    0.00    1.70
   6  -5 -15    1.00    1.10
  -6  -5  15    1.80    1.10
  -6  -5  15    0.90    0.80
  -5  -5  15   12.30    1.40
   5  -5 -15    7.10    2.10
   5  -5 -15   11.90    2.10
  -5  -5  15   13.30    1.50
  -5   5  15   13.60    3.00
  -4  -5  15    6.00    1.70
  -4  -5  15    6.60    1.50
   4  -5 -15    4.10    1.60
   4  -5 -15   13.90    2.90
  -4  -5  15    6.50    2.10
  -4   5  15    7.20    2.50
   3  -5 -15  574.54   21.00
  -3  -5  15  548.35   20.20
   3  -5 -15  550.24   20.50
  -3  -5  15  521.65   20.50
  -3  -5  15  550.54   20.10
   2  -5 -15    2.40    1.50
  -2  -5  15    1.40    1.30
   2  -5 -15    0.10    1.60
  -2  -5  15    1.30    1.50
  -2  -5  15    0.10    1.00
  -1  -5  15   11.80    4.00
  -1  -5  15   11.50    2.50
   1  -5 -15    8.80    4.10
   1  -5 -15    6.80    1.70
  -1  -5  15    9.70    1.80
   1  -5 -15    8.50    2.70
   0  -5  15   -0.50    1.20
   0  -5 -15    0.80    2.30
   0  -5  15    1.90    1.50
   0  -5 -15    2.10    1.50
   0  -5 -15    1.10    1.60
   1  -5  15   42.20    3.50
  -1  -5 -15   38.90    3.00
  -1  -5 -15   41.40    3.40
   1  -5  15   39.00    3.20
  -1  -5 -15   41.00    4.30
  -2  -5 -15    6.40    1.80
   2  -5  15    7.50    2.70
  -2  -5 -15    1.80    2.50
   2  -5  15    5.90    2.30
  -2  -5 -15    6.20    1.60
  -2  -5 -15    6.10    2.20
  -3  -5 -15   77.69    5.00
  -3  -5 -15   74.79    5.00
  -3  -5 -15   78.69    4.80
   3  -5  15   81.99    4.70
   3  -5  15   70.49    4.70
  -4  -5 -15  108.09    5.80
   4  -5  15  118.39    5.50
  -4  -5 -15  119.89    5.70
  -4  -5 -15  113.49    5.60
   5  -5  15    0.90    1.00
  -5  -5 -15    1.60    1.40
  -5  -5 -15    0.80    1.30
   5   5  15    0.40    1.30
  -5   5 -15    1.20    1.90
  -5  -6  15   18.90    1.40
  -5  -6  15   19.60    1.50
   5  -6 -15   19.80    2.00
   5  -6 -15   15.20    2.50
  -4  -6  15    6.30    1.40
   4  -6 -15    2.90    1.40
   4  -6 -15    3.90    1.30
  -4  -6  15    4.90    1.40
   3  -6 -15   28.10    2.90
  -3  -6  15   27.50    2.30
  -3  -6  15   26.40    3.60
  -3  -6  15   30.30    2.20
   3  -6 -15   31.00    2.90
  -2  -6  15    1.10    1.70
  -2  -6  15    4.20    1.30
   2  -6 -15    2.40    1.50
   2  -6 -15    7.20    2.60
  -2  -6  15    3.70    1.10
   1  -6 -15   30.70    5.00
   1  -6 -15   30.10    3.50
  -1  -6  15   34.80    2.50
  -1  -6  15   39.00    3.30
   1  -6 -15   30.90    3.70
   0  -6  15   19.70    2.40
   0  -6 -15   19.00    3.90
   0  -6 -15   25.10    2.70
   0  -6  15   18.10    2.70
   0  -6 -15   28.90    4.50
  -1  -6 -15  135.49    6.90
  -1  -6 -15  134.89    6.10
   1  -6  15  116.89    6.30
  -1  -6 -15  128.09    5.90
  -2  -6 -15  110.99    5.40
   2  -6  15   96.89    5.80
  -2  -6 -15  116.59    6.20
  -2  -6 -15  108.99    5.90
   2  -6  15   88.79    6.20
  -2  -6 -15  102.79    5.50
  -3  -6 -15    0.90    2.80
   3  -6  15    0.60    1.40
  -3  -6 -15    0.70    2.00
  -3  -6 -15    1.20    1.80
   3  -6  15   -0.30    1.80
   4  -6  15    2.30    1.20
  -4  -6 -15    2.00    1.20
  -4  -6 -15    1.50    1.30
  -4  -6 -15    2.40    1.40
   4   6  15    2.60    1.30
  -5  -6 -15   41.20    2.50
   5  -6  15   48.50    2.60
  -4  -7  15    0.60    0.80
  -4  -7  15    0.50    1.20
   4  -7 -15    1.10    1.00
  -3  -7  15    5.20    1.60
   3  -7 -15    2.90    1.10
   3  -7 -15    3.50    1.20
  -3  -7  15    3.40    0.90
  -2  -7  15   38.20    4.40
   2  -7 -15   39.30    3.00
  -2  -7  15   43.80    2.50
   2  -7 -15   46.60    2.90
  -2  -7  15   39.90    2.80
   1  -7 -15  120.09    5.40
  -1  -7  15  112.79    4.90
  -1  -7  15  100.19    5.80
   1  -7 -15  119.89    5.30
   0  -7 -15   -0.20    1.20
   0  -7  15   -2.10    1.70
   0  -7  15    2.40    1.90
   0  -7 -15    1.50    1.30
   0  -7 -15    4.60    2.30
   1  -7  15    1.60    1.70
  -1  -7 -15    3.40    1.80
  -2  -7 -15   15.30    2.50
  -2  -7 -15   10.30    2.50
  -2  -7 -15   13.30    2.00
   2  -7  15   15.40    2.90
  -3  -7 -15   -1.80    1.10
  -3  -7 -15    1.50    1.60
  -4  -7 -15    2.00    1.00
   4   7  15    3.50    2.00
   3  -8 -15    0.20    1.00
   3  -8 -15   -0.60    1.20
  -3  -8  15    1.00    0.80
   2  -8 -15    5.30    2.00
   2  -8 -15    2.70    1.00
  -2  -8  15    0.90    1.50
   1  -8 -15    1.90    1.50
   1  -8 -15    2.90    1.20
   0  -8  15   24.70    4.20
   0  -8 -15   22.20    2.60
   0  -8 -15   18.30    1.80
   1  -8  15    3.50    2.20
  -1  -8 -15    8.80    3.10
  -1  -8 -15    5.60    1.40
  -1  -8 -15    3.30    1.70
  -2  -8 -15    0.90    1.40
  -2  -8 -15   -0.50    1.60
  -6   0  16  125.39    5.90
   6   0 -16  139.69    6.40
  -5   0  16   -0.60    1.10
   5   0 -16   -3.60    2.40
  -4   0  16   91.19    4.90
  -3   0  16    0.00    1.30
  -3   0  16   -0.50    1.00
  -2   0  16  999.70   33.40
   2   0 -16  849.32   33.80
  -2   0  16  959.70   33.50
  -1   0  16    0.70    1.10
  -1   0  16    1.70    0.90
   1   0 -16    5.60    2.10
   0   0  16    4.60    1.40
   0   0  16    5.40    1.70
   1   0  16    2.70    1.40
  -2   0 -16   10.70    2.40
  -3   0 -16    1.20    2.40
   3   0  16   -0.40    1.30
  -4   0 -16    5.50    2.20
   4   0  16    8.00    2.60
   4   0  16    1.80    2.60
  -5   0 -16    4.50    2.50
   5   0  16   -1.30    1.40
   5   0  16    1.60    2.10
   6   0  16  255.47    9.70
  -6   0 -16  242.58   10.00
   6   0  16  226.58    9.40
  -7  -1  16   17.80    2.50
  -7   1  16   12.00    2.00
   6  -1 -16   61.89    3.80
  -6  -1  16   55.49    3.20
  -6   1  16   54.19    4.30
  -5  -1  16    4.80    1.50
  -5  -1  16    1.30    1.10
   5  -1 -16   -0.90    2.00
  -5   1  16    4.80    1.80
   4  -1 -16  124.39    6.50
  -4  -1  16  115.19    5.90
  -4  -1  16  127.79    5.70
  -4  -1  16  137.79    5.70
  -4   1  16  131.29    5.60
  -3  -1  16    3.10    1.20
  -3  -1  16    2.20    1.30
  -3   1  16    1.80    1.00
  -2  -1  16  101.49    4.80
  -2   1  16  101.09    4.40
  -2   1  16  101.69    4.90
  -1  -1  16   24.50    1.80
  -1  -1  16   22.30    2.10
   1   1 -16   18.20    2.70
  -1   1  16   24.00    1.90
  -1   1  16   20.90    2.30
   0  -1  16   22.60    2.30
   0  -1  16   24.60    2.10
   0   1  16   19.40    2.20
   1  -1  16  485.65   18.50
   1  -1  16  498.65   18.20
   1   1  16  492.45   18.30
  -2  -1 -16   64.39    5.00
   2  -1  16   72.99    4.60
   2  -1  16   73.89    4.30
  -3  -1 -16   30.60    5.00
   3  -1  16   33.60    4.40
   3  -1  16   25.20    3.20
  -3  -1 -16   31.00    3.70
  -3  -1 -16   24.60    6.30
  -3   1 -16   32.00    4.20
  -4  -1 -16   15.40    3.50
   4  -1  16   17.10    2.90
   4   1  16   21.80    2.50
  -4   1 -16   23.20    4.20
   5  -1  16    6.70    2.20
  -5  -1 -16   -2.20    1.90
  -5   1 -16    0.70    2.80
   5   1  16   -0.40    1.70
   5   1  16    1.20    1.50
   6  -1  16   28.50    2.40
  -6  -1 -16   29.00    3.10
   6   1  16   28.10    2.40
   6   1  16   33.10    2.60
   7  -2 -16   46.10    3.10
  -7   2  16   47.80    2.80
   6  -2 -16   17.50    2.60
  -6  -2  16   14.50    2.20
  -6   2  16   18.00    2.60
  -5  -2  16    0.30    1.20
  -5  -2  16    1.80    1.10
  -5  -2  16   -1.30    1.50
   5  -2 -16    0.70    1.70
  -5   2  16    0.70    1.10
   4  -2 -16   21.70    4.80
  -4  -2  16   23.90    3.10
  -4  -2  16   25.50    2.20
  -4  -2  16   25.10    3.00
  -4   2  16   24.60    2.40
   3  -2 -16   28.60    4.30
  -3  -2  16   24.80    2.50
   3  -2 -16   30.20    4.10
  -3  -2  16   30.50    2.20
  -3  -2  16   28.80    2.40
  -3   2  16   31.70    2.50
   2  -2 -16   16.30    3.70
  -2  -2  16   10.90    2.00
  -2  -2  16    8.80    2.10
  -2  -2  16   14.20    1.50
  -2   2  16    9.60    1.80
  -1  -2  16  695.23   24.80
  -1  -2  16  679.03   25.10
  -1   2  16  684.03   25.10
   0  -2  16   96.79    4.30
   0  -2  16   94.59    5.10
   0   2  16   88.39    4.70
   1  -2  16  516.25   18.90
  -1  -2 -16  569.74   19.90
  -1  -2 -16  463.45   19.20
   1  -2  16  468.85   18.60
   1   2  16  537.95   19.90
  -2  -2 -16    7.00    2.80
  -2  -2 -16    1.10    2.80
  -2  -2 -16    2.80    1.60
   2  -2  16    2.50    2.40
   2  -2  16    4.60    1.70
  -2  -2 -16   12.90    4.50
  -3  -2 -16   43.00    5.20
   3  -2  16   46.00    3.60
   3  -2  16   46.00    3.90
  -3  -2 -16   43.50    4.40
  -3  -2 -16   48.50    4.30
  -3   2 -16   40.10    4.80
  -4  -2 -16  140.49    8.60
  -4  -2 -16  130.59    7.70
   4  -2  16  131.09    6.30
   4   2  16  142.39    7.20
  -4   2 -16  127.79    7.60
   5  -2  16   24.40    2.70
  -5  -2 -16   29.70    3.50
   5   2  16   31.00    2.80
  -6  -2 -16   15.80    2.40
   6  -2  16   14.40    1.90
   6   2  16   18.60    2.10
   6   2  16   13.30    2.00
   7  -3 -16    2.50    1.40
  -6  -3  16    1.90    1.80
  -6  -3  16    1.10    1.30
   6  -3 -16    0.40    1.40
  -6  -3  16    0.30    1.00
  -6   3  16    1.80    1.30
  -5  -3  16   17.60    2.10
  -5  -3  16   14.80    2.20
  -5  -3  16   15.20    2.10
  -5   3  16   16.00    2.30
  -4  -3  16   28.50    2.50
  -4  -3  16   25.10    2.30
   4  -3 -16   29.70    3.30
  -4  -3  16   26.90    2.30
  -4   3  16   27.50    2.50
  -3  -3  16  134.99    5.80
   3  -3 -16  119.29    7.10
   3  -3 -16  138.59    6.40
  -3  -3  16  130.49    5.60
  -3  -3  16  139.09    5.90
  -3   3  16  137.39    5.90
  -2  -3  16  232.38    8.80
   2  -3 -16  210.18    9.40
   2  -3 -16  220.58    9.90
  -2  -3  16  231.78    8.70
   2  -3 -16  218.98    9.50
  -2  -3  16  235.08    8.90
  -2   3  16  213.88    9.00
  -1  -3  16  156.08    8.80
  -1  -3  16  174.38    6.80
   1  -3 -16  157.98    7.70
   1  -3 -16  165.78    7.60
   1  -3 -16  164.18    7.40
  -1  -3  16  162.78    6.60
  -1  -3  16  164.28    6.90
   0  -3  16    6.40    1.70
   0  -3 -16    2.50    3.00
   0  -3 -16    5.90    1.80
   0  -3  16    6.10    1.90
   0  -3 -16   11.30    4.10
   1  -3  16    7.80    2.20
   1  -3  16    6.90    2.10
  -1  -3 -16   11.60    2.50
  -1  -3 -16    5.80    2.40
  -1  -3 -16    5.10    2.20
   2  -3  16    4.80    2.10
   2  -3  16    2.90    1.60
  -2  -3 -16    2.80    2.10
  -2  -3 -16    4.00    2.20
  -2  -3 -16    6.00    2.60
  -2  -3 -16    2.50    1.40
  -3  -3 -16    1.10    2.10
   3  -3  16    0.60    1.60
   3  -3  16    0.70    2.00
  -3  -3 -16    0.00    2.00
  -3  -3 -16   -0.80    2.00
  -3   3 -16    1.40    3.10
  -4  -3 -16   87.59    5.10
  -4  -3 -16   90.69    5.70
   4  -3  16   86.99    5.40
  -4  -3 -16   79.49    5.10
   5  -3  16   20.70    2.40
  -5  -3 -16   27.30    4.50
  -5  -3 -16   20.60    2.90
   5   3  16   19.40    2.50
   6  -3  16    1.60    1.00
  -6  -3 -16    2.00    1.20
   6   3  16    0.10    1.00
   6   3  16    0.30    1.20
   6  -4 -16   11.80    2.00
  -6  -4  16    9.80    1.50
  -6  -4  16    8.90    1.40
  -6   4  16    8.90    2.50
   5  -4 -16   11.40    3.80
  -5  -4  16    1.50    1.70
  -5   4  16    4.60    1.60
   4  -4 -16  595.34   21.80
   4  -4 -16  581.54   21.70
  -4  -4  16  583.44   21.30
  -4  -4  16  592.94   21.80
  -4  -4  16  585.34   21.40
  -4   4  16  569.94   21.60
   3  -4 -16   44.90    3.70
  -3  -4  16   46.80    2.90
  -3  -4  16   45.30    3.10
  -3  -4  16   44.40    2.80
   3  -4 -16   46.20    4.20
  -3   4  16   43.80    3.20
  -2  -4  16   31.20    2.50
  -2  -4  16   28.60    2.30
  -2  -4  16   33.70    2.60
   2  -4 -16   31.90    3.50
   2  -4 -16   24.70    3.60
   2  -4 -16   28.90    5.60
  -1  -4  16   44.70    3.10
   1  -4 -16   38.50    3.80
  -1  -4  16   45.20    2.70
   1  -4 -16   42.80    5.00
   1  -4 -16   46.10    3.50
  -1  -4  16   42.50    3.20
   0  -4  16   23.80    2.60
   0  -4  16   27.00    2.30
   0  -4 -16   25.90    3.40
   0  -4 -16   29.50    4.10
   0  -4 -16   22.90    2.90
  -1  -4 -16   39.30    6.30
  -1  -4 -16   41.00    4.00
   1  -4  16   40.90    3.10
   1  -4  16   41.70    2.90
  -1  -4 -16   38.10    3.70
  -1  -4 -16   36.10    3.00
  -2  -4 -16   31.60    3.90
  -2  -4 -16   27.90    3.20
  -2  -4 -16   27.40    4.40
   2  -4  16   28.30    3.00
  -2  -4 -16   33.70    2.80
  -3  -4 -16   20.30    3.80
  -3  -4 -16   25.40    4.00
   3  -4  16   26.60    3.40
  -3  -4 -16   26.20    5.50
   4  -4  16    1.40    1.50
  -4  -4 -16   -0.50    1.90
  -4  -4 -16    1.40    1.90
  -4  -4 -16    1.30    1.80
  -5  -4 -16   -0.60    1.30
   5  -4  16    0.50    1.10
  -5  -4 -16    0.80    1.80
   5   4  16    1.50    1.30
   6   4  16    7.40    2.70
  -6  -5  16   11.90    1.30
   6  -5 -16    6.80    2.00
  -5  -5  16  225.18    8.60
   5  -5 -16  227.38    9.00
  -5  -5  16  230.48    8.70
  -5   5  16  222.78    9.20
   4  -5 -16   60.59    3.80
  -4  -5  16   55.49    3.10
   4  -5 -16   62.09    3.90
  -4  -5  16   54.29    3.90
  -4  -5  16   56.69    3.00
  -4   5  16   50.49    4.00
   3  -5 -16  160.78    7.20
  -3  -5  16  160.68    7.20
   3  -5 -16  160.98    7.10
  -3  -5  16  160.88    6.60
  -3  -5  16  156.18    6.70
   2  -5 -16   77.59    4.70
  -2  -5  16   76.09    4.10
  -2  -5  16   92.09    4.70
   2  -5 -16   79.99    4.70
  -2  -5  16   83.39    4.00
   1  -5 -16  139.69    6.20
  -1  -5  16  138.09    5.70
   1  -5 -16  131.29    6.30
  -1  -5  16  123.79    6.00
   1  -5 -16  139.59    7.40
  -1  -5  16  135.59    6.40
   0  -5  16  280.37   10.90
   0  -5 -16  285.27   11.90
   0  -5 -16  285.97   11.20
   0  -5  16  294.27   11.70
   0  -5 -16  275.77   11.30
  -1  -5 -16   10.20    3.60
  -1  -5 -16    9.40    2.40
  -1  -5 -16   11.40    2.80
   1  -5  16    8.60    2.50
   1  -5  16   12.50    2.60
   2  -5  16    4.40    1.80
  -2  -5 -16    4.20    2.50
  -2  -5 -16    7.70    2.20
  -2  -5 -16    1.10    1.50
  -2  -5 -16    2.50    1.90
   2  -5  16    2.70    2.40
   3  -5  16   83.19    5.40
  -3  -5 -16  101.39    5.80
   3  -5  16  101.69    5.20
  -3  -5 -16   92.49    5.50
  -3  -5 -16   95.19    5.50
  -4  -5 -16    6.10    1.70
   4  -5  16    7.50    2.20
  -4  -5 -16    9.30    2.40
  -4  -5 -16    5.10    1.70
   5  -5  16   15.50    1.90
  -5  -5 -16   13.30    2.20
  -5  -5 -16   11.50    3.00
  -5   5 -16    8.90    3.20
   5   5  16   15.30    2.20
   5  -6 -16    0.70    1.00
  -5  -6  16    3.30    1.10
  -5  -6  16    1.80    0.70
  -4  -6  16    1.10    0.80
   4  -6 -16   -0.70    1.30
  -4  -6  16   -0.30    0.80
   4  -6 -16   -0.10    1.30
   3  -6 -16   63.59    3.70
  -3  -6  16   63.39    3.10
   3  -6 -16   58.99    3.70
  -3  -6  16   57.79    3.20
  -3  -6  16   55.79    4.30
   2  -6 -16   17.50    2.60
  -2  -6  16   17.20    2.20
  -2  -6  16   16.30    2.80
  -2  -6  16   19.60    1.90
   2  -6 -16   17.60    2.70
   1  -6 -16    1.10    2.70
   1  -6 -16   -0.40    1.40
  -1  -6  16    2.90    1.60
  -1  -6  16    2.60    1.10
   0  -6  16  112.29    4.90
   0  -6 -16  101.19    5.30
   0  -6  16  106.09    5.60
   0  -6 -16  105.59    6.10
   0  -6 -16  102.89    5.20
  -1  -6 -16   18.40    3.70
   1  -6  16    9.30    3.20
   1  -6  16   17.00    3.50
  -1  -6 -16   15.60    2.20
  -1  -6 -16   16.90    2.80
  -2  -6 -16   66.99    4.40
  -2  -6 -16   75.99    7.90
  -2  -6 -16   60.39    4.40
   2  -6  16   55.99    4.30
  -2  -6 -16   59.09    3.50
  -3  -6 -16   57.59    3.60
  -3  -6 -16   55.49    4.20
  -3  -6 -16   48.80    4.00
   3  -6  16   69.69    7.00
   3  -6  16   54.89    3.60
  -4  -6 -16    5.10    1.80
  -4  -6 -16    2.70    1.80
  -4  -6 -16    6.10    2.10
   4  -6  16    8.00    1.90
   4   6  16    4.80    1.80
   5  -6  16    2.60    1.10
  -5  -6 -16    1.90    1.00
  -4  -7  16    1.80    0.90
  -4  -7  16    0.90    0.80
   4  -7 -16   -1.10    1.20
   4  -7 -16    0.50    1.00
  -3  -7  16    1.10    0.70
   3  -7 -16    3.10    1.10
  -3  -7  16    2.00    1.00
   3  -7 -16    0.30    1.20
   2  -7 -16    7.00    1.90
  -2  -7  16    6.30    1.50
   2  -7 -16    7.30    1.90
  -2  -7  16   10.90    3.80
  -2  -7  16    7.00    1.50
  -1  -7  16    6.70    1.80
  -1  -7  16    5.90    2.00
   0  -7  16   11.90    2.70
   0  -7 -16   18.20    2.60
   0  -7 -16   17.70    3.70
   0  -7 -16   23.90    3.40
   0  -7  16   15.10    2.80
  -1  -7 -16  110.69    5.30
  -1  -7 -16  114.49    5.70
   1  -7  16  102.59    6.00
  -1  -7 -16  111.09    4.90
   2  -7  16   21.90    3.80
  -2  -7 -16   26.80    2.70
  -2  -7 -16   25.80    2.70
  -2  -7 -16   22.30    2.00
  -3  -7 -16   -0.10    1.00
  -3  -7 -16    0.40    1.10
  -4  -7 -16   -0.70    0.80
   3  -8 -16   -1.00    0.80
  -3  -8  16    0.20    0.80
   3  -8 -16   -0.30    0.80
   2  -8 -16   15.00    1.80
   2  -8 -16   14.10    1.60
  -2  -8  16   17.20    1.80
   1  -8 -16    7.90    2.50
   1  -8 -16    4.60    1.80
   0  -8 -16    0.40    1.20
   0  -8 -16    2.40    1.20
   0  -8  16    2.90    2.60
  -1  -8 -16   26.00    2.20
   1  -8  16   27.30    3.60
  -1  -8 -16   21.40    3.70
  -1  -8 -16   26.60    1.90
  -2  -8 -16   41.50    2.50
  -2  -8 -16   41.00    2.80
  -7   0  17   13.30    2.00
  -6   0  17    0.80    1.10
  -5   0  17  240.68    9.70
  -4   0  17   -0.80    0.90
  -3   0  17   63.69    3.30
  -2   0  17    0.30    1.70
  -2   0  17    0.00    0.80
  -1   0  17   13.90    1.70
  -1   0  17   15.00    2.10
   0   0  17   -0.90    1.20
   0   0  17    1.30    1.40
   1   0  17  829.32   30.10
   2   0  17    1.60    1.70
  -3   0 -17   68.59    5.00
   3   0  17   59.39    3.70
  -4   0 -17   -0.30    2.20
   4   0  17    0.20    1.40
  -5   0 -17  483.95   18.70
   5   0  17  482.25   18.30
   6   0  17    0.40    1.10
  -6   0 -17   -3.40    2.20
  -7  -1  17    0.30    1.70
  -7   1  17    0.00    1.20
   6  -1 -17    3.50    1.90
  -6  -1  17    4.50    1.70
  -6   1  17    4.50    1.80
   5  -1 -17   11.40    3.50
  -5  -1  17   12.80    1.90
  -5   1  17    8.40    2.10
   4  -1 -17   14.40    4.30
  -4  -1  17   17.80    1.90
  -4  -1  17   16.30    2.90
  -4  -1  17   15.90    2.30
  -4   1  17   17.20    2.00
  -3  -1  17  188.08    7.30
  -3  -1  17  165.18    7.20
  -3  -1  17  179.38    7.30
  -3   1  17  180.58    7.20
  -2  -1  17   45.40    3.00
  -2  -1  17   43.40    2.40
  -2  -1  17   42.10    3.60
  -2   1  17   39.00    3.70
  -2   1  17   45.50    2.70
  -1  -1  17 2798.22   97.59
  -1  -1  17 2765.32   97.79
  -1   1  17 2851.51   97.89
  -1   1  17 2709.83   97.49
   0  -1  17  188.18    7.40
   0  -1  17  186.88    7.80
   0   1  17  184.18    7.60
   1  -1  17  493.35   18.90
   1   1  17  533.95   19.60
  -2  -1 -17  136.09    7.80
   2  -1  17  145.29    6.60
   2  -1  17  139.69    6.50
  -2  -1 -17  136.09    6.80
   3  -1  17    1.60    1.60
  -3  -1 -17    0.50    1.70
  -3  -1 -17    1.20    3.10
  -3   1 -17    4.80    2.10
  -4  -1 -17  363.06   15.20
   4  -1  17  395.66   14.90
  -4   1 -17  382.06   15.40
   4   1  17  388.56   14.80
  -5  -1 -17    1.10    2.00
   5  -1  17    0.00    1.30
   5   1  17    0.50    1.30
  -5   1 -17    1.60    2.80
  -6  -1 -17   17.70    2.80
   6  -1  17   20.00    2.10
   6   1  17   21.00    2.60
   6   1  17   21.70    2.30
  -7   2  17   20.00    2.30
   6  -2 -17   22.50    2.90
  -6  -2  17   15.50    2.30
  -6   2  17   19.40    2.20
  -5  -2  17   38.00    2.70
   5  -2 -17   38.90    3.60
  -5  -2  17   38.70    2.90
  -5  -2  17   38.40    2.70
  -5   2  17   36.70    3.00
   4  -2 -17   67.29    4.70
  -4  -2  17   69.59    3.80
  -4  -2  17   79.39    3.90
  -4  -2  17   74.79    3.80
  -4   2  17   74.99    3.90
   3  -2 -17   -2.90    2.60
  -3  -2  17    3.00    1.10
   3  -2 -17    4.20    2.30
  -3  -2  17    2.90    1.30
  -3   2  17    1.00    1.10
  -2  -2  17   69.29    3.40
   2  -2 -17   67.19    4.30
  -2  -2  17   65.79    3.60
  -2  -2  17   64.99    3.50
  -2   2  17   68.89    3.80
  -1  -2  17  186.08    7.40
  -1  -2  17  194.68    7.50
  -1  -2  17  179.38    8.30
   1  -2 -17  182.78    8.00
   0  -2 -17    2.80    2.20
   0  -2  17    3.90    1.20
   0  -2  17    3.50    2.20
   1  -2  17  488.85   17.20
  -1  -2 -17  435.96   17.60
   1  -2  17  457.55   16.80
  -1  -2 -17  454.25   17.50
  -1  -2 -17  449.36   16.90
  -2  -2 -17    1.60    2.60
  -2  -2 -17   13.70    4.40
  -2  -2 -17    5.60    2.90
  -3  -2 -17   21.20    3.70
  -3  -2 -17   23.40    4.80
   3  -2  17   20.60    2.70
  -3  -2 -17   17.20    4.10
   3  -2  17   18.10    3.60
  -3   2 -17   19.50    5.10
  -4  -2 -17  646.44   24.90
   4  -2  17  658.33   24.40
  -4  -2 -17  655.33   24.90
  -4   2 -17  656.83   24.90
   4   2  17  669.13   24.30
  -5  -2 -17   29.30    3.40
   5  -2  17   28.00    2.80
   5   2  17   29.20    2.70
  -6  -2 -17   11.40    2.20
   6  -2  17   10.90    1.80
   6   2  17    7.80    2.00
   6   2  17    8.60    1.90
   6  -3 -17   36.20    2.80
  -6  -3  17   36.30    2.60
  -6  -3  17   33.20    2.30
  -6  -3  17   32.10    3.10
  -6   3  17   31.10    3.10
   5  -3 -17   12.10    3.00
  -5  -3  17    7.10    1.90
  -5  -3  17    8.90    1.80
  -5  -3  17   11.00    1.90
  -5   3  17    7.10    2.00
  -4  -3  17   66.69    3.50
  -4  -3  17   67.59    3.80
   4  -3 -17   69.49    4.40
  -4  -3  17   71.69    3.90
  -4   3  17   68.29    3.90
  -3  -3  17  148.59    6.30
  -3  -3  17  152.28    6.20
   3  -3 -17  146.39    7.00
   3  -3 -17  129.09    8.10
  -3   3  17  146.29    6.30
  -2  -3  17    0.30    1.10
   2  -3 -17    5.60    2.70
  -2  -3  17    1.70    1.00
   2  -3 -17   -0.30    2.50
  -2  -3  17    0.50    1.20
   2  -3 -17   -1.70    2.30
  -2   3  17   -0.50    1.50
  -1  -3  17  186.98    7.40
   1  -3 -17  184.68    8.10
   1  -3 -17  184.78    8.30
  -1  -3  17  197.08    7.70
   1  -3 -17  181.48    8.30
  -1  -3  17  181.38    7.60
   0  -3 -17   46.60    4.60
   0  -3  17   41.50    2.90
   0  -3 -17   43.20    3.50
   0  -3  17   42.30    2.80
   0  -3 -17   35.50    4.60
  -1  -3 -17   59.69    4.60
  -1  -3 -17   60.49    5.50
   1  -3  17   56.79    3.60
  -1  -3 -17   55.49    3.50
  -1  -3 -17   51.79    4.70
   1  -3  17   52.99    3.30
  -2  -3 -17   36.80    3.10
   2  -3  17   34.70    3.90
  -2  -3 -17   43.50    4.10
  -2  -3 -17   36.60    4.10
  -2  -3 -17   46.20    4.60
   2  -3  17   39.60    3.30
   3  -3  17  155.68    7.10
   3  -3  17  161.38    7.50
  -3  -3 -17  146.59    7.50
  -3  -3 -17  156.08    7.20
  -3  -3 -17  145.99    7.60
  -3   3 -17  147.29    8.00
   4  -3  17    1.10    1.50
  -4  -3 -17    0.10    1.80
  -4  -3 -17   -0.80    1.90
  -4  -3 -17    3.90    2.40
   4   3  17   -0.40    1.30
   5  -3  17    0.50    1.10
  -5  -3 -17   -0.10    1.50
   5   3  17    0.30    1.30
  -6  -3 -17   -0.80    1.10
   6  -3  17    2.20    1.00
   6   3  17    0.30    1.10
  -6  -4  17   14.30    1.70
   6  -4 -17   15.60    2.10
  -6  -4  17   14.90    1.50
  -6   4  17   12.80    2.40
   5  -4 -17    3.30    1.50
  -5  -4  17    4.30    1.50
  -5  -4  17    4.70    1.60
   4  -4 -17   57.99    4.90
  -4  -4  17   64.49    3.40
  -4  -4  17   66.79    4.10
   4  -4 -17   62.59    4.00
  -4  -4  17   57.69    3.70
  -4   4  17   56.69    3.70
  -3  -4  17  504.55   18.40
  -3  -4  17  492.55   18.10
   3  -4 -17  482.75   18.40
   3  -4 -17  471.15   18.80
  -3  -4  17  493.65   18.10
  -3   4  17  489.55   18.20
   2  -4 -17    1.00    3.00
  -2  -4  17    2.50    1.10
  -2  -4  17    2.80    1.20
   2  -4 -17    2.10    2.50
   2  -4 -17   -0.10    1.90
  -2  -4  17    3.00    1.30
   1  -4 -17   25.40    4.70
  -1  -4  17   30.30    2.60
   1  -4 -17   30.90    3.30
   1  -4 -17   30.60    3.50
  -1  -4  17   28.80    2.30
  -1  -4  17   22.70    2.90
   0  -4  17   25.70    2.40
   0  -4 -17   33.20    4.20
   0  -4 -17   22.70    3.40
   0  -4 -17   29.40    2.90
   1  -4  17   70.59    3.90
  -1  -4 -17   70.59    6.80
   1  -4  17   76.59    4.30
  -1  -4 -17   71.09    4.50
  -1  -4 -17   71.49    6.20
  -2  -4 -17    5.00    2.60
  -2  -4 -17    3.00    2.20
  -2  -4 -17    2.10    1.50
   2  -4  17    0.70    2.20
  -2  -4 -17    4.50    1.90
   2  -4  17    3.00    1.70
  -3  -4 -17  327.67   13.60
   3  -4  17  333.07   13.70
  -3  -4 -17  329.77   13.60
   3  -4  17  347.87   13.20
  -3  -4 -17  346.47   13.20
  -3   4 -17  310.77   14.90
  -4  -4 -17    3.80    2.00
  -4  -4 -17    4.50    1.90
   4  -4  17    5.10    1.60
  -5  -4 -17    0.30    1.80
  -5  -4 -17   -0.20    1.60
   5  -4  17    0.70    1.00
  -5   4 -17    1.90    2.50
   5   4  17    1.30    1.50
   6  -4  17   14.30    1.60
   6   4  17   10.90    1.80
  -6  -5  17    2.00    0.80
   5  -5 -17   23.40    2.40
  -5  -5  17   18.60    4.60
  -5  -5  17   23.20    1.90
  -5  -5  17   22.20    1.60
  -5   5  17   23.40    3.30
   4  -5 -17   42.60    5.00
   4  -5 -17   49.60    3.40
  -4  -5  17   46.60    2.60
  -4  -5  17   39.50    3.60
  -4  -5  17   44.90    2.70
  -4   5  17   41.70    3.80
   3  -5 -17   86.59    4.90
   3  -5 -17   90.49    5.20
  -3  -5  17   86.59    4.20
  -3  -5  17   85.89    4.20
  -3  -5  17   84.79    4.80
   2  -5 -17    0.90    1.70
  -2  -5  17    1.20    1.20
   2  -5 -17    7.60    2.70
  -2  -5  17    1.10    1.00
  -2  -5  17    0.00    1.80
   1  -5 -17   11.20    2.70
  -1  -5  17   15.00    2.80
  -1  -5  17   16.20    2.00
   1  -5 -17   18.20    2.80
   1  -5 -17   15.20    2.80
  -1  -5  17   13.50    2.50
   0  -5  17  239.38    9.80
   0  -5 -17  228.28   10.00
   0  -5  17  223.58    8.90
   0  -5 -17  217.98    9.40
   0  -5 -17  232.08    9.30
  -1  -5 -17  193.18    8.00
  -1  -5 -17  193.78    8.30
  -1  -5 -17  191.98    9.00
   1  -5  17  205.08    8.80
   1  -5  17  183.28    7.90
  -2  -5 -17  154.78    7.60
  -2  -5 -17  159.78    7.80
   2  -5  17  156.98    7.50
  -2  -5 -17  152.08    7.00
  -2  -5 -17  149.99    6.60
   2  -5  17  135.59    7.70
  -3  -5 -17  166.78    7.90
  -3  -5 -17  170.78    7.40
  -3  -5 -17  167.38    7.80
   3  -5  17  175.48    7.60
   3  -5  17  161.58    7.90
  -4  -5 -17    3.90    1.60
  -4  -5 -17    2.10    1.50
   4  -5  17    0.00    1.30
  -4  -5 -17   -0.20    1.40
  -5  -5 -17   53.29    3.40
  -5  -5 -17   55.19    3.10
   5  -5  17   57.59    2.90
   5   5  17   54.59    3.20
  -5  -6  17   -0.20    0.80
  -5  -6  17    0.10    0.60
   5  -6 -17   -0.10    1.10
   4  -6 -17   19.90    3.10
  -4  -6  17    8.70    3.20
   4  -6 -17   14.20    2.20
  -4  -6  17   11.90    1.50
  -4  -6  17   12.40    1.40
  -3  -6  17    1.20    2.00
  -3  -6  17    0.80    1.00
  -3  -6  17   -0.60    0.80
  -2  -6  17    2.70    1.30
  -2  -6  17    2.60    1.80
   2  -6 -17    3.40    1.40
  -2  -6  17    4.80    1.60
   2  -6 -17    3.70    1.40
   1  -6 -17    0.80    1.50
   1  -6 -17    1.50    2.60
  -1  -6  17    0.70    1.00
   1  -6 -17   -1.20    1.30
   0  -6  17   39.60    3.50
   0  -6 -17   41.90    4.20
   0  -6 -17   48.40    3.40
   0  -6  17   46.20    2.90
   0  -6 -17   49.30    3.20
  -1  -6 -17   30.60    3.00
  -1  -6 -17   22.70    3.70
  -1  -6 -17   27.50    2.50
   1  -6  17   23.40    2.90
  -2  -6 -17  145.19    7.10
  -2  -6 -17  140.59    6.00
   2  -6  17  120.99    6.70
  -2  -6 -17  139.39    6.30
  -3  -6 -17   35.40    2.90
  -3  -6 -17   30.00    3.30
   3  -6  17   28.70    4.10
  -3  -6 -17   30.90    3.70
   3  -6  17   36.60    3.00
  -4  -6 -17   12.90    1.90
  -4  -6 -17   14.90    2.10
  -4  -6 -17   14.30    2.00
   4  -6  17   18.70    2.20
   4   6  17   16.90    1.90
  -4  -7  17    5.90    1.00
   4  -7 -17    7.30    1.70
   4  -7 -17    7.70    1.80
  -4  -7  17    6.30    1.50
  -3  -7  17   11.00    1.30
  -3  -7  17   12.30    1.70
   3  -7 -17    9.40    2.00
   2  -7 -17   18.40    2.10
   2  -7 -17   14.70    2.20
  -2  -7  17   18.20    1.70
  -2  -7  17   14.40    2.60
  -1  -7  17   11.50    1.80
   1  -7 -17   10.20    2.00
   1  -7 -17   10.10    2.00
  -1  -7  17   10.50    2.90
   0  -7 -17   14.90    3.60
   0  -7 -17   18.40    2.40
   0  -7  17   14.10    2.50
   0  -7 -17   21.00    2.10
   0  -7  17   16.20    2.70
   1  -7  17    2.40    1.80
  -1  -7 -17    0.80    1.00
  -1  -7 -17    2.30    1.70
  -1  -7 -17    0.70    1.10
  -2  -7 -17   25.50    2.60
  -2  -7 -17   17.30    2.20
  -3  -7 -17   -0.40    1.00
  -3  -7 -17    0.30    1.10
   3  -8 -17   -1.10    0.80
  -3  -8  17   -1.10    0.80
   3  -8 -17    0.10    0.90
   2  -8 -17    2.70    0.90
   2  -8 -17    2.40    1.00
  -2  -8  17    2.20    1.10
   1  -8 -17   39.50    2.50
   1  -8 -17   44.30    2.50
   0  -8 -17    1.90    0.90
   0  -8 -17    0.50    1.00
   0  -8  17   -0.60    2.60
  -1  -8 -17   27.90    1.90
  -1  -8 -17   24.30    2.80
   1  -8  17   31.90    3.90
  -1  -8 -17   26.80    2.30
  -2  -8 -17   47.30    2.70
  -7   0  18   -0.30    1.20
  -6   0  18  151.28    6.50
  -5   0  18   -0.20    1.00
  -4   0  18    3.80    1.30
  -3   0  18    0.20    0.90
  -2   0  18  301.47   12.10
  -2   0  18  314.87   11.60
  -1   0  18    0.80    1.00
  -1   0  18   -1.90    1.60
   0   0  18  223.38    9.00
   0   0  18  243.58    9.50
  -2   0 -18  383.66   14.60
  -2   0 -18  355.06   15.70
   2   0  18  381.46   14.30
   4   0  18   71.89    4.40
  -4   0 -18   66.29    5.30
   5   0  18    1.40    1.20
  -5   0 -18    0.70    2.20
   6   0  18    8.40    1.90
  -6   0 -18    6.20    2.10
  -7   1  18   12.40    2.00
  -6  -1  18   24.60    2.40
  -6   1  18   22.00    2.10
  -4  -1  18   80.29    4.20
  -4  -1  18   72.59    4.90
  -4  -1  18   83.79    4.20
  -4   1  18   89.29    4.40
  -3  -1  18    1.60    0.90
  -3  -1  18    1.60    1.20
  -3   1  18    0.10    1.60
  -2  -1  18   75.79    3.60
  -2  -1  18   75.29    4.00
  -2  -1  18   80.89    4.00
  -2   1  18   75.39    3.70
   1  -1 -18   83.39    4.50
  -1  -1  18   89.39    4.70
  -1  -1  18   85.89    3.90
  -1   1  18   83.29    3.90
  -1   1  18   80.39    4.70
   0  -1  18    5.10    2.10
   0  -1  18    8.50    1.70
   0   1  18    5.20    2.40
  -1  -1 -18   96.79    5.70
   1  -1  18  100.99    4.90
  -1  -1 -18  102.19    5.70
  -2  -1 -18    1.60    2.10
   2  -1  18    8.20    2.10
  -2  -1 -18    4.80    3.00
   2  -1  18    5.50    2.40
  -3  -1 -18   14.60    3.10
   3  -1  18    7.50    2.20
  -3  -1 -18   -1.90    3.70
   3   1  18   14.10    2.50
  -4  -1 -18   18.80    3.90
   4  -1  18   28.50    2.90
   4   1  18   26.30    2.90
  -4   1 -18   23.90    4.10
   5  -1  18    2.70    1.40
  -5  -1 -18    3.60    1.90
  -5   1 -18    0.70    2.70
   5   1  18    3.20    1.80
   5   1  18    2.50    1.40
   6  -1  18    8.30    2.10
  -6  -1 -18    3.20    1.70
   6   1  18    5.60    1.70
  -6  -2  18    2.20    1.40
   6  -2 -18    7.40    2.80
  -6   2  18    5.30    1.80
  -5  -2  18    7.30    1.70
  -5  -2  18    4.90    1.60
  -5  -2  18    5.40    1.30
  -5   2  18    3.50    1.30
  -4  -2  18  113.89    5.20
  -4  -2  18  118.39    5.10
   4  -2 -18   89.69    6.50
   4  -2 -18  107.89    5.90
  -4  -2  18  112.39    5.10
  -4   2  18  119.09    5.30
  -3  -2  18  450.85   16.20
  -3  -2  18  439.56   16.30
   3  -2 -18  425.66   16.70
  -3  -2  18  429.26   16.00
   3  -2 -18  427.66   16.40
  -3   2  18  437.46   16.20
   2  -2 -18   -0.30    2.00
  -2  -2  18    1.50    1.10
  -2  -2  18    1.20    0.90
  -2  -2  18    1.20    1.20
  -2   2  18    0.50    1.60
  -1  -2  18   43.50    2.80
  -1  -2  18   48.00    2.70
  -1  -2  18   44.10    3.20
   1  -2 -18   35.20    3.80
  -1  -2  18   51.29    4.90
   0  -2 -18   47.50    4.10
   0  -2  18   43.80    2.70
   0  -2  18   41.50    2.80
   1  -2  18   33.90    2.60
  -1  -2 -18   39.10    4.20
   1  -2  18   39.50    2.90
  -1  -2 -18   42.90    4.80
  -1  -2 -18   33.00    3.10
  -2  -2 -18  296.97   12.60
   2  -2  18  297.57   12.10
  -2  -2 -18  331.77   12.80
  -2  -2 -18  281.77   12.30
   2  -2  18  313.37   12.10
  -3  -2 -18  111.09    6.90
   3  -2  18  111.99    5.60
  -3  -2 -18   99.39    6.10
  -3  -2 -18  120.39    6.30
   3  -2  18  121.79    6.30
  -3   2 -18  112.09    6.30
  -4  -2 -18   15.20    5.10
   4  -2  18   10.80    2.60
  -4  -2 -18    8.60    2.90
   4   2  18    9.30    2.50
  -4   2 -18   10.50    2.90
  -5  -2 -18  147.19    7.00
   5  -2  18  152.08    6.70
   5   2  18  144.99    6.50
   6  -2  18    6.30    1.60
  -6  -2 -18    7.70    2.20
   6   2  18    6.90    2.30
   6   2  18    5.90    1.80
  -6  -3  18   34.80    3.10
   6  -3 -18   34.40    2.70
  -6   3  18   33.00    2.50
  -5  -3  18   -0.10    1.10
   5  -3 -18   -2.00    1.70
  -5  -3  18    0.80    1.20
  -5  -3  18   -1.50    1.00
  -5   3  18    1.90    1.60
  -4  -3  18   14.70    2.00
   4  -3 -18   17.10    3.50
  -4  -3  18   18.70    2.10
  -4  -3  18   20.10    2.20
  -4   3  18   18.80    3.10
   3  -3 -18  376.86   15.90
  -3  -3  18  402.56   14.80
  -3  -3  18  408.76   15.20
  -3  -3  18  389.46   14.70
  -3   3  18  398.36   14.80
   2  -3 -18  164.38    8.00
   2  -3 -18  178.98    8.10
  -2  -3  18  180.08    7.10
  -2  -3  18  183.08    7.40
  -2  -3  18  181.18    7.20
   2  -3 -18  174.38    8.20
  -2   3  18  163.48    7.40
  -1  -3  18   49.50    3.40
  -1  -3  18   52.79    3.30
   1  -3 -18   38.60    4.70
   1  -3 -18   52.49    4.30
   1  -3 -18   43.20    4.30
  -1  -3  18   46.00    2.90
   0  -3  18    6.90    1.90
   0  -3  18    9.60    1.80
   0  -3 -18    6.20    2.00
   0  -3 -18   13.70    3.70
   0  -3 -18    8.00    2.70
   1  -3  18  394.86   14.80
  -1  -3 -18  380.46   15.10
  -1  -3 -18  386.76   14.80
   1  -3  18  379.56   14.30
  -1  -3 -18  383.56   14.40
  -1  -3 -18  370.66   15.30
  -2  -3 -18   65.09    8.20
  -2  -3 -18   84.89    4.40
   2  -3  18   80.09    4.60
  -2  -3 -18   67.09    5.20
   2  -3  18   79.69    5.00
  -3  -3 -18  267.67   11.00
   3  -3  18  284.27   11.50
  -3  -3 -18  261.87   11.40
   3  -3  18  274.67   11.00
  -3  -3 -18  264.87   11.50
  -3   3 -18  268.17   11.60
  -4  -3 -18  145.89    7.30
  -4  -3 -18  159.48    7.60
  -4  -3 -18  153.18    7.10
   4  -3  18  153.98    7.00
  -4   3 -18  144.49    8.10
   4   3  18  148.09    6.70
   5  -3  18    5.00    1.90
  -5  -3 -18    1.30    1.40
   5   3  18    0.80    1.30
   6  -3  18   16.20    1.90
   6   3  18   18.70    2.00
   6   3  18   10.90    2.10
   6  -4 -18   16.00    2.10
  -6  -4  18   12.00    1.70
  -6   4  18   14.50    2.60
  -5  -4  18    0.90    0.80
  -5  -4  18    1.90    0.90
  -5  -4  18    2.50    1.60
   5  -4 -18    0.90    1.50
  -5   4  18    0.50    1.50
  -4  -4  18   16.80    2.30
   4  -4 -18   20.00    3.00
  -4  -4  18   17.40    2.00
  -4  -4  18   18.30    2.80
  -4   4  18   19.70    2.70
  -3  -4  18    2.10    1.10
   3  -4 -18   -0.10    2.20
  -3  -4  18    1.30    1.00
  -3  -4  18    0.40    1.30
   3  -4 -18    2.20    1.90
  -3   4  18   -1.30    1.80
  -2  -4  18    7.20    1.70
   2  -4 -18    3.40    1.90
  -2  -4  18    5.70    2.00
  -2  -4  18    5.00    1.30
   2  -4 -18    4.80    2.90
   2  -4 -18    3.30    2.00
   1  -4 -18   23.50    3.60
  -1  -4  18   32.70    2.90
   1  -4 -18   29.80    3.40
  -1  -4  18   34.10    2.70
   1  -4 -18   29.10    4.60
   0  -4 -18    9.40    2.60
   0  -4 -18    6.60    2.30
   0  -4  18    6.00    2.10
   0  -4 -18    3.70    1.90
   0  -4  18    5.40    1.90
   1  -4  18   86.79    4.40
  -1  -4 -18   87.09    5.90
  -1  -4 -18   89.89    4.50
  -1  -4 -18   92.59    7.00
   1  -4  18   92.89    4.90
  -1  -4 -18   86.19    5.30
   2  -4  18  203.28    9.10
   2  -4  18  207.38    9.10
  -2  -4 -18  197.48    9.40
  -2  -4 -18  211.08    8.90
  -2  -4 -18  201.78    8.80
  -2  -4 -18  204.58    9.30
  -3  -4 -18   13.40    3.70
  -3  -4 -18   19.40    3.80
   3  -4  18   21.40    3.40
  -3  -4 -18   21.00    3.40
   3  -4  18   16.50    3.00
  -3   4 -18   21.50    5.30
  -4  -4 -18   84.29    7.50
   4  -4  18  126.79    6.20
  -4  -4 -18  103.09    5.80
   4   4  18  108.19    5.10
  -5  -4 -18    5.10    1.50
  -5  -4 -18    8.30    2.80
   5  -4  18    6.30    1.70
   5   4  18    9.80    1.90
  -6  -5  18    1.80    0.90
   6  -5 -18    1.20    1.30
   5  -5 -18    0.80    1.20
  -5  -5  18    0.00    2.70
  -5  -5  18    1.50    1.00
  -5   5  18   -2.20    2.50
   4  -5 -18   31.80    3.50
  -4  -5  18   31.90    2.70
  -4  -5  18   31.50    3.20
  -4  -5  18   28.00    3.10
  -3  -5  18  131.39    6.20
  -3  -5  18  119.29    5.90
   3  -5 -18  118.09    5.80
  -3  -5  18  118.59    5.30
   3  -5 -18  124.09    5.90
  -2  -5  18  101.59    4.60
   2  -5 -18  106.59    5.40
   2  -5 -18   95.59    7.00
   2  -5 -18   97.09    5.20
  -2  -5  18  105.49    5.20
  -2  -5  18  103.59    4.70
   1  -5 -18   30.70    4.40
   1  -5 -18   32.40    3.10
  -1  -5  18   35.30    3.20
   1  -5 -18   25.50    3.30
  -1  -5  18   29.20    2.30
  -1  -5  18   31.30    3.10
   0  -5 -18   12.00    2.80
   0  -5  18   12.30    2.10
   0  -5 -18   15.60    2.40
   0  -5  18   14.00    2.60
   0  -5 -18   14.60    3.60
   1  -5  18  567.54   21.20
   1  -5  18  563.74   23.00
  -1  -5 -18  583.34   21.40
  -1  -5 -18  600.94   23.70
  -1  -5 -18  592.54   22.30
  -2  -5 -18  117.69    6.50
  -2  -5 -18  115.29    6.40
  -2  -5 -18  121.99    5.90
   2  -5  18  118.39    6.30
  -2  -5 -18  118.19    5.40
   3  -5  18  264.37   11.80
  -3  -5 -18  283.27   11.10
  -3  -5 -18  275.67   11.50
  -3  -5 -18  283.27   11.40
  -4  -5 -18   29.30    2.70
  -4  -5 -18   30.60    2.80
   4  -5  18   28.00    2.60
  -4  -5 -18   30.80    3.10
   4   5  18   33.40    2.50
  -5  -5 -18   21.40    2.00
  -5  -5 -18   15.40    2.30
   5  -5  18   18.00    1.80
   5   5  18   21.80    2.10
  -5  -6  18    1.40    0.70
  -5  -6  18    3.70    0.90
   4  -6 -18    9.70    2.40
  -4  -6  18    4.30    1.30
  -4  -6  18    3.60    1.10
  -4  -6  18    4.60    2.90
   4  -6 -18    1.80    1.30
  -3  -6  18   13.20    1.50
   3  -6 -18   13.50    2.30
  -3  -6  18   10.00    3.00
  -3  -6  18    9.70    1.70
   3  -6 -18   16.10    2.40
   2  -6 -18  101.49    5.10
   2  -6 -18  109.29    5.10
  -2  -6  18  108.29    4.70
  -2  -6  18   97.99    5.40
  -2  -6  18  104.59    4.80
   1  -6 -18    3.20    1.60
  -1  -6  18   10.10    2.60
  -1  -6  18    6.10    1.80
   1  -6 -18    1.90    2.50
   1  -6 -18    6.00    2.30
   0  -6 -18   -0.30    2.00
   0  -6 -18    1.80    1.30
   0  -6  18    5.50    2.50
   0  -6 -18    2.70    1.50
   0  -6  18    2.20    1.30
  -1  -6 -18  108.49    5.20
  -1  -6 -18  109.19    5.00
  -1  -6 -18  106.79    6.00
   1  -6  18   97.99    5.60
  -2  -6 -18   24.30    2.40
  -2  -6 -18   25.40    3.10
  -2  -6 -18   22.70    3.20
   2  -6  18   25.10    5.70
   3  -6  18   56.69    4.00
   3  -6  18   53.39    4.00
  -3  -6 -18   63.19    3.90
  -3  -6 -18   59.09    3.70
  -3  -6 -18   60.29    3.50
  -4  -6 -18   -0.50    1.70
  -4  -6 -18    1.20    1.20
   4  -6  18    2.10    1.50
  -4  -6 -18    0.10    1.00
   4   6  18    2.40    1.00
  -4  -7  18    3.60    1.20
   3  -7 -18   10.70    1.90
  -3  -7  18    8.60    1.80
  -3  -7  18    9.80    1.20
  -2  -7  18    6.20    2.40
   2  -7 -18    7.00    1.80
   2  -7 -18    9.40    1.90
  -2  -7  18    7.40    1.40
   1  -7 -18   52.29    3.20
   1  -7 -18   48.90    3.00
  -1  -7  18   51.29    2.80
  -1  -7  18   48.20    3.90
   0  -7 -18   29.00    2.50
   0  -7  18   23.90    3.10
   0  -7 -18   23.50    2.70
   0  -7  18   30.40    2.60
   0  -7 -18   18.30    3.60
  -1  -7 -18   13.00    1.80
   1  -7  18   10.20    2.90
  -1  -7 -18    9.80    1.90
  -1  -7 -18   11.30    2.70
  -2  -7 -18    7.00    2.10
   2  -7  18    8.10    2.80
  -3  -7 -18    0.20    1.20
  -3  -7 -18    0.10    1.10
  -2  -8  18   64.79    3.20
   2  -8 -18   69.99    3.10
   2  -8 -18   65.89    3.30
   1  -8 -18    4.10    1.50
   1  -8 -18    3.70    1.00
   0  -8 -18    5.60    1.60
   0  -8  18    7.60    3.30
   0  -8 -18    6.90    1.40
  -1  -8 -18    5.20    1.40
  -1  -8 -18   -1.90    1.70
  -1  -8 -18    2.30    1.40
  -2  -8 -18    0.70    1.30
  -2  -8 -18    1.20    1.00
  -7   0  19    2.50    1.50
  -6   0  19    1.20    1.10
  -5   0  19   59.99    3.40
  -4   0  19    1.00    1.00
  -3   0  19   27.80    2.10
  -2   0  19    0.40    0.90
  -2   0  19   -4.80    3.70
  -1   0  19  433.86   15.90
  -1   0  19  434.06   16.60
   0   0 -19   -0.70    2.00
  -1   0 -19   20.90    4.40
  -2   0 -19    4.70    3.70
   2   0  19   -2.00    1.60
  -2   0 -19    1.50    1.60
   3   0  19    9.50    2.70
  -3   0 -19   15.00    3.60
   4   0  19    0.80    1.50
  -4   0 -19    0.40    2.10
  -5   0 -19   99.19    5.70
   6   0  19    0.70    0.90
  -6   0 -19   -0.90    2.10
  -6  -1  19   62.49    3.30
  -6   1  19   56.09    3.20
  -5  -1  19    0.90    1.10
  -5   1  19    0.50    1.10
  -4  -1  19    7.50    2.00
  -4  -1  19    4.60    2.00
  -4  -1  19   10.50    1.70
  -4   1  19    8.10    1.80
  -3  -1  19   -0.20    1.10
  -3  -1  19   -1.10    1.50
  -3  -1  19    1.00    0.90
  -3   1  19    0.70    1.00
  -2  -1  19   63.29    3.50
  -2  -1  19   56.69    3.10
  -2   1  19   57.99    3.10
   1  -1 -19   43.60    3.40
  -1  -1  19   42.40    2.50
  -1  -1  19   38.40    4.10
  -1  -1  19   38.70    2.90
  -1   1  19   41.20    2.70
   0  -1  19   61.39    3.40
   0  -1  19   58.69    3.40
   0  -1 -19   70.09    4.30
  -1  -1 -19  215.88    9.20
   1  -1  19  221.98    8.80
  -1  -1 -19  204.38    9.20
   2  -1  19   69.29    4.70
  -2  -1 -19   69.89    4.90
   2  -1  19   71.39    4.60
  -2  -1 -19   68.49    5.70
  -3  -1 -19   46.20    6.90
   3  -1  19   55.19    3.90
  -3  -1 -19   55.79    4.30
  -3   1 -19   56.59    4.50
   3   1  19   51.39    3.70
   4  -1  19   87.99    4.70
  -4  -1 -19   83.79    5.40
   4   1  19   85.89    4.70
  -4   1 -19   89.69    5.70
  -5  -1 -19   35.10    3.40
   5  -1  19   37.40    3.00
   5   1  19   33.80    2.90
  -5   1 -19   39.10    4.20
  -6  -1 -19    1.20    1.70
   6  -1  19   -1.00    1.40
  -6  -2  19   21.50    3.00
   6  -2 -19   23.60    3.40
  -6   2  19   20.70    2.00
   5  -2 -19   12.20    3.60
  -5  -2  19    6.00    1.90
  -5  -2  19    9.70    2.40
   4  -2 -19  229.08   10.40
  -4  -2  19  252.97    9.90
  -4  -2  19  248.28    9.70
  -4  -2  19  244.28    9.60
   4  -2 -19  244.98   10.40
  -4   2  19  264.37   10.00
   3  -2 -19  308.37   12.20
   3  -2 -19  302.17   12.70
  -3  -2  19  328.77   12.00
  -3  -2  19  320.97   11.80
  -3  -2  19  271.17   12.70
  -3   2  19  333.17   12.00
  -2  -2  19    1.50    1.20
  -2  -2  19    0.00    0.90
  -2  -2  19   -0.20    1.10
   2  -2 -19    1.50    1.80
  -2   2  19    0.90    1.30
  -1  -2  19   88.79    4.20
  -1  -2  19   87.29    4.00
   1  -2 -19   79.69    4.80
   0  -2 -19   45.90    4.00
   0  -2 -19   33.90    4.00
   0  -2 -19   55.39    5.80
   0  -2  19   46.80    3.00
   0  -2  19   46.10    2.90
  -1  -2 -19    6.40    2.20
   1  -2  19    4.40    1.30
  -1  -2 -19    7.90    2.60
  -1  -2 -19    1.60    1.70
   1  -2  19    5.20    2.10
   2  -2  19  543.25   19.80
   2  -2  19  520.85   19.60
  -2  -2 -19  541.55   20.10
  -2  -2 -19  526.45   20.10
  -2  -2 -19  480.55   19.80
   3  -2  19    1.90    1.60
  -3  -2 -19   -1.90    2.70
  -3  -2 -19    3.50    2.70
  -3  -2 -19    0.20    2.10
   3  -2  19   -2.70    2.50
  -3   2 -19   -0.80    2.20
  -4  -2 -19   56.79    4.40
   4  -2  19   61.99    3.90
  -4  -2 -19   58.79    5.80
  -4   2 -19   47.20    5.00
   4   2  19   54.79    3.60
  -5  -2 -19    1.50    1.60
   5  -2  19    0.50    1.20
   5   2  19    0.30    1.60
   5   2  19    3.60    1.40
  -5   2 -19    0.70    4.00
   6  -2  19    9.10    1.60
  -6  -2 -19    9.60    2.20
   6   2  19    7.20    1.90
  -6  -3  19    1.60    1.80
   6  -3 -19   -1.90    1.60
  -6   3  19    0.00    1.30
  -5  -3  19   16.00    2.10
  -5  -3  19   22.40    2.00
  -5  -3  19   20.10    3.20
  -5   3  19   19.10    2.70
  -4  -3  19  334.57   12.60
  -4  -3  19  355.36   12.90
   4  -3 -19  341.47   13.20
  -4  -3  19  314.07   12.90
  -4   3  19  328.67   12.90
  -3  -3  19    9.90    1.80
  -3  -3  19   13.80    2.10
   3  -3 -19    8.20    2.40
   3  -3 -19   13.40    4.70
  -3  -3  19   13.90    1.90
  -3   3  19    8.50    1.80
  -2  -3  19    1.70    1.10
  -2  -3  19    2.00    1.20
  -2  -3  19    3.30    1.30
   2  -3 -19   -2.70    2.60
   2  -3 -19   11.90    4.00
   2  -3 -19    1.70    2.30
   1  -3 -19   38.00    4.00
  -1  -3  19   37.60    3.10
   1  -3 -19   37.10    4.00
  -1  -3  19   38.20    2.60
  -1  -3  19   40.10    3.60
   1  -3 -19   35.10    4.60
   0  -3 -19  466.85   18.00
   0  -3  19  478.15   17.30
   0  -3  19  490.75   18.70
   0  -3 -19  478.35   17.60
   0  -3 -19  442.06   17.80
  -1  -3 -19  302.47   13.10
   1  -3  19  330.57   12.60
  -1  -3 -19  306.27   12.60
  -1  -3 -19  314.97   12.90
   1  -3  19  307.47   12.00
  -1  -3 -19  330.47   12.20
  -2  -3 -19  243.28   13.60
   2  -3  19  288.07   11.60
  -2  -3 -19  279.37   11.80
  -2  -3 -19  306.87   13.00
  -3  -3 -19   27.10    4.00
   3  -3  19   35.90    3.30
  -3  -3 -19   26.80    4.00
  -3  -3 -19   31.60    3.80
  -3   3 -19   30.80    4.50
  -4  -3 -19   22.80    3.30
   4  -3  19   21.40    2.80
   4   3  19   26.10    2.60
  -4   3 -19   28.90    5.10
   5  -3  19    1.00    1.10
  -5  -3 -19   -0.50    1.30
   5   3  19   -0.60    1.40
   6  -3  19   15.10    1.70
  -6  -3 -19   15.20    1.80
   6   3  19   15.20    1.80
  -6  -4  19   28.80    2.30
   6  -4 -19   25.10    2.50
   5  -4 -19    0.90    1.50
  -5  -4  19    1.20    0.90
  -5  -4  19    1.40    1.50
  -5   4  19    1.10    1.80
  -4  -4  19    8.80    2.10
   4  -4 -19   11.10    3.00
  -4  -4  19   10.40    1.60
  -4  -4  19   11.30    1.90
  -4   4  19    6.60    2.60
  -3  -4  19  583.44   20.80
   3  -4 -19  569.24   21.20
  -3  -4  19  566.84   20.90
   3  -4 -19  574.24   21.20
  -3  -4  19  571.34   21.30
  -3   4  19  543.75   37.50
   2  -4 -19    5.50    2.20
  -2  -4  19    7.50    2.00
  -2  -4  19    4.10    1.50
  -2  -4  19    3.70    1.10
   2  -4 -19    5.90    2.70
   2  -4 -19    6.60    2.00
  -1  -4  19    9.50    1.80
   1  -4 -19    9.30    2.70
  -1  -4  19   11.30    3.90
   1  -4 -19    6.40    2.60
  -1  -4  19   11.10    2.10
   1  -4 -19    8.10    1.90
   0  -4 -19   12.30    3.70
   0  -4  19   15.20    2.30
   0  -4 -19   10.30    2.80
   0  -4  19    8.90    2.00
  -1  -4 -19    1.00    1.90
   1  -4  19    0.10    1.20
  -1  -4 -19    2.50    3.50
  -1  -4 -19    1.10    1.40
   1  -4  19    1.10    1.50
  -1  -4 -19    0.60    1.80
   2  -4  19  157.98    7.70
  -2  -4 -19  163.28    7.40
  -2  -4 -19  148.29    7.80
  -2  -4 -19  147.89    8.20
   2  -4  19  165.88    7.60
  -2  -4 -19  164.18    6.90
   3  -4  19   17.90    3.40
   3  -4  19   12.20    3.00
  -3  -4 -19   19.00    3.80
  -3  -4 -19   19.80    3.30
  -3  -4 -19   13.40    3.70
  -3   4 -19   18.80    4.90
   4  -4  19    0.30    1.30
  -4  -4 -19   -2.60    1.80
  -4  -4 -19    2.20    1.60
  -4  -4 -19    1.40    1.80
   4   4  19    0.60    1.20
  -5  -4 -19   70.99    4.50
  -5  -4 -19   74.79    3.80
   5  -4  19   75.79    3.80
   5   4  19   71.99    3.80
  -5  -5  19    3.80    1.20
  -5  -5  19    3.00    0.80
  -5  -5  19   -0.90    2.70
   5  -5 -19    6.50    1.90
  -4  -5  19  261.17   11.00
   4  -5 -19  279.87   10.80
   4  -5 -19  274.57   10.90
  -4  -5  19  281.47   10.60
  -4  -5  19  279.47   10.40
  -3  -5  19    8.50    2.30
   3  -5 -19   18.40    2.90
  -3  -5  19   10.60    1.90
  -3  -5  19   12.60    1.60
   3  -5 -19    7.00    2.80
  -2  -5  19   -0.30    1.20
  -2  -5  19    2.30    1.00
   2  -5 -19    3.50    3.00
  -2  -5  19    0.10    1.40
   2  -5 -19    2.70    1.70
   2  -5 -19   -1.60    1.70
  -1  -5  19   -0.80    0.90
   1  -5 -19   -1.20    1.60
  -1  -5  19   -0.70    1.60
  -1  -5  19   -0.10    1.40
   1  -5 -19   -1.20    1.70
   1  -5 -19    1.70    2.30
   0  -5  19    2.60    2.20
   0  -5 -19    1.90    2.10
   0  -5 -19    1.70    1.40
   0  -5  19    3.10    1.20
   0  -5 -19    0.30    1.50
  -1  -5 -19  155.28    6.60
   1  -5  19  152.28    7.30
   1  -5  19  150.58    6.40
  -1  -5 -19  154.18    7.60
  -1  -5 -19  149.88    7.00
  -2  -5 -19  110.89    6.30
   2  -5  19  110.79    6.10
  -2  -5 -19  117.99    5.80
  -2  -5 -19  115.19    6.30
  -2  -5 -19  110.49    5.30
  -3  -5 -19   49.40    4.30
   3  -5  19   41.30    3.50
  -3  -5 -19   42.80    3.90
   3  -5  19   39.50    3.90
  -4  -5 -19    6.10    1.60
   4  -5  19    5.00    1.40
  -4  -5 -19    6.40    1.60
  -4  -5 -19    6.50    2.10
   4   5  19    7.80    1.70
  -5  -5 -19    0.70    1.40
  -5  -5 -19    0.60    0.90
   5  -5  19   -1.00    1.00
   5   5  19    0.10    1.10
   5  -6 -19    4.10    1.50
  -4  -6  19    1.10    2.80
  -4  -6  19    0.30    0.80
   4  -6 -19    2.40    1.60
  -4  -6  19    1.00    0.70
   4  -6 -19   -0.50    1.20
  -3  -6  19   16.20    2.90
   3  -6 -19   11.40    2.40
  -3  -6  19   15.00    1.70
  -3  -6  19   15.10    1.60
   3  -6 -19   15.30    2.30
   2  -6 -19  182.38    7.40
   2  -6 -19  190.58    7.70
  -2  -6  19  184.28    7.20
  -2  -6  19  167.08    7.80
  -2  -6  19  166.18    7.20
  -1  -6  19   24.60    2.10
   1  -6 -19   25.80    2.80
   1  -6 -19   20.30    4.30
   1  -6 -19   23.80    2.60
  -1  -6  19   18.70    2.80
   0  -6 -19   92.39    4.70
   0  -6  19   89.79    5.20
   0  -6 -19  103.69    5.60
   0  -6  19   98.69    4.50
  -1  -6 -19   13.60    3.30
  -1  -6 -19    8.80    2.10
  -1  -6 -19   12.10    2.70
   1  -6  19    6.00    2.60
  -2  -6 -19    0.00    1.50
  -2  -6 -19    1.80    1.20
  -2  -6 -19    0.50    1.50
   2  -6  19    1.80    2.30
  -3  -6 -19    6.40    2.10
   3  -6  19    4.00    2.10
  -3  -6 -19    6.90    1.90
  -3  -6 -19    9.30    2.80
  -4  -6 -19    2.50    1.20
  -4  -6 -19    1.80    1.30
   4   6  19    4.00    1.10
   4  -7 -19    1.40    1.10
  -4  -7  19    2.80    0.90
   3  -7 -19    1.70    1.10
  -3  -7  19    1.30    0.70
   3  -7 -19    0.20    1.10
   2  -7 -19   19.10    2.00
  -2  -7  19   21.40    3.70
  -2  -7  19   21.80    1.70
   2  -7 -19   22.50    2.30
   1  -7 -19   14.70    1.80
  -1  -7  19   11.90    1.70
   1  -7 -19   12.70    2.10
  -1  -7  19   14.10    3.00
   0  -7 -19   63.59    3.90
   0  -7 -19   60.69    3.50
   0  -7 -19   60.99    4.40
   0  -7  19   65.39    4.10
  -1  -7 -19   -1.30    1.10
  -1  -7 -19    0.90    1.00
  -1  -7 -19   -0.70    1.50
   1  -7  19    1.60    2.70
  -2  -7 -19    2.50    1.20
  -2  -7 -19    1.40    2.20
   2  -7  19   -0.20    1.80
  -3  -7 -19    2.30    1.00
   2  -8 -19    9.30    1.60
   2  -8 -19    8.90    1.40
   1  -8 -19   17.70    1.70
   1  -8 -19   15.30    1.90
   0  -8 -19    3.20    1.00
   0  -8 -19    2.60    0.90
  -1  -8 -19   15.30    2.70
  -6   0  20   15.30    1.90
  -5   0  20    0.70    1.00
  -4   0  20   28.50    2.20
  -3   0  20    0.10    1.00
  -2   0  20   94.99    4.20
  -2   0  20   78.19    4.80
  -1   0  20    0.60    1.30
  -1   0  20    0.20    1.60
   0   0 -20  211.18    8.40
   0   0  20  195.48    8.10
  -1   0 -20   -3.40    2.50
   2   0  20   27.60    3.20
  -2   0 -20   39.70    3.60
  -3   0 -20    1.00    2.30
   3   0  20   -1.40    1.50
   4   0  20  327.97   13.00
  -4   0 -20  322.07   13.40
   5   0  20    0.20    1.10
  -5   0 -20    1.90    1.90
  -6   0 -20    6.30    2.30
   6   0  20    6.30    1.60
  -6  -1  20    1.70    1.20
  -6   1  20    1.30    1.10
   5  -1 -20   51.19    4.50
  -5  -1  20   59.49    4.00
  -5   1  20   47.30    3.10
  -4  -1  20   29.10    3.40
   4  -1 -20   34.40    3.30
  -4  -1  20   31.20    2.50
  -4   1  20   24.50    2.40
  -3  -1  20    5.40    1.70
  -3  -1  20    3.20    1.10
  -3   1  20    3.70    1.20
  -2  -1  20    6.30    1.60
  -2  -1  20    7.20    1.50
   2  -1 -20    5.70    1.70
  -2   1  20    5.50    1.70
  -1  -1  20   13.20    2.10
   1  -1 -20   15.00    2.80
  -1  -1  20   16.80    1.80
  -1   1  20   14.20    2.30
   0  -1  20  523.05   19.30
   0  -1 -20  514.15   19.60
   0  -1  20  551.14   19.50
  -1  -1 -20  108.69    5.90
   1  -1  20  111.89    5.40
  -1  -1 -20  113.19    5.90
  -1   1 -20  109.29    6.60
  -2  -1 -20    7.30    2.20
  -2  -1 -20    8.70    3.10
  -3  -1 -20  160.98    9.10
  -3  -1 -20  169.88    8.00
   3  -1  20  175.88    7.60
   3   1  20  173.38    7.50
  -3   1 -20  171.38    8.00
   4  -1  20  133.59    6.30
  -4  -1 -20  121.39    6.50
   4   1  20  129.29    6.00
  -4   1 -20  118.89    6.70
  -5  -1 -20   20.30    2.90
   5  -1  20   21.70    2.40
   5   1  20   22.20    2.40
  -5   1 -20   19.70    3.80
  -6  -1 -20   16.70    2.40
   6  -1  20   12.00    1.70
   6   1  20   11.60    1.70
  -6  -2  20   69.69    3.60
  -6   2  20   65.59    3.60
  -5  -2  20   33.20    2.60
  -5  -2  20   32.30    4.00
   5  -2 -20   41.70    4.70
  -5   2  20   29.70    2.50
  -4  -2  20    0.80    1.10
   4  -2 -20   -4.00    2.70
  -4  -2  20    2.10    1.30
  -4  -2  20    2.20    1.20
   4  -2 -20    3.50    2.40
  -3  -2  20   33.50    2.60
  -3  -2  20   29.80    2.50
   3  -2 -20   32.90    3.50
  -3  -2  20   33.00    2.80
  -3   2  20   31.40    2.60
  -2  -2  20    2.20    1.20
  -2  -2  20    1.80    1.00
   2  -2 -20    1.70    1.80
  -2  -2  20    3.00    1.30
  -2   2  20    1.80    1.30
   1  -2 -20  342.77   13.30
  -1  -2  20  355.76   12.90
   1  -2 -20  308.67   14.10
  -1  -2  20  366.66   13.10
   0  -2 -20  334.77   13.50
   0  -2 -20  365.36   13.80
   0  -2  20  374.66   13.50
   0  -2 -20  320.27   14.20
   0  -2  20  360.06   13.20
  -1  -2 -20    3.60    2.20
  -1  -2 -20    0.20    2.40
   1  -2  20    1.50    1.70
  -1  -2 -20    1.90    1.70
   2  -2  20    2.00    1.90
  -2  -2 -20    2.10    2.50
  -2  -2 -20   -4.40    2.30
  -3  -2 -20  100.99    6.30
   3  -2  20  116.59    6.40
   3  -2  20  108.79    5.50
  -3  -2 -20  103.39    6.10
  -3  -2 -20  102.89    6.70
  -3   2 -20  112.69    6.10
   4  -2  20    3.80    1.60
  -4  -2 -20   13.80    5.00
  -4  -2 -20    6.20    2.20
   4   2  20    5.80    2.00
  -4   2 -20    8.10    2.60
   5  -2  20    6.10    2.10
  -5  -2 -20    3.80    1.60
   5   2  20    7.60    2.90
  -5   2 -20    6.30    3.10
   5   2  20    7.00    1.80
  -6  -2 -20    5.40    2.00
  -6  -3  20    1.00    1.60
   6  -3 -20    1.60    2.40
  -6   3  20    1.90    1.30
  -5  -3  20    7.20    2.00
  -5  -3  20    5.20    1.70
  -5  -3  20    6.40    1.90
   5  -3 -20    3.80    1.90
  -5   3  20    3.30    1.40
  -4  -3  20  397.46   14.50
  -4  -3  20  392.76   14.30
   4  -3 -20  398.86   14.90
  -4  -3  20  355.36   14.60
  -4   3  20  380.46   14.70
  -3  -3  20  218.38    8.60
   3  -3 -20  204.58    9.20
  -3  -3  20  201.68    8.20
   3  -3 -20  196.58    9.20
  -3  -3  20  208.98    8.30
  -3   3  20  213.48    8.60
  -2  -3  20    2.00    1.10
   2  -3 -20    5.50    2.90
  -2  -3  20    2.30    1.20
  -2  -3  20    2.80    1.10
   2  -3 -20    3.70    2.60
   1  -3 -20   11.20    2.80
  -1  -3  20   14.90    2.80
  -1  -3  20   15.80    1.90
   1  -3 -20   18.00    3.50
   1  -3 -20   15.00    3.50
   0  -3  20   10.80    2.00
   0  -3 -20   14.30    4.30
   0  -3  20   14.10    2.20
   0  -3 -20   16.10    3.50
   0  -3 -20   15.70    2.80
  -1  -3 -20    1.30    2.80
  -1  -3 -20    8.90    3.00
   1  -3  20    3.30    1.60
   1  -3  20    1.40    1.90
  -1  -3 -20    4.40    2.50
  -1  -3 -20    5.80    2.60
  -2  -3 -20    5.90    2.50
  -2  -3 -20    1.90    2.60
  -2  -3 -20    4.00    2.10
   2  -3  20    2.30    2.30
   2  -3  20    3.90    1.90
   3  -3  20  157.08    6.80
   3  -3  20  136.89    7.20
  -3  -3 -20  141.59    7.30
  -3  -3 -20  143.89    7.00
  -3  -3 -20  142.19    7.30
  -3   3 -20  148.89    7.30
   4  -3  20    1.90    1.40
  -4  -3 -20    2.70    1.80
   4   3  20    1.90    1.40
  -4   3 -20   -1.60    3.00
   5  -3  20   -1.20    1.00
  -5  -3 -20   -0.60    1.20
   5   3  20   -1.30    1.10
   5   3  20   -0.10    1.50
   6  -4 -20    2.00    1.70
  -5  -4  20   50.59    4.40
  -5  -4  20   54.49    3.00
   5  -4 -20   54.49    3.50
  -5  -4  20   51.39    2.70
  -5   4  20   53.19    3.50
  -4  -4  20  452.35   18.20
  -4  -4  20  495.45   18.20
   4  -4 -20  511.95   18.30
  -4  -4  20  516.85   17.90
  -4   4  20  454.45   18.10
   3  -4 -20  292.57   12.40
  -3  -4  20  316.97   11.80
  -3  -4  20  304.77   12.30
  -3  -4  20  314.97   11.90
   3  -4 -20  328.97   12.50
   2  -4 -20   14.00    4.40
   2  -4 -20    4.30    2.10
  -2  -4  20   10.90    2.40
  -2  -4  20    5.50    1.90
  -2  -4  20    5.70    1.90
   2  -4 -20   10.10    3.50
   1  -4 -20   39.50    3.50
  -1  -4  20   35.90    2.50
   1  -4 -20   36.40    4.40
  -1  -4  20   39.20    3.00
   1  -4 -20   38.30    4.20
   0  -4 -20   24.20    2.90
   0  -4 -20   22.60    3.80
   0  -4  20   24.10    2.30
   0  -4  20   28.80    2.80
   0  -4 -20   17.70    3.30
   1  -4  20    1.60    1.20
  -1  -4 -20   -1.40    1.40
  -1  -4 -20    3.00    3.40
   1  -4  20   -0.20    1.50
  -1  -4 -20   -0.30    1.80
  -1  -4 -20    0.70    1.90
  -2  -4 -20    0.80    2.00
  -2  -4 -20    3.20    2.20
  -2  -4 -20    0.70    2.40
   2  -4  20    1.60    1.70
  -2  -4 -20    2.10    1.50
  -3  -4 -20   70.99    4.60
  -3  -4 -20   79.79    5.20
  -3  -4 -20   81.99    5.20
   3  -4  20   80.59    4.60
   3  -4  20   77.59    5.00
  -3   4 -20   84.99    5.80
  -4  -4 -20    9.00    2.80
   4  -4  20   10.70    2.20
  -4  -4 -20    6.80    2.30
   4   4  20    7.10    1.90
   5  -4  20   23.70    2.10
  -5  -4 -20   21.00    2.20
   5   4  20   20.00    2.00
   5  -5 -20   22.60    2.30
  -5  -5  20   11.70    3.40
  -5  -5  20   18.50    1.60
  -4  -5  20   42.80    3.40
  -4  -5  20   41.90    2.40
   4  -5 -20   44.70    3.20
  -4  -5  20   40.80    2.50
  -3  -5  20   58.29    3.90
   3  -5 -20   73.39    4.20
  -3  -5  20   61.59    3.40
  -3  -5  20   62.99    3.30
   3  -5 -20   67.59    4.20
  -2  -5  20    0.60    1.10
   2  -5 -20    1.90    2.90
   2  -5 -20    1.50    1.70
  -2  -5  20    3.20    1.20
  -2  -5  20    1.00    1.40
   2  -5 -20   -0.70    1.60
  -1  -5  20    0.60    1.40
   1  -5 -20   -0.90    1.50
   1  -5 -20    1.70    1.70
   1  -5 -20    1.90    2.30
  -1  -5  20   -0.20    1.00
   0  -5  20    1.60    1.60
   0  -5 -20    2.00    2.00
   0  -5 -20    3.40    1.70
   0  -5 -20    1.10    1.40
   0  -5  20    3.10    1.20
  -1  -5 -20   57.39    3.60
  -1  -5 -20   61.79    4.10
   1  -5  20   57.09    4.10
  -2  -5 -20  116.99    5.40
   2  -5  20  108.19    6.10
  -2  -5 -20  112.89    6.40
  -2  -5 -20  116.69    6.10
  -2  -5 -20  114.89    5.70
   3  -5  20   -1.30    1.90
  -3  -5 -20   -1.70    1.50
  -3  -5 -20   -0.10    1.90
  -3  -5 -20   -0.30    1.50
   3  -5  20   -1.50    1.80
   4  -5  20    0.30    1.40
  -4  -5 -20    1.20    1.40
  -4  -5 -20    0.50    1.30
   4   5  20    0.90    1.10
  -5  -5 -20    1.50    1.00
   5   5  20    6.50    1.70
  -5  -6  20    3.10    1.00
   5  -6 -20    2.80    1.30
  -4  -6  20   26.50    1.90
   4  -6 -20   30.90    2.30
  -4  -6  20   28.40    2.40
  -4  -6  20   26.80    4.70
  -3  -6  20    2.20    1.80
   3  -6 -20   -0.90    1.30
  -3  -6  20   -0.30    1.00
   3  -6 -20    0.70    1.40
  -3  -6  20    1.60    0.80
  -2  -6  20   11.70    2.80
   1  -6 -20  169.78    7.10
   1  -6 -20  166.98    6.90
  -1  -6  20  148.09    7.30
  -1  -6  20  170.08    6.70
   0  -6 -20    2.50    1.90
   0  -6  20    0.60    1.60
   0  -6 -20    2.70    1.20
   0  -6  20    7.70    2.00
   1  -6  20    4.20    1.90
  -1  -6 -20    5.30    2.10
  -1  -6 -20    3.60    1.60
  -1  -6 -20    3.20    1.20
  -2  -6 -20    0.20    1.60
   2  -6  20    3.20    2.50
  -2  -6 -20    0.90    1.40
   3  -6  20    9.00    2.90
  -3  -6 -20   12.30    2.60
  -3  -6 -20    9.00    2.10
  -4  -6 -20   21.00    2.00
  -4  -6 -20   16.60    2.10
   4   6  20   21.70    1.70
  -4  -7  20    2.70    1.00
   4  -7 -20    1.10    1.00
  -3  -7  20   45.20    2.50
   3  -7 -20   44.10    2.60
   3  -7 -20   39.60    2.50
   2  -7 -20   -1.20    1.10
  -2  -7  20   -0.20    0.80
  -2  -7  20    2.50    2.30
   2  -7 -20    0.10    1.00
  -1  -7  20   37.30    3.40
   1  -7 -20   36.70    2.40
  -1  -7  20   35.90    2.30
   1  -7 -20   35.10    2.60
   0  -7 -20   23.80    2.20
   0  -7 -20   17.30    2.20
   0  -7 -20   18.50    3.30
  -1  -7 -20   26.60    2.20
  -1  -7 -20   26.10    2.60
  -1  -7 -20   24.90    2.80
   1  -7  20   28.70    3.20
  -2  -7 -20    6.50    2.10
   2  -7  20   10.90    2.80
  -2  -7 -20    8.60    1.80
  -3  -7 -20    4.90    1.50
  -3  -7 -20    6.80    1.60
   3   7  20    3.00    1.00
   2  -8 -20    1.60    0.90
   2  -8 -20    1.10    1.00
   1  -8 -20    5.80    1.60
   1  -8 -20    4.90    1.50
   0  -8 -20    2.50    1.20
   0  -8 -20    4.50    1.30
  -1  -8 -20    1.30    1.00
  -6   0  21    0.60    1.00
  -5   0  21    2.00    1.10
  -4   0  21    0.70    1.10
  -3   0  21   14.90    1.90
  -2   0  21    0.00    1.80
  -2   0  21    1.00    1.10
  -1   0  21  200.38    8.10
  -1   0  21  204.48    8.00
   0   0  21   -1.10    1.70
   0   0 -21    5.20    1.70
   1   0  21   97.79    5.80
  -1   0 -21   91.99    6.10
   2   0  21    1.50    1.80
  -2   0 -21    1.80    2.40
  -2   0 -21    0.40    3.40
   3   0  21  181.08    7.70
  -3   0 -21  169.28    8.10
  -4   0 -21    0.70    2.00
   4   0  21    0.90    1.60
  -5   0 -21    2.60    1.90
   5   0  21    0.50    1.40
  -6   0 -21    3.30    2.40
   6   1 -21  107.19    4.90
   5  -1 -21    2.40    3.50
  -5  -1  21    1.60    1.20
  -5   1  21   -0.40    2.00
   4  -1 -21  106.79    5.00
  -4  -1  21   84.89    6.30
   3  -1 -21    0.50    1.60
  -3  -1  21   -1.00    1.00
  -3  -1  21    0.40    1.60
  -3   1  21   -0.70    1.00
  -2  -1  21  155.98    6.60
   2  -1 -21  156.68    6.90
  -2  -1  21  161.48    6.70
  -2   1  21  162.18    6.60
   1  -1 -21   77.89    4.40
  -1  -1  21   77.79    3.90
  -1  -1  21   77.49    3.90
   0  -1 -21    2.60    1.70
   0  -1  21    0.40    1.20
   0  -1  21    1.30    1.40
   0   1 -21    3.40    1.90
   1  -1  21   86.79    4.90
  -1  -1 -21   87.19    5.10
  -1  -1 -21   92.59    5.40
  -1   1 -21   76.79    5.90
  -2  -1 -21    0.00    2.00
  -2  -1 -21    1.30    2.80
   2  -1  21    2.70    1.90
  -3  -1 -21   49.80    4.40
  -3  -1 -21   58.29    6.40
   3  -1  21   60.69    4.00
   3   1  21   54.89    3.70
  -3   1 -21   56.99    4.40
  -4  -1 -21   38.10    5.10
   4  -1  21   37.50    3.00
   4   1  21   33.30    3.60
  -4   1 -21   36.90    4.10
  -5  -1 -21    2.50    1.70
   5  -1  21    4.70    1.50
   5   1  21    5.40    1.90
  -5   1 -21    2.40    2.30
  -6  -1 -21   19.80    2.50
   6   1  21   18.10    2.60
  -6  -2  21   11.70    1.90
  -6   2  21   12.80    2.00
  -5  -2  21    5.30    2.10
  -5  -2  21    4.60    2.00
  -5   2  21    2.60    1.20
  -4  -2  21   25.00    2.50
  -4  -2  21   22.90    2.20
  -4  -2  21   18.30    2.10
   4  -2 -21   15.20    3.80
  -4   2  21   23.20    2.40
  -3  -2  21    1.40    1.10
   3  -2 -21    3.10    1.90
  -3  -2  21    0.30    1.10
  -3  -2  21   -1.50    1.20
  -3   2  21   -1.20    1.30
   2  -2 -21  157.38    7.10
  -2  -2  21  156.18    6.50
  -2  -2  21  162.78    6.70
  -2   2  21  154.28    6.70
   1  -2 -21    1.10    1.70
  -1  -2  21   -0.90    1.00
  -1  -2  21    1.00    1.10
   0  -2  21   29.90    2.50
   0  -2  21   27.60    2.60
   0  -2 -21   30.80    3.40
   0  -2 -21   31.30    3.50
   0  -2 -21   26.30    5.00
   1  -2  21   -2.00    1.60
  -1  -2 -21    1.90    2.00
  -1  -2 -21    1.20    1.70
   2  -2  21  183.48    8.10
  -2  -2 -21  173.48    8.20
  -2  -2 -21  176.78    8.20
   2  -2  21  181.08    8.00
  -3  -2 -21  148.79    8.00
   3  -2  21  155.58    7.00
  -3  -2 -21  154.38    7.70
  -3   2 -21  149.39    7.40
  -4  -2 -21    9.40    3.30
  -4  -2 -21    8.90    4.70
   4  -2  21    4.80    1.70
   4   2  21    4.70    1.40
  -5  -2 -21    1.10    1.50
   5  -2  21    2.60    1.10
  -5   2 -21    2.70    3.10
   5   2  21    0.40    1.70
   6  -2  21    4.30    1.30
  -6  -2 -21    8.50    1.80
   6   2  21    3.40    1.00
  -6  -3  21   56.99    3.50
  -6   3  21   54.49    3.30
  -5  -3  21    5.10    1.80
   5  -3 -21    2.60    2.10
  -5  -3  21    9.50    2.10
  -5   3  21   10.40    2.30
  -4  -3  21   65.19    3.90
  -4  -3  21   77.59    3.80
  -4  -3  21   75.99    3.60
   4  -3 -21   72.59    4.90
  -4   3  21   68.39    3.90
  -3  -3  21    5.30    1.70
   3  -3 -21    3.50    2.60
   3  -3 -21    6.50    2.40
  -3  -3  21    4.10    1.50
  -3  -3  21    4.70    1.30
  -3   3  21    3.70    1.90
  -2  -3  21    9.10    1.90
   2  -3 -21    5.20    3.00
   2  -3 -21    6.30    2.10
  -2  -3  21    6.60    2.10
  -2  -3  21    7.80    1.70
   2  -3 -21    1.00    3.90
   1  -3 -21    5.90    3.10
   1  -3 -21    5.00    2.10
  -1  -3  21    7.60    1.80
   1  -3 -21    8.40    2.50
  -1  -3  21    7.20    1.90
   0  -3 -21   10.30    2.90
   0  -3 -21   16.70    3.10
   0  -3  21   15.00    2.40
   0  -3 -21   11.50    3.40
   0  -3  21   15.90    2.50
  -1  -3 -21  141.59    7.50
  -1  -3 -21  157.78    6.80
   1  -3  21  167.38    7.30
  -1  -3 -21  156.68    7.70
  -1  -3 -21  161.98    7.50
   2  -3  21   61.79    4.20
   2  -3  21   58.09    4.90
  -2  -3 -21   55.69    4.90
  -2  -3 -21   65.39    4.80
  -2  -3 -21   59.29    4.70
   3  -3  21   16.20    3.10
  -3  -3 -21    9.60    3.60
  -3  -3 -21   20.80    3.80
  -3  -3 -21   10.10    3.90
   3  -3  21   16.90    3.70
  -3   3 -21   25.10    4.00
   4  -3  21    0.60    1.40
  -4  -3 -21   -0.60    2.20
  -4  -3 -21    2.80    2.60
  -4   3 -21    4.40    3.00
   5  -3  21    0.20    1.00
  -5  -3 -21   -0.60    1.20
   5   3  21   -2.00    1.80
   5   3  21   -0.80    1.00
  -5  -4  21    6.30    2.40
   5  -4 -21    8.70    2.50
  -5  -4  21    5.50    1.40
  -5   4  21    4.10    1.90
  -4  -4  21   15.50    1.80
  -4  -4  21   13.20    1.80
  -4  -4  21   12.40    2.30
  -4   4  21   13.30    3.20
   3  -4 -21    2.10    2.20
  -3  -4  21   -1.50    1.40
  -3  -4  21   -0.10    0.90
   3  -4 -21    3.60    2.40
   3  -4 -21    0.00    3.50
  -3  -4  21    2.20    1.10
   2  -4 -21  210.68    9.10
  -2  -4  21  210.18    8.60
   2  -4 -21  231.58    9.70
   2  -4 -21  218.28    9.40
  -2  -4  21  222.38    8.70
   1  -4 -21   33.30    3.40
  -1  -4  21   36.20    4.00
  -1  -4  21   30.10    2.30
   1  -4 -21   29.10    4.20
   1  -4 -21   33.00    4.00
   0  -4 -21  123.99    5.70
   0  -4  21  133.49    6.10
   0  -4  21  121.99    5.50
   0  -4 -21  116.09    6.20
   0  -4 -21  125.59    6.60
  -1  -4 -21  172.38    7.80
  -1  -4 -21  159.88    7.90
  -1  -4 -21  160.78    7.70
  -1  -4 -21  178.78    9.00
   1  -4  21  177.38    7.90
  -2  -4 -21    0.70    2.40
  -2  -4 -21    0.50    2.10
   2  -4  21   -0.90    1.70
  -2  -4 -21    0.40    2.20
  -3  -4 -21  166.88    7.30
  -3  -4 -21  167.78    7.70
  -3  -4 -21  167.68    7.70
   3  -4  21  152.28    7.80
  -3   4 -21  167.98    8.10
   4  -4  21   30.20    2.80
  -4  -4 -21   36.90    3.30
  -4  -4 -21   35.70    3.20
   4   4  21   36.60    2.90
  -5  -4 -21   -0.40    1.10
   5  -4  21    5.70    1.70
   5   4  21    0.20    1.50
   5   4  21    0.20    1.00
  -5  -5  21   47.00    2.50
   5  -5 -21   52.99    3.20
   4  -5 -21    4.50    1.60
  -4  -5  21    6.00    1.80
  -4  -5  21    9.20    2.60
  -4  -5  21    2.70    0.90
   3  -5 -21    0.90    1.90
  -3  -5  21    1.60    1.60
  -3  -5  21   -0.90    1.00
  -3  -5  21    0.80    0.80
   3  -5 -21    0.30    1.70
  -2  -5  21   -1.10    1.50
   2  -5 -21   -3.00    2.60
  -2  -5  21    0.10    0.90
   2  -5 -21    0.80    1.70
  -2  -5  21    0.30    1.20
  -1  -5  21  134.79    6.50
   1  -5 -21  137.49    6.20
   1  -5 -21  138.79    7.10
   1  -5 -21  132.79    6.40
  -1  -5  21  136.39    5.80
   0  -5  21   67.29    4.20
   0  -5 -21   73.89    4.60
   0  -5  21   75.59    3.80
   0  -5 -21   73.39    4.90
   1  -5  21  204.48    9.40
  -1  -5 -21  222.98    9.70
  -1  -5 -21  221.48    8.80
  -1  -5 -21  228.28    9.30
   2  -5  21   11.40    3.40
  -2  -5 -21   16.60    5.90
  -2  -5 -21   17.80    3.00
  -3  -5 -21   47.40    3.30
  -3  -5 -21   47.00    3.60
   3  -5  21   46.30    4.00
  -3  -5 -21   42.60    3.60
  -4  -5 -21    7.90    2.10
   4  -5  21    4.70    1.70
  -4  -5 -21    5.70    2.10
   4   5  21    4.80    1.80
   4  -6 -21    3.70    1.30
  -4  -6  21    4.40    1.20
  -3  -6  21    0.10    1.80
   3  -6 -21    1.30    1.30
  -3  -6  21    3.70    1.20
   3  -6 -21   -0.90    1.50
   2  -6 -21   61.09    3.60
   2  -6 -21   60.99    3.40
  -2  -6  21   53.19    3.80
  -2  -6  21   58.89    3.00
   1  -6 -21   74.39    4.60
  -1  -6  21   69.19    5.30
   1  -6 -21   64.39    4.90
  -1  -6  21   73.09    4.40
   0  -6 -21   51.69    3.10
   0  -6  21   47.70    3.80
   0  -6  21   46.70    2.80
   0  -6 -21   45.20    4.40
  -1  -6 -21   39.30    3.60
  -1  -6 -21   45.10    3.00
   1  -6  21   38.30    3.40
  -1  -6 -21   36.80    2.60
  -2  -6 -21   27.80    2.90
   2  -6  21   27.80    3.90
  -2  -6 -21   23.50    2.50
  -3  -6 -21    0.40    1.30
  -3  -6 -21    0.30    2.00
  -3  -6 -21    2.30    1.20
   3  -6  21    1.70    1.90
  -4  -6 -21    1.10    1.00
   4   6  21    0.30    1.00
   3  -7 -21    0.00    1.00
   3  -7 -21   -0.10    1.10
  -3  -7  21    0.40    0.70
   2  -7 -21   10.10    1.80
   2  -7 -21   11.90    1.70
  -2  -7  21    8.90    1.40
  -2  -7  21    4.80    2.20
  -1  -7  21    2.80    1.00
   1  -7 -21    5.60    1.70
  -1  -7  21    6.90    2.70
   1  -7 -21    2.40    1.20
   0  -7  21   51.39    3.80
   0  -7 -21   51.49    3.80
   0  -7 -21   48.90    3.20
   0  -7 -21   52.79    2.80
  -1  -7 -21    1.50    1.10
  -1  -7 -21   -1.10    1.30
  -1  -7 -21    1.30    1.50
   1  -7  21    1.70    2.00
  -2  -7 -21   12.70    1.90
   2  -7  21   16.00    3.10
   1  -8 -21    5.20    1.30
   0  -8 -21   14.30    1.90
   0  -8 -21   16.30    1.50
  -6   0  22    1.60    1.10
  -5   0  22    0.40    1.00
   5   0 -22    1.90    1.80
  -4   0  22   57.99    3.30
  -3   0  22    0.40    1.10
  -2   0  22  912.31   33.60
  -2   0  22  965.30   33.70
  -1   0  22   -0.40    1.30
  -1   0  22    0.00    1.50
   1   0 -22   -0.70    1.50
   0   0 -22   38.10    3.60
   0   0  22   36.40    3.40
   1   0  22   -1.30    2.20
  -1   0 -22    2.50    2.50
   2   0  22   18.90    3.00
  -2   0 -22   15.10    3.20
  -2   0 -22   22.10    5.90
  -3   0 -22    3.40    2.60
   4   0  22   68.59    4.20
  -4   0 -22   70.69    4.80
   5   0  22    0.70    1.30
  -5   0 -22    0.00    1.80
   6   0  22   82.29    3.60
  -6  -1  22   29.10    2.30
   6   1 -22   22.60    2.80
  -6   1  22   26.80    2.20
   5  -1 -22   64.99    4.50
  -5  -1  22   55.29    3.40
  -5   1  22   56.39    3.50
  -4  -1  22   36.40    2.60
   4  -1 -22   33.70    3.40
  -4   1  22   38.60    2.70
   3  -1 -22    4.30    1.80
  -3  -1  22    3.60    1.70
  -3  -1  22    4.70    1.70
  -3   1  22    3.20    1.30
   2  -1 -22   43.30    3.40
  -2  -1  22   43.90    3.70
  -2  -1  22   40.80    3.00
  -2   1  22   42.50    2.80
  -1  -1  22   -0.40    1.20
  -1  -1  22    2.80    1.40
   1  -1 -22   -1.10    1.60
  -1   1  22   -0.10    1.70
   0  -1  22   34.50    3.00
   0  -1 -22   37.60    3.40
   0  -1  22   33.20    2.60
   0   1 -22   32.50    3.60
   1  -1  22   13.70    3.20
  -1  -1 -22   21.00    3.50
  -1  -1 -22   14.90    3.60
  -1   1 -22   21.40    4.50
  -2  -1 -22    1.40    2.00
  -2  -1 -22    2.40    2.70
   2  -1  22   -0.60    2.10
  -2   1 -22    0.60    1.80
  -3  -1 -22    3.50    3.40
   3  -1  22    1.20    1.80
  -3  -1 -22   -2.30    2.80
  -3   1 -22    0.20    1.90
   3   1  22   -0.60    1.30
   4  -1  22   55.99    3.60
  -4  -1 -22   51.29    4.20
  -4   1 -22   54.29    4.20
   4   1  22   54.39    3.60
   5  -1  22   47.00    3.10
  -5  -1 -22   53.59    3.50
  -5   1 -22   49.20    3.90
   5   1  22   46.80    3.00
   6  -1  22    0.90    0.90
  -6  -1 -22   -0.10    1.50
   6   1  22    0.80    0.80
  -6  -2  22    2.60    1.40
  -6   2  22    1.00    1.20
  -5  -2  22    1.70    1.10
  -5   2  22   -0.10    1.10
  -4  -2  22  161.58    7.10
   4  -2 -22  159.88    7.40
  -4  -2  22  173.98    6.90
  -4   2  22  163.98    7.00
   3  -2 -22   25.40    3.30
  -3  -2  22   23.20    2.20
  -3  -2  22   22.40    2.40
  -3   2  22   22.40    2.20
  -2  -2  22  719.13   25.20
   2  -2 -22  655.83   25.40
  -2  -2  22  730.43   25.40
  -2   2  22  666.93   25.10
  -1  -2  22   78.79    4.10
   1  -2 -22   76.69    4.60
  -1  -2  22   77.89    3.80
   0  -2  22  200.68    7.90
   0  -2 -22  182.28    9.00
   0  -2 -22  188.88    8.30
   0  -2  22  206.18    8.20
   0  -2 -22  195.08    8.40
  -1  -2 -22    2.50    2.20
   1  -2  22    3.00    1.70
  -2  -2 -22  315.27   13.40
   2  -2  22  329.77   13.20
   2  -2  22  340.97   13.00
  -3  -2 -22   32.30    3.90
  -3  -2 -22   35.30    4.90
   3  -2  22   40.00    3.30
   3   2  22   44.70    3.20
  -3   2 -22   33.60    3.90
  -4  -2 -22    1.20    1.80
   4   2  22    1.20    1.50
  -4   2 -22    0.20    3.00
   5  -2  22   45.50    2.80
  -5  -2 -22   44.20    3.20
   5   2  22   43.90    2.90
  -5   2 -22   53.79    7.40
  -6  -3  22   20.00    3.30
  -6   3  22   16.10    3.40
  -5  -3  22   28.60    2.30
   5  -3 -22   33.00    3.80
  -5  -3  22   29.40    2.70
  -5   3  22   28.50    2.50
   4  -3 -22   67.39    4.90
  -4  -3  22   62.99    3.80
  -4  -3  22   69.39    3.50
  -4  -3  22   70.49    3.60
  -4   3  22   66.09    3.80
  -3  -3  22   64.99    3.80
  -3  -3  22   66.79    3.50
  -3  -3  22   69.89    3.60
   3  -3 -22   59.39    5.40
   3  -3 -22   70.99    4.80
   2  -3 -22  100.39    6.70
  -2  -3  22   98.69    4.70
   2  -3 -22  112.39    5.80
  -2  -3  22  113.79    5.20
   1  -3 -22   21.00    3.60
  -1  -3  22   22.40    2.20
  -1  -3  22   24.60    2.50
   0  -3 -22  154.08    7.60
   0  -3 -22  155.38    7.10
   0  -3  22  158.18    6.70
   0  -3  22  181.08    7.80
   1  -3  22  141.19    6.20
  -1  -3 -22  106.29    6.80
  -1  -3 -22  131.69    5.80
  -1  -3 -22  116.99    6.90
  -1  -3 -22  126.89    6.50
  -2  -3 -22  839.42   30.30
  -2  -3 -22  784.82   29.80
  -2  -3 -22  829.22   30.30
   3  -3  22   90.29    5.90
  -3  -3 -22   97.09    5.80
  -3  -3 -22  102.19    5.60
  -3  -3 -22   86.89    5.80
   3  -3  22   92.79    5.10
  -3   3 -22  108.69    5.80
  -4  -3 -22   -1.40    1.60
  -4  -3 -22    2.20    2.20
   4  -3  22   -0.80    1.30
  -4   3 -22    0.20    2.60
   4   3  22    0.00    1.10
   5  -3  22    9.90    1.70
  -5  -3 -22   14.20    2.00
   5   3  22   10.80    1.70
  -5  -4  22   63.49    3.80
  -5  -4  22   64.89    3.00
   5  -4 -22   59.99    3.80
  -5   4  22   50.79    4.90
  -4  -4  22  122.19    5.20
  -4  -4  22  115.29    6.00
  -4  -4  22  122.09    5.70
   4  -4 -22  130.69    6.00
  -3  -4  22    1.30    1.30
   3  -4 -22    2.60    2.20
  -3  -4  22    0.40    1.10
   3  -4 -22   -2.40    3.20
  -3  -4  22    0.50    0.90
  -2  -4  22   13.60    1.80
   2  -4 -22   10.70    3.30
   2  -4 -22    6.90    2.50
   2  -4 -22   15.30    3.40
  -2  -4  22   11.00    2.20
   1  -4 -22   36.20    4.20
  -1  -4  22   35.20    2.50
  -1  -4  22   42.90    4.40
   1  -4 -22   34.70    3.50
   1  -4 -22   25.40    4.30
   0  -4 -22  240.28   10.40
   0  -4  22  240.28    9.80
   0  -4 -22  248.18   10.00
   0  -4  22  274.47   11.00
   0  -4 -22  252.17   10.70
   1  -4  22   84.19    4.90
  -1  -4 -22   86.59    5.00
  -1  -4 -22   83.79    4.30
  -1  -4 -22   75.69    6.60
  -1  -4 -22   81.89    5.20
  -2  -4 -22  404.96   15.50
  -2  -4 -22  393.96   15.40
  -2  -4 -22  377.86   14.90
   2  -4  22  374.76   15.40
   3  -4  22   56.79    4.70
  -3  -4 -22   66.49    4.20
   3  -4  22   60.89    4.10
  -3  -4 -22   72.79    4.70
  -3   4 -22   59.59    5.10
  -4  -4 -22    8.60    2.20
   4  -4  22   12.40    2.20
  -4  -4 -22   16.00    2.80
   4   4  22   12.00    2.70
   5  -4  22   31.60    2.30
   5   4  22   36.20    2.20
  -5  -5  22   17.00    1.60
   5  -5 -22   17.70    2.40
   4  -5 -22    1.00    1.50
  -4  -5  22    0.00    0.80
  -4  -5  22    0.60    1.60
   3  -5 -22    0.10    1.90
  -3  -5  22    3.00    1.10
   3  -5 -22    2.40    1.60
  -3  -5  22    5.70    2.10
   2  -5 -22    3.60    1.60
   2  -5 -22    3.60    1.90
  -2  -5  22    2.20    1.60
   2  -5 -22    0.30    2.60
  -2  -5  22    2.70    1.00
  -1  -5  22   67.59    3.50
   1  -5 -22   70.59    4.30
   1  -5 -22   72.69    4.10
  -1  -5  22   59.69    4.00
   1  -5 -22   73.09    4.90
   0  -5 -22    1.20    2.10
   0  -5 -22   -0.40    1.90
   0  -5  22    1.10    1.50
   0  -5  22    3.40    1.20
   1  -5  22    3.80    1.70
  -1  -5 -22    4.50    1.70
  -1  -5 -22    4.60    1.90
  -1  -5 -22    6.40    2.10
  -2  -5 -22  163.48    7.30
   2  -5  22  147.69    7.30
  -2  -5 -22  150.38    7.20
  -2  -5 -22  141.99    6.70
  -3  -5 -22   -1.60    1.50
  -3  -5 -22    1.20    1.70
   3  -5  22    0.40    3.70
  -3  -5 -22   -0.60    1.80
  -4  -5 -22    7.00    1.90
   4   5  22    4.50    1.40
  -4  -6  22   18.90    1.40
   3  -6 -22  101.89    4.80
   3  -6 -22  103.59    4.70
  -3  -6  22  104.99    4.30
  -3  -6  22  103.09    5.50
   2  -6 -22    1.60    1.40
  -2  -6  22    2.30    1.10
  -2  -6  22    1.70    1.60
   2  -6 -22    1.70    1.30
  -1  -6  22    0.20    0.90
   1  -6 -22    1.20    1.20
   1  -6 -22   -3.70    2.00
   1  -6 -22    2.20    1.50
  -1  -6  22    2.40    2.30
   0  -6 -22    0.60    1.80
   0  -6  22    0.90    1.60
   0  -6  22   -1.30    1.00
   0  -6 -22    2.50    1.30
   0  -6 -22    2.60    1.60
  -1  -6 -22    0.90    1.70
   1  -6  22    1.20    1.70
  -1  -6 -22   -1.30    1.50
  -1  -6 -22   -0.50    1.10
   2  -6  22    9.20    2.90
  -2  -6 -22    8.20    2.30
  -3  -6 -22   41.20    2.90
   3  -6  22   31.50    3.70
  -3  -6 -22   41.50    2.70
   3  -7 -22   64.99    3.40
   3  -7 -22   71.69    3.40
  -3  -7  22   75.19    3.10
  -2  -7  22    1.10    0.80
  -2  -7  22   -0.10    2.10
   2  -7 -22    0.90    1.00
   2  -7 -22    1.30    1.20
   1  -7 -22   10.60    1.90
   1  -7 -22   10.40    1.80
  -1  -7  22    8.60    2.60
  -1  -7  22   10.90    1.50
   0  -7 -22   39.40    2.40
   0  -7 -22   31.90    2.50
   0  -7  22   41.20    3.50
   0  -7 -22   39.60    3.40
  -1  -7 -22    9.10    2.30
  -1  -7 -22    9.90    2.00
   1  -7  22   11.10    2.90
  -2  -7 -22   16.90    2.00
  -2  -7 -22   23.00    2.40
  -6   0  23    0.80    1.10
   5   0 -23    3.50    1.70
  -4   0  23    1.40    1.20
  -3   0  23    3.00    1.20
  -2   0  23   -1.10    1.70
  -2   0  23   -0.80    1.20
   1   0 -23  294.57   11.60
  -1   0  23  305.37   11.60
   0   0 -23    0.40    1.90
   1   0  23   53.89    4.60
  -1   0 -23   50.79    4.60
   2   0  23   -0.90    1.70
  -2   0 -23   -4.10    3.30
  -2   0 -23    0.50    1.80
   3   0  23  119.09    5.70
  -3   0 -23  113.99    6.30
   4   0  23   -0.20    1.40
  -4   0 -23    2.60    1.90
   5   0  23    0.90    1.00
  -5   0 -23    0.00    1.60
  -6  -1  23    0.50    1.10
   6   1 -23   -0.90    3.30
  -6   1  23    1.30    1.20
   5  -1 -23   -2.30    2.10
  -4  -1  23   10.20    1.70
   4  -1 -23    7.80    2.90
  -4   1  23    9.90    1.90
   3  -1 -23   61.79    3.90
  -3  -1  23   56.19    3.60
  -3  -1  23   59.69    3.40
  -3   1  23   60.89    3.40
  -2  -1  23   82.89    4.50
   2  -1 -23   88.39    4.60
  -2  -1  23   86.29    4.20
  -2   1  23   87.09    4.30
   1  -1 -23  230.48    9.60
  -1  -1  23  242.48    9.50
  -1  -1  23  236.18    9.30
   0  -1 -23   50.99    3.90
   0  -1  23   51.59    3.50
   0   1 -23   53.29    4.00
   1  -1  23   -3.90    2.20
  -1  -1 -23    0.80    2.10
  -1   1 -23   -0.30    2.80
  -2  -1 -23   22.10    4.40
  -2  -1 -23   30.90    3.90
   2  -1  23   29.50    3.80
   2   1  23   24.00    3.10
  -2   1 -23   29.40    3.60
  -3  -1 -23    2.80    1.90
  -3  -1 -23   16.40    5.40
   3  -1  23   -0.40    1.70
   3   1  23    0.60    1.30
  -3   1 -23    3.60    2.00
   4  -1  23   70.79    5.40
  -4  -1 -23   87.29    5.10
  -4   1 -23   91.19    6.60
   4   1  23   90.89    4.50
   5  -1  23   13.70    1.80
  -5  -1 -23   18.30    3.20
  -5   1 -23   18.50    3.10
   5   1  23   13.90    1.70
  -6  -2  23   24.80    2.50
  -6   2  23   24.20    2.40
  -5  -2  23    9.90    1.80
  -5   2  23    8.90    2.00
  -4  -2  23  119.79    5.10
  -4  -2  23  108.49    5.20
   4  -2 -23  114.19    5.80
  -4   2  23  110.89    5.20
  -3  -2  23   65.99    3.70
  -3  -2  23   62.39    4.20
   3  -2 -23   60.49    4.30
  -3   2  23   68.99    3.80
  -2  -2  23   80.49    4.00
   2  -2 -23   87.09    4.80
  -2  -2  23   87.89    4.40
  -2   2  23   72.49    5.90
   1  -2 -23    2.30    1.80
  -1  -2  23    1.00    1.20
  -1  -2  23    3.70    1.20
   0  -2  23    1.80    1.60
   0  -2 -23    1.50    2.10
   0  -2  23    3.10    1.20
   0  -2 -23    1.10    1.70
   0  -2 -23   -2.60    2.80
   0   2 -23    5.80    2.30
  -1  -2 -23  225.38   10.10
  -1  -2 -23  229.78    9.90
   1  -2  23  237.68    9.70
  -2  -2 -23    4.40    2.20
  -2  -2 -23    4.50    2.10
   2  -2  23    1.50    2.50
   2  -2  23   12.80    3.60
  -3  -2 -23   52.09    4.40
  -3  -2 -23   49.30    4.90
   3  -2  23   50.79    3.80
  -3   2 -23   49.30    4.30
   3   2  23   44.10    3.40
   4  -2  23    8.20    2.20
  -4  -2 -23    9.80    2.80
  -4   2 -23   12.80    3.30
   5  -2  23    5.70    1.60
   5   2  23    3.60    1.40
  -5  -3  23   25.90    2.40
  -5  -3  23   29.60    2.30
  -5   3  23   28.10    2.70
  -4  -3  23  210.38    7.80
  -4  -3  23  190.58    8.20
  -4   3  23  186.88    8.00
   3  -3 -23    2.50    2.10
  -3  -3  23    0.20    1.20
  -3  -3  23    1.90    1.30
   2  -3 -23    8.60    3.20
  -2  -3  23    8.60    2.00
  -2  -3  23    6.00    1.80
  -1  -3  23   14.60    1.90
   1  -3 -23   17.00    3.50
   1  -3 -23   20.90    3.70
  -1  -3  23   17.50    2.70
   0  -3 -23   55.59    4.50
   0  -3  23   62.59    3.40
   0  -3  23   60.39    3.80
   0  -3 -23   56.09    3.80
   0   3 -23   58.49    4.80
  -1  -3 -23  249.68   10.60
  -1  -3 -23  245.28    9.70
  -1  -3 -23  222.58   10.40
   1  -3  23  240.68   10.10
   2  -3  23  255.67   10.70
  -2  -3 -23  268.07   10.90
  -2  -3 -23  216.38   12.00
  -2  -3 -23  271.67   10.90
  -3  -3 -23   52.59    4.10
  -3  -3 -23   48.40    4.30
   3  -3  23   50.49    3.70
   3  -3  23   45.70    5.10
  -3  -3 -23   61.79    5.90
  -3   3 -23   45.90    4.40
  -4  -3 -23  137.29    6.60
   4  -3  23  141.79    6.10
  -4  -3 -23  136.39    6.60
  -4   3 -23  145.39    7.00
   4   3  23  135.69    6.30
  -5  -3 -23    9.10    1.90
   5  -3  23   13.20    2.80
   5   3  23   12.00    1.80
  -5  -4  23   44.60    3.40
  -5  -4  23   44.20    2.40
   4  -4 -23   25.60    3.40
  -4  -4  23   23.30    1.90
  -4  -4  23   25.70    2.60
   3  -4 -23    2.30    3.00
  -3  -4  23    2.40    1.40
  -3  -4  23    1.90    1.00
   3  -4 -23    3.40    2.30
  -2  -4  23    6.30    2.10
   2  -4 -23    2.50    2.50
   2  -4 -23    4.50    2.60
  -2  -4  23    1.90    1.10
   2  -4 -23    0.40    2.20
  -1  -4  23    6.70    1.70
  -1  -4  23    7.30    1.90
   1  -4 -23    9.40    2.90
   1  -4 -23    2.60    2.40
   0  -4 -23   28.50    4.10
   0  -4  23   32.30    2.50
   0  -4 -23   28.20    3.70
   0  -4  23   29.40    3.20
   0  -4 -23   28.60    3.00
  -1  -4 -23   71.89    4.30
  -1  -4 -23   61.59    4.50
  -1  -4 -23   62.49    4.70
   1  -4  23   66.19    4.40
  -1  -4 -23   49.99    5.90
   2  -4  23   93.89    5.60
  -2  -4 -23   99.69    5.60
  -2  -4 -23   98.89    5.50
  -2  -4 -23   98.29    5.80
  -3  -4 -23    3.00    1.90
  -3  -4 -23    0.40    2.00
   3  -4  23    2.10    2.00
   3  -4  23   -4.10    2.30
  -3  -4 -23   -0.20    1.80
  -3   4 -23   -1.30    2.30
  -4  -4 -23    4.20    1.40
  -4  -4 -23    3.60    1.60
   4  -4  23    4.80    1.50
   4   4  23    2.10    1.10
  -5  -4 -23   14.50    1.70
   5   4  23   14.20    1.70
  -5  -5  23   20.30    1.50
   5  -5 -23   25.50    3.80
   4  -5 -23  193.68    7.90
  -4  -5  23  192.98    8.50
  -4  -5  23  201.58    8.30
   3  -5 -23  357.26   13.80
  -3  -5  23  364.76   13.50
  -3  -5  23  372.86   14.20
   3  -5 -23  365.56   13.90
   2  -5 -23   32.40    3.70
   2  -5 -23   37.70    3.60
  -2  -5  23   33.60    2.30
  -2  -5  23   31.10    3.00
   2  -5 -23   36.40    4.50
   1  -5 -23   97.09    5.60
  -1  -5  23   97.29    4.40
   1  -5 -23   92.49    4.60
   1  -5 -23   90.79    5.00
  -1  -5  23   88.29    5.00
   0  -5  23   14.50    2.60
   0  -5  23   14.30    2.10
   0  -5 -23   15.70    3.40
   0  -5 -23   19.90    3.00
   0  -5 -23   16.80    2.40
  -1  -5 -23    6.80    2.20
  -1  -5 -23    2.60    2.00
  -1  -5 -23    7.60    3.00
  -2  -5 -23   29.30    3.20
   2  -5  23   24.50    3.40
  -2  -5 -23   24.70    3.00
  -2  -5 -23   31.70    4.10
  -2   5 -23   20.90    3.80
  -3  -5 -23   34.40    3.90
  -3  -5 -23   30.40    3.00
  -3  -5 -23   28.30    3.00
   3  -5  23   32.40    3.70
  -4  -5 -23    9.80    2.00
  -4  -5 -23   10.60    2.00
   4   5  23   10.10    1.60
   4  -6 -23    3.50    1.40
  -4  -6  23    6.20    1.20
  -3  -6  23   15.00    3.00
   3  -6 -23   19.30    2.30
  -3  -6  23   17.90    1.60
   3  -6 -23   15.30    2.50
  -2  -6  23   27.60    3.00
  -2  -6  23   23.90    1.80
   2  -6 -23   25.10    2.50
   2  -6 -23   23.70    2.30
   1  -6 -23   18.90    2.70
   1  -6 -23   16.80    3.40
  -1  -6  23   21.10    1.90
   1  -6 -23   25.50    2.30
  -1  -6  23   23.10    2.80
   0  -6  23   87.89    5.10
   0  -6 -23   86.59    4.10
   0  -6 -23   89.29    4.90
   0  -6 -23   87.39    4.50
  -1  -6 -23   63.89    3.40
  -1  -6 -23   70.09    4.20
   1  -6  23   63.49    4.30
  -1  -6 -23   63.69    3.80
  -2  -6 -23   42.40    2.80
  -2  -6 -23   39.70    3.00
   2  -6  23   35.70    3.50
  -3  -6 -23    0.80    1.50
  -3  -6 -23   -0.90    1.20
   3   6  23   -0.20    1.00
   3  -7 -23   14.30    2.20
  -3  -7  23   16.40    1.40
  -2  -7  23   15.70    1.50
   2  -7 -23   12.10    2.30
  -1  -7  23    0.60    1.70
   1  -7 -23    0.20    1.10
   1  -7 -23    2.00    1.00
   0  -7  23   26.40    3.30
   0  -7 -23   28.20    2.00
   0  -7 -23   29.20    2.40
   0  -7 -23   38.50    4.10
  -1  -7 -23   -0.60    1.30
  -1  -7 -23   -0.50    1.30
   1  -7  23    2.20    1.90
  -2  -7 -23    1.70    1.10
  -6   0  24   24.60    2.20
   5   0 -24   -1.30    1.50
  -5   0  24    0.30    1.20
  -4   0  24    6.60    1.80
  -3   0  24    0.20    1.20
   2   0 -24  894.61   32.90
  -2   0  24  931.51   32.90
  -1   0  24   -1.10    1.60
   1   0 -24    0.80    2.30
   0   0 -24   45.60    3.90
   1   0  24    1.90    2.90
  -1   0 -24   -3.70    2.10
   2   0  24   61.79    4.10
  -2   0 -24   60.19    6.20
  -2   0 -24   59.29    4.30
  -3   0 -24   -0.90    2.10
   3   0  24    1.10    1.50
  -4   0 -24   54.49    4.20
   4   0  24   53.29    3.30
  -5   0 -24    0.70    1.50
   5   0  24   -0.40    1.10
  -6  -1  24   25.70    2.20
   6   1 -24   24.00    3.00
  -6   1  24   24.60    2.30
  -5  -1  24    0.40    1.40
   5  -1 -24   -1.30    2.00
  -5   1  24    1.90    1.20
  -4  -1  24  123.79    5.70
   4  -1 -24  124.29    5.80
  -4   1  24  124.79    5.60
   3  -1 -24   -0.40    1.60
  -3  -1  24    0.40    1.20
  -3  -1  24    0.40    1.60
  -3   1  24    0.40    1.30
   2  -1 -24   68.79    4.20
  -2  -1  24   78.19    3.90
  -2  -1  24   68.79    3.90
  -2   1  24   69.89    4.00
  -1  -1  24  122.19    6.30
   1  -1 -24  127.09    6.00
  -1  -1  24  133.99    5.90
   0  -1  24   33.40    3.30
   0  -1 -24   37.30    3.50
   0   1 -24   26.80    3.90
  -1  -1 -24   76.99    5.00
   1  -1  24   84.59    7.90
  -1  -1 -24   80.39    5.10
  -1   1 -24   70.09    5.70
  -2  -1 -24    1.00    2.60
   2  -1  24    2.70    2.30
  -2  -1 -24    1.60    2.00
  -2   1 -24    1.70    1.90
   2   1  24    1.90    1.60
  -3  -1 -24   17.20    5.50
  -3  -1 -24    3.70    1.90
   3   1  24    5.40    1.70
  -3   1 -24    1.60    2.20
  -4  -1 -24   74.59    4.60
   4  -1  24   75.89    4.10
  -4   1 -24   77.29    4.70
   4   1  24   80.39    4.10
   5  -1  24   30.90    2.30
  -5  -1 -24   34.90    2.80
   5   1  24   32.70    2.30
  -5   1 -24   33.00    3.10
  -6  -2  24   -0.70    1.40
   6   2 -24   -0.80    1.30
  -6   2  24    2.60    1.50
  -5  -2  24   35.50    2.70
  -5   2  24   35.10    2.60
  -4  -2  24    0.10    1.00
   4  -2 -24    0.20    2.10
  -4  -2  24    5.90    2.10
  -4   2  24    1.00    1.40
   3  -2 -24   39.80    3.60
  -3  -2  24   39.10    2.80
  -3  -2  24   42.10    2.90
  -3   2  24   40.20    3.10
  -2  -2  24  124.69    5.60
  -2  -2  24  123.19    5.30
   2  -2 -24  105.39    5.90
  -1  -2  24  164.68    6.90
  -1  -2  24  169.18    7.20
   1  -2 -24  162.18    7.60
   0  -2  24   68.49    4.10
   0  -2 -24   61.29    5.30
   0  -2  24   60.59    3.40
   0  -2 -24   52.69    4.10
   0   2 -24   53.79    4.40
  -1  -2 -24   11.20    3.90
   1  -2  24    6.30    2.10
  -1  -2 -24    5.10    2.00
  -2  -2 -24    5.60    2.20
   2  -2  24    8.60    2.50
  -2  -2 -24    6.40    2.20
   2  -2  24    6.00    3.10
  -3  -2 -24  132.39    6.70
  -3  -2 -24  129.79    6.60
   3  -2  24  136.49    6.20
  -3   2 -24  128.69    6.50
   3   2  24  134.29    6.10
   4  -2  24   71.49    4.00
  -4  -2 -24   80.99    5.10
   4   2  24   72.59    3.90
  -4   2 -24   77.99    4.70
  -5  -2 -24   30.20    3.40
   5  -2  24   26.40    2.20
   5   2  24   26.60    2.00
   6   3 -24   26.20    2.00
  -5  -3  24   90.99    4.40
  -5  -3  24   91.89    4.10
  -5   3  24   88.59    4.60
  -4  -3  24   70.69    5.20
  -4  -3  24   69.29    3.80
  -4   3  24   67.59    4.10
   3  -3 -24   -1.60    2.20
  -3  -3  24   -0.80    1.20
  -3  -3  24   -0.10    1.10
  -2  -3  24   22.30    2.40
   2  -3 -24   20.70    3.60
  -2  -3  24   19.50    2.10
   1  -3 -24    9.20    2.40
   1  -3 -24    7.30    2.20
  -1  -3  24    8.80    2.20
  -1  -3  24    9.10    1.90
   0  -3  24    5.90    1.70
   0  -3 -24    3.90    1.90
   0  -3 -24    0.00    1.80
   0  -3  24    8.90    2.40
   0   3 -24    3.40    2.60
  -1  -3 -24   25.30    3.60
   1  -3  24   29.10    3.60
  -1  -3 -24   30.90    4.50
  -2  -3 -24   37.80    4.20
  -2  -3 -24   39.80    3.90
   2  -3  24   34.10    3.80
   3  -3  24   22.00    3.10
  -3  -3 -24   24.30    3.40
   3   3  24   27.80    3.40
   4  -3  24    0.60    1.30
  -4  -3 -24   -0.10    1.40
  -4  -3 -24   -0.70    2.10
   4   3  24   -0.40    1.10
  -4   3 -24   -0.40    2.50
  -5  -3 -24   29.00    2.60
   5  -3  24   26.80    2.20
   5   3  24   31.30    2.70
  -5  -4  24   21.90    1.80
  -5  -4  24   25.10    2.80
  -4  -4  24    1.20    1.50
  -4  -4  24    2.00    0.90
   4  -4 -24    0.50    2.30
   3  -4 -24    6.40    3.00
   3  -4 -24    6.40    2.60
  -3  -4  24    6.00    2.20
  -3  -4  24    5.80    1.70
  -2  -4  24    5.40    1.70
  -2  -4  24    6.30    2.10
   2  -4 -24    2.10    2.40
   2  -4 -24   10.20    3.40
   2  -4 -24   15.80    4.20
  -1  -4  24   41.70    3.40
   1  -4 -24   37.60    4.50
  -1  -4  24   44.90    2.90
   1  -4 -24   47.60    3.70
   1  -4 -24   45.20    4.30
   0  -4 -24   12.10    2.50
   0  -4  24   10.00    1.90
   0  -4 -24   16.10    4.10
   0  -4  24    9.20    2.40
   0  -4 -24    9.20    3.10
  -1  -4 -24   37.30    4.10
   1  -4  24   26.30    3.40
  -1  -4 -24   35.60    4.60
  -1  -4 -24   34.80    3.10
  -1  -4 -24   26.90    5.20
   2  -4  24   13.80    3.20
  -2  -4 -24    8.50    3.10
  -2  -4 -24   14.10    3.20
  -3  -4 -24  186.18    8.00
  -3  -4 -24  183.38    8.00
  -3  -4 -24  181.98    8.10
  -3   4 -24  179.88    8.20
   4  -4  24    4.20    1.70
  -4  -4 -24    2.50    1.60
  -4  -4 -24    4.20    1.30
   4   4  24    3.20    1.20
  -5  -5  24   41.80    2.20
  -4  -5  24  156.38    6.90
   4  -5 -24  156.78    6.60
  -4  -5  24  159.28    6.20
  -3  -5  24   33.10    3.10
  -3  -5  24   38.30    2.20
   3  -5 -24   31.90    3.40
   2  -5 -24   -1.30    1.80
  -2  -5  24    1.50    1.60
   2  -5 -24    0.40    2.40
   2  -5 -24   -0.80    1.60
   1  -5 -24   19.10    4.00
  -1  -5  24   13.60    2.60
  -1  -5  24   12.80    1.80
   1  -5 -24   11.00    2.50
   1  -5 -24   15.30    3.50
   0  -5  24   24.20    3.00
   0  -5 -24   28.90    3.50
   0  -5 -24   33.20    2.70
   0  -5  24   32.00    2.40
   0  -5 -24   35.00    4.50
  -1  -5 -24    9.50    2.80
   1  -5  24   12.20    3.10
  -1  -5 -24    9.10    3.30
  -2  -5 -24   17.90    3.40
   2  -5  24   14.60    3.30
  -2  -5 -24   18.70    3.00
  -2  -5 -24   19.10    4.00
  -3  -5 -24   62.79    4.00
   3  -5  24   63.69    4.60
  -3  -5 -24   68.39    3.80
  -3  -5 -24   66.49    3.90
  -4  -5 -24   -0.20    1.20
  -4  -5 -24   -0.60    1.20
  -4  -6  24   38.30    1.90
  -3  -6  24    3.10    2.00
   3  -6 -24   -0.60    1.30
  -3  -6  24    0.70    0.80
   2  -6 -24    3.60    1.40
   2  -6 -24    7.90    2.30
  -2  -6  24    5.00    1.40
  -2  -6  24    8.90    2.50
  -1  -6  24   -1.00    1.50
  -1  -6  24    4.00    1.40
   1  -6 -24    1.10    1.20
   1  -6 -24    2.90    1.90
   1  -6 -24    0.50    1.50
   0  -6 -24   48.50    2.70
   0  -6 -24   43.20    3.50
   0  -6 -24   38.70    3.00
   0  -6  24   46.60    3.50
  -1  -6 -24   47.20    3.50
   1  -6  24   47.00    3.70
  -1  -6 -24   41.10    3.20
   2  -6  24   12.10    3.20
  -2  -6 -24    8.90    2.30
   3   6  24    5.90    1.40
   2  -7 -24    2.10    1.30
   2  -7 -24    2.60    1.10
   1  -7 -24    0.70    1.00
  -1  -7  24    2.10    1.80
   1  -7 -24   -0.50    1.30
   0  -7 -24    1.50    1.00
   0  -7  24    1.50    1.90
   0  -7 -24    2.60    1.60
   0  -7 -24    0.00    1.50
  -1  -7 -24    2.40    1.40
  -1  -7 -24    1.90    1.30
  -6   0  25    0.60    1.20
  -5   0  25   17.20    2.00
   5   0 -25   14.60    2.50
  -4   0  25    1.10    1.20
   4   0 -25   -0.40    1.50
  -3   0  25   22.60    2.40
   3   0 -25   21.90    2.70
  -2   0  25    0.70    1.40
   2   0 -25    2.30    1.60
   1   0 -25    8.40    2.70
   0   0 -25    1.30    1.80
  -1   0 -25    7.30    2.00
  -1   0 -25    7.80    2.50
  -2   0 -25    2.40    3.10
   2   0  25   -2.60    1.80
  -2   0 -25    0.10    1.70
   3   0  25   40.60    3.30
  -3   0 -25   36.40    4.30
   4   0  25   -0.10    1.20
  -4   0 -25   -1.80    1.50
  -5   0 -25    3.90    1.60
   5   0  25    2.80    1.10
  -6  -1  25   26.30    2.40
  -6   1  25   28.50    2.50
   6   1 -25   21.80    3.20
  -5  -1  25    0.80    1.10
   5  -1 -25    3.20    2.00
   5   1 -25    0.40    1.40
  -5   1  25    0.30    1.30
  -4  -1  25   23.70    2.60
   4  -1 -25   25.10    3.10
  -4   1  25   22.60    2.30
   3  -1 -25  165.18    7.20
  -3  -1  25  171.98    7.00
  -3  -1  25  158.08    7.00
  -3   1  25  163.38    7.00
  -2  -1  25   11.10    2.10
   2  -1 -25    7.90    2.80
  -2  -1  25   12.90    2.30
  -2   1  25    9.50    2.60
   1  -1 -25   36.90    3.40
  -1  -1  25   34.70    2.70
  -1  -1  25   38.30    3.00
   1   1 -25   33.70    3.10
   0  -1  25    9.30    3.30
   0  -1 -25    5.80    1.90
   0  -1 -25    4.40    2.20
   0   1 -25    0.60    2.00
  -1  -1 -25    4.70    2.40
  -1   1 -25    6.40    2.70
  -2  -1 -25   12.50    4.10
  -2  -1 -25   21.40    3.90
   2  -1  25   16.50    3.70
  -2   1 -25    9.20    3.10
   2   1  25   13.30    2.80
   3  -1  25   96.09    4.90
  -3  -1 -25   98.49    5.50
  -3  -1 -25   85.79    6.70
  -3   1 -25   97.69    5.40
   3   1  25   99.59    5.00
   4  -1  25   72.49    3.80
  -4  -1 -25   70.29    4.20
  -4   1 -25   67.19    4.30
   4   1  25   67.19    3.70
   5  -1  25   -0.50    0.90
  -5  -1 -25    0.70    1.40
   5   1  25   -0.60    0.90
  -5   1 -25   -0.40    1.70
   6   2 -25   11.90    2.10
  -5  -2  25  193.08    7.70
  -5   2  25  181.68    7.60
  -4  -2  25    3.50    1.40
  -4   2  25    3.50    1.60
  -3  -2  25   90.39    4.70
   3  -2 -25   93.69    5.20
  -3  -2  25  100.69    4.50
  -3   2  25   95.09    4.90
  -2  -2  25   49.30    3.10
  -2  -2  25   51.19    3.60
   2  -2 -25   53.19    4.00
  -1  -2  25   43.00    3.00
   1  -2 -25   39.90    3.80
  -1  -2  25   48.60    3.30
   0  -2  25   21.00    3.00
   0  -2 -25   14.80    3.20
   0   2 -25   13.50    3.40
   1  -2  25   31.60    3.90
  -1  -2 -25   32.70    3.90
  -1  -2 -25   37.20    4.50
  -2  -2 -25  108.49    5.90
  -2  -2 -25  113.79    6.00
  -2   2 -25   94.79    6.00
  -3  -2 -25  315.67   12.60
  -3  -2 -25  286.07   12.00
  -3   2 -25  294.57   12.00
   3   2  25  286.77   11.60
   4  -2  25    5.90    2.10
  -4  -2 -25    4.50    1.50
   4   2  25    4.90    1.30
  -4   2 -25    5.60    2.10
   5  -2  25    1.90    1.00
  -5  -2 -25    5.50    1.80
   5   2  25    0.10    0.80
  -5  -3  25    1.70    1.40
  -5  -3  25    1.10    1.60
  -5   3  25    5.10    2.40
  -4  -3  25   42.10    2.90
   4  -3 -25   39.40    5.00
  -4  -3  25   43.50    2.60
  -3  -3  25    0.80    1.00
  -3  -3  25    0.00    1.50
   3  -3 -25    0.30    2.10
  -2  -3  25   20.90    2.40
  -2  -3  25   19.30    2.40
   2  -3 -25   13.40    3.40
   1  -3 -25   37.50    4.10
   1  -3 -25   43.40    4.10
  -1  -3  25   35.60    3.10
  -1  -3  25   40.40    2.70
   0  -3 -25   47.80    3.70
   0  -3  25   43.20    3.40
   0  -3  25   45.20    3.00
   0  -3 -25   45.70    4.00
   0   3 -25   47.60    4.60
  -1  -3 -25   14.30    4.30
   1  -3  25   10.00    3.10
   2  -3  25  314.77   13.30
  -2  -3 -25  325.27   13.10
  -2  -3 -25  332.87   13.20
   3  -3  25   11.10    3.10
  -3  -3 -25   16.20    2.90
  -3  -3 -25   10.40    3.20
  -3   3 -25   13.60    3.30
   3   3  25   18.60    2.20
  -4  -3 -25   13.10    4.10
  -4  -3 -25    7.80    2.30
   4   3  25    7.20    1.60
  -4   3 -25    3.10    2.40
  -5  -3 -25    2.90    1.00
  -5  -4  25    7.80    1.70
  -5  -4  25    4.60    1.80
  -4  -4  25   10.70    2.40
  -4  -4  25   11.40    1.60
   3  -4 -25    1.70    2.50
  -3  -4  25    1.20    1.90
  -2  -4  25   44.00    3.30
   2  -4 -25   41.70    4.20
   2  -4 -25   54.19    5.10
  -2  -4  25   48.50    2.80
   2  -4 -25   48.30    5.10
   1  -4 -25  101.19    5.60
  -1  -4  25  102.79    4.50
   1  -4 -25   85.29    6.40
  -1  -4  25   91.79    5.10
   1  -4 -25   99.29    5.00
   0  -4  25    0.20    1.50
   0  -4 -25    1.50    1.70
   0  -4 -25    3.90    3.00
   0  -4 -25    2.40    1.60
   0  -4  25    1.30    1.10
  -1  -4 -25    4.40    2.90
  -1  -4 -25    4.20    1.70
   1  -4  25   10.00    2.90
  -1  -4 -25    8.10    3.80
   2  -4  25   29.20    3.90
  -2  -4 -25   22.10    6.10
  -2  -4 -25   25.40    3.80
  -2   4 -25   27.40    3.40
  -3  -4 -25   53.59    3.70
   3  -4  25   47.70    5.20
  -3  -4 -25   50.59    3.60
  -3   4 -25   50.29    4.30
   3   4  25   47.70    3.00
  -4  -4 -25   -0.80    1.20
  -4  -4 -25    0.50    1.60
   4   4  25    1.80    1.20
  -4  -5  25   16.90    2.80
  -4  -5  25   16.50    1.50
  -3  -5  25   -0.30    1.60
  -3  -5  25    1.40    0.90
   3  -5 -25    0.80    1.90
  -2  -5  25    4.80    1.50
   2  -5 -25    1.00    1.80
   2  -5 -25    9.80    2.90
  -2  -5  25    2.50    1.50
   2  -5 -25    2.40    2.20
   1  -5 -25   -0.10    2.00
   1  -5 -25    1.30    1.50
  -1  -5  25    0.40    1.50
  -1  -5  25    0.60    1.70
   1  -5 -25    0.10    1.80
   0  -5 -25   20.00    3.20
   0  -5 -25   13.50    3.20
   0  -5 -25   21.70    2.40
   0  -5  25   19.20    2.80
   1  -5  25    5.90    2.40
  -1  -5 -25    9.30    2.70
  -1  -5 -25    2.20    2.00
   2  -5  25  314.27   12.70
  -2  -5 -25  315.07   12.40
  -2  -5 -25  298.07   12.00
  -2   5 -25  324.27   12.20
  -3  -5 -25    8.20    2.70
  -3  -5 -25   11.70    2.10
   3   5  25   13.70    1.80
  -3  -6  25   22.20    1.70
   3  -6 -25   23.30    2.60
  -3  -6  25   24.30    3.10
  -2  -6  25   14.50    2.70
   2  -6 -25   13.00    2.10
   2  -6 -25   13.30    2.60
  -2  -6  25   17.60    1.60
   1  -6 -25   37.40    3.30
  -1  -6  25   32.20    2.00
   1  -6 -25   30.10    2.30
   1  -6 -25   24.70    2.80
  -1  -6  25   29.30    3.10
   0  -6 -25  139.29    6.30
   0  -6  25  134.49    6.40
   0  -6 -25  144.69    5.90
   0  -6 -25  134.19    6.00
  -1  -6 -25    3.30    1.90
   1  -6  25    1.70    1.80
  -1  -6 -25   -0.70    1.60
  -2  -6 -25   -0.10    1.70
   2  -6  25   -2.30    2.10
  -2  -6 -25    2.10    1.40
   1  -7 -25   17.80    1.80
   1  -7 -25   17.50    2.40
   0  -7 -25   34.90    2.70
   0  -7 -25   31.20    3.00
  -1  -7 -25   10.00    2.10
  -6   0  26   -0.60    1.50
   5   0 -26    0.20    1.50
  -5   0  26    0.10    1.20
  -4   0  26   -1.10    1.20
   4   0 -26   -0.50    1.50
   3   0 -26    0.40    1.80
  -3   0  26   -0.70    1.20
   2   0 -26  385.56   15.00
  -2   0  26  401.76   15.00
  -1   0  26    1.60    2.00
   1   0 -26    1.50    1.90
   0   0 -26  110.79    5.70
  -1   0 -26    3.40    1.90
  -1   0 -26    3.10    2.30
   2   0  26    3.10    1.90
  -2   0 -26   -6.00    3.10
  -2   0 -26    3.30    1.80
   3   0  26    0.30    1.60
  -3   0 -26    2.90    1.70
   4   0  26   24.80    2.30
  -4   0 -26   31.00    4.10
  -5   0 -26    0.50    1.40
   5   0  26    0.10    1.60
   5  -1 -26   28.60    3.30
  -5  -1  26   29.60    2.30
   5   1 -26   32.80    2.50
  -5   1  26   28.60    2.80
   4  -1 -26   28.50    3.00
  -4  -1  26   31.30    3.20
  -4   1  26   28.30    2.60
  -3  -1  26   43.90    3.00
  -3  -1  26   52.39    3.40
   3  -1 -26   45.00    3.60
  -3   1  26   45.90    3.30
  -2  -1  26    3.10    1.40
  -2  -1  26    1.60    1.50
   2  -1 -26    1.40    1.60
  -2   1  26    7.40    2.80
  -1  -1  26   11.60    2.70
   1  -1 -26   12.10    2.80
   1   1 -26   14.90    2.80
   0  -1 -26   34.10    3.80
   0  -1 -26   28.30    3.40
   0  -1  26   34.40    3.90
   0   1 -26   35.20    3.80
  -1  -1 -26  118.19    6.10
  -1  -1 -26  106.49    5.90
   1   1  26  115.99    5.80
  -1   1 -26  111.49    6.30
   2  -1  26    0.90    2.10
  -2  -1 -26   10.00    2.20
  -2  -1 -26   14.50    3.60
   2   1  26    6.00    1.80
  -2   1 -26    5.40    1.90
  -3  -1 -26  131.99    6.40
  -3  -1 -26  126.89    9.20
  -3   1 -26  137.69    6.60
   3   1  26  132.69    6.10
   4  -1  26    7.30    2.00
  -4  -1 -26    5.30    1.80
  -4   1 -26    5.10    1.90
   4   1  26    7.20    2.00
   5  -1  26    0.70    1.00
  -5  -1 -26    2.40    1.40
  -5   1 -26   -0.40    1.80
   6   2 -26    2.80    1.60
  -5  -2  26   -0.80    1.30
  -5   2  26    2.30    1.70
  -4  -2  26   25.80    2.50
   4  -2 -26   24.40    3.40
  -4  -2  26   20.70    2.50
  -4   2  26   24.10    2.70
  -3  -2  26   84.09    4.20
   3  -2 -26   85.89    4.80
  -3  -2  26   78.69    4.30
  -3   2  26   77.49    4.70
   2  -2 -26   40.60    3.60
  -2  -2  26   37.20    2.90
  -2  -2  26   36.20    2.70
  -1  -2  26  231.98    9.60
   1  -2 -26  206.08    9.30
  -1  -2  26  219.08    8.70
   1   2 -26  205.88    8.80
   0  -2 -26   37.30    3.90
   0  -2  26   42.80    3.60
   0  -2 -26   37.50    5.20
   0   2 -26   39.70    4.20
   1  -2  26   84.49    5.40
  -1  -2 -26   92.79    5.70
  -1  -2 -26   77.39    5.20
  -2  -2 -26  139.99    6.80
  -2  -2 -26  139.19    6.90
   2   2  26  140.19    6.40
  -2   2 -26  140.09    6.70
  -3  -2 -26   22.30    3.50
   3  -2  26   31.30    3.10
  -3  -2 -26   34.20    3.90
  -3   2 -26   32.10    3.50
   3   2  26   27.00    2.40
  -4  -2 -26   14.20    2.40
   4  -2  26   19.00    2.20
   4   2  26   18.20    2.10
  -4   2 -26   16.90    3.10
  -5  -2 -26   19.30    1.90
   5  -2  26   17.40    1.90
   5   2  26   19.40    1.70
  -5  -3  26   17.40    2.30
  -4  -3  26   33.50    2.40
   4  -3 -26   36.80    4.60
  -4  -3  26   40.30    3.70
  -3  -3  26    1.60    1.30
  -3  -3  26    4.60    1.20
   3  -3 -26    2.40    2.20
   2  -3 -26   94.99    5.40
  -2  -3  26   95.49    4.40
  -2  -3  26   88.39    4.80
  -1  -3  26  200.98    8.30
  -1  -3  26  191.18    8.20
   1  -3 -26  168.38    8.30
   1  -3 -26  187.48    8.40
   0  -3 -26   11.00    3.20
   0  -3  26   10.90    2.60
   0   3 -26    7.70    2.90
  -1  -3 -26  334.77   13.30
   1  -3  26  315.97   13.10
   2  -3  26    2.50    2.90
  -2  -3 -26   -1.70    2.00
  -2  -3 -26    2.70    2.00
  -2   3 -26    1.50    1.80
  -3  -3 -26   22.50    3.30
  -3  -3 -26   16.30    2.70
  -3   3 -26   20.40    3.20
   3   3  26   19.40    2.20
  -4  -3 -26   25.60    2.60
   4  -3  26   23.50    2.80
   4   3  26   26.00    2.10
  -4   3 -26   33.10    4.00
  -5  -4  26   10.10    1.80
  -4  -4  26   36.00    2.80
  -4  -4  26   36.00    2.20
  -3  -4  26    9.50    2.20
   3  -4 -26   16.00    3.80
  -3  -4  26    7.60    1.50
  -2  -4  26   86.79    5.00
  -2  -4  26   94.49    4.30
   2  -4 -26   96.59    5.60
   1  -4 -26    6.60    1.90
  -1  -4  26    5.20    1.90
   1  -4 -26    9.00    3.20
   0  -4  26  107.89    5.70
   0  -4 -26  110.79    5.90
   0  -4 -26  125.99    5.50
   1  -4  26    4.40    2.00
  -1  -4 -26    9.10    2.80
  -2  -4 -26  115.99    5.90
  -2  -4 -26  108.79    5.60
   2  -4  26  105.49    6.10
  -2   4 -26  116.89    5.60
  -3  -4 -26   37.60    3.10
  -3  -4 -26   39.50    3.20
  -3   4 -26   38.70    4.10
   3   4  26   35.60    2.40
  -4  -4 -26   -0.30    1.20
  -4  -4 -26    1.20    1.80
  -4  -5  26   10.80    1.30
  -4  -5  26   10.80    2.80
  -3  -5  26  102.49    4.30
  -3  -5  26   98.09    5.00
  -2  -5  26   10.40    2.20
   2  -5 -26   10.20    3.40
  -2  -5  26    9.50    1.40
   2  -5 -26    6.70    2.30
   1  -5 -26    3.00    2.30
  -1  -5  26    1.20    0.90
   1  -5 -26    2.20    1.40
   1  -5 -26    1.90    1.80
  -1  -5  26    1.80    1.70
   0  -5 -26   -1.40    1.60
   0  -5  26    1.70    1.80
   0  -5 -26    2.00    2.20
   0  -5 -26   -1.10    1.30
   1  -5  26   -0.80    1.70
  -1  -5 -26    0.20    1.50
  -1  -5 -26   -3.80    2.30
  -2  -5 -26   13.00    2.40
   2  -5  26   17.10    3.60
  -2   5 -26   12.50    3.20
  -3  -5 -26   -3.30    1.80
  -3  -5 -26    0.20    1.30
   3   5  26    1.50    0.90
  -3  -6  26   14.40    1.40
  -2  -6  26    7.40    2.70
   2  -6 -26   -1.60    1.60
   2  -6 -26   -0.30    1.90
   1  -6 -26   26.80    2.90
   1  -6 -26   33.90    2.40
  -1  -6  26   28.40    3.10
   1  -6 -26   32.20    3.30
  -1  -6  26   32.90    2.00
   0  -6 -26   80.39    4.40
   0  -6 -26   85.19    4.40
   0  -6  26   79.19    4.40
  -1  -6 -26   10.30    2.80
  -1  -6 -26    9.80    2.30
   1  -6  26    5.50    2.00
  -1   6 -26    9.50    3.30
  -2  -6 -26   87.29    4.20
   5   0 -27   -0.60    1.60
  -5   0  27    2.00    1.20
   4   0 -27   -0.70    2.00
  -4   0  27   -0.80    1.20
   3   0 -27   17.30    2.70
  -3   0  27   14.60    2.30
   2   0 -27    1.00    2.20
  -2   0  27    1.40    1.80
   1   0 -27   56.79    4.10
  -1   0  27   48.40    4.40
   0   0 -27    1.20    2.00
  -1   0 -27    2.60    2.30
  -1   0 -27   -2.50    1.70
   2   0  27   -0.80    2.10
  -2   0 -27    0.70    2.90
  -2   0 -27    2.90    1.80
   3   0  27    3.70    1.60
  -4   0 -27    0.40    1.60
   4   0  27    1.00    1.20
   5   0  27   39.00    2.30
  -5   0 -27   41.10    2.90
  -5  -1  27   35.40    2.70
   5  -1 -27   25.50    3.50
   5   1 -27   34.00    2.50
  -5   1  27   37.70    2.70
  -4  -1  27   39.10    3.10
   4  -1 -27   38.50    3.30
   4   1 -27   42.00    3.10
  -4   1  27   45.10    3.10
   3  -1 -27  217.78    8.60
  -3  -1  27  205.28    8.10
  -3  -1  27  197.98    8.40
  -3   1  27  187.98    8.30
   2  -1 -27    8.30    2.80
  -2  -1  27   12.40    2.30
  -2  -1  27    8.30    2.30
   2   1 -27    7.60    1.80
  -2   1  27    8.60    3.70
   1  -1 -27  320.27   13.10
  -1  -1  27  347.57   13.00
   1  -1 -27  303.37   12.70
   1   1 -27  326.07   12.70
   0  -1  27   91.19    5.40
   0  -1 -27   87.19    4.90
   0  -1 -27   77.59    5.40
   0   1 -27   95.19    5.10
  -1  -1 -27  469.85   18.00
  -1  -1 -27  470.35   17.90
   1   1  27  454.05   17.50
  -1   1 -27  468.45   17.90
  -2  -1 -27   22.50    3.50
  -2  -1 -27   24.20    4.20
   2  -1  27   20.70    3.70
   2   1  27   18.40    2.90
  -2   1 -27   20.00    4.20
  -3  -1 -27   27.30    3.10
   3  -1  27   23.00    2.80
  -3   1 -27   21.00    3.40
   3   1  27   21.60    2.50
  -4  -1 -27    0.00    1.60
   4  -1  27    0.50    1.20
  -4   1 -27    0.10    1.50
   4   1  27    0.50    1.00
  -5  -1 -27    8.90    1.80
   5  -1  27    8.30    1.80
   5   1  27    9.90    1.70
  -5  -2  27  149.59    6.20
  -5   2  27  142.79    6.40
   5   2 -27  147.89    6.00
  -4  -2  27    1.90    1.20
  -4  -2  27    1.40    1.40
   4  -2 -27    0.20    1.80
  -4   2  27    1.40    2.10
   3  -2 -27  146.49    6.70
  -3  -2  27  128.89    6.30
  -3  -2  27  152.88    6.10
   2  -2 -27    0.50    1.90
  -2  -2  27    1.10    1.20
  -1  -2  27   19.30    3.00
  -1  -2  27   23.70    2.80
   1  -2 -27   18.30    3.10
   1   2 -27   19.70    3.10
   0  -2  27   69.79    4.40
   0  -2 -27   69.49    4.70
   0  -2 -27   75.19    5.70
   0   2 -27   63.39    4.70
   1  -2  27  125.49    7.50
  -1  -2 -27  138.09    6.70
  -1  -2 -27  127.89    6.50
  -2  -2 -27   13.40    3.30
  -2  -2 -27   10.50    3.40
  -2   2 -27   14.70    4.30
   2   2  27    9.70    2.50
  -3  -2 -27    4.30    2.30
   3  -2  27    5.20    1.90
  -3  -2 -27    4.40    1.70
  -3   2 -27    9.50    2.80
   3   2  27    6.90    2.00
   4  -2  27   97.19    4.50
  -4  -2 -27  101.59    5.40
  -4   2 -27  102.09    4.90
   4   2  27   95.79    4.40
  -5  -3  27   36.50    2.90
  -4  -3  27    0.30    1.30
  -4  -3  27    0.70    1.10
   4  -3 -27    2.40    2.80
  -3  -3  27    0.00    1.40
  -3  -3  27    0.20    1.60
   3  -3 -27   -0.60    2.10
   2  -3 -27    2.70    2.10
  -2  -3  27    3.90    1.60
  -2  -3  27    2.40    1.10
   1  -3 -27   22.10    3.50
  -1  -3  27   25.30    2.20
  -1  -3  27   22.70    3.00
   1   3 -27   23.90    3.30
   0  -3  27   18.20    2.90
   0  -3 -27   23.10    3.30
   0   3 -27   29.10    4.30
  -1  -3 -27   19.00    3.00
   1  -3  27   12.30    3.40
  -1  -3 -27   17.80    4.00
   2  -3  27   17.00    5.60
  -2  -3 -27    8.90    2.20
  -2  -3 -27   15.90    3.20
  -2   3 -27   12.00    3.40
  -3  -3 -27   42.30    3.20
  -3  -3 -27   37.20    3.50
   3   3  27   38.00    2.60
  -3   3 -27   40.40    3.50
  -4  -3 -27   -1.30    1.20
  -4   3 -27   -4.00    2.60
   4   3  27    1.40    1.00
   5   4 -27   20.50    1.80
  -4  -4  27   23.00    1.80
  -4  -4  27   22.70    2.60
  -3  -4  27   65.69    3.80
   3  -4 -27   59.19    4.60
  -3  -4  27   66.29    3.20
   2  -4 -27    2.50    1.90
  -2  -4  27    2.40    1.10
  -2  -4  27    2.90    1.70
   1  -4 -27   14.80    3.10
  -1  -4  27   11.70    3.20
  -1  -4  27   13.30    3.00
   1  -4 -27    9.50    3.10
   1   4 -27   14.80    3.20
   0  -4 -27    3.20    1.80
   0  -4  27    0.80    1.70
   1  -4  27  204.98    9.20
  -1  -4 -27  222.68    9.20
  -2  -4 -27  133.59    6.30
   2  -4  27  144.59    7.20
  -2  -4 -27  140.09    6.60
  -2   4 -27  134.69    6.30
  -3  -4 -27   78.59    4.20
  -3  -4 -27   77.49    4.10
  -3   4 -27   81.99    5.00
   3   4  27   72.99    3.60
  -4  -4 -27    6.70    2.00
   4   4  27    5.20    1.50
  -4  -5  27   13.00    1.40
  -3  -5  27    0.30    0.80
  -3  -5  27   -0.70    1.50
  -2  -5  27    4.80    1.40
  -2  -5  27    5.20    2.00
   2  -5 -27   11.10    3.20
  -1  -5  27   33.20    3.00
   1  -5 -27   33.90    2.80
  -1  -5  27   41.90    3.60
   1  -5 -27   31.50    3.30
   0  -5  27   34.50    3.70
   0  -5 -27   33.80    3.70
   1  -5  27    0.10    1.90
  -1  -5 -27   -0.90    1.30
   2  -5  27   48.10    4.60
  -2  -5 -27   54.79    3.70
  -2   5 -27   54.89    3.90
  -3  -5 -27    1.80    1.10
   3   5  27    0.00    0.80
  -3  -6  27   -0.50    0.60
  -2  -6  27   19.90    3.00
  -2  -6  27   25.00    1.70
   1  -6 -27   -2.10    2.90
  -1  -6  27   -1.30    1.60
   0  -6  27   23.80    2.80
   0  -6 -27   18.50    2.50
  -1  -6 -27   28.50    2.50
  -1   6 -27   34.80    3.30
  -2  -6 -27    0.50    1.00
   2   6  27   -0.30    0.90
   5   0 -28    1.60    1.50
   4   0 -28    3.00    1.30
  -4   0  28    1.80    1.30
  -3   0  28    0.30    1.50
  -2   0  28    3.70    1.90
   2   0 -28    5.40    1.70
   1   0 -28    1.10    1.70
   0   0 -28   19.40    3.50
  -1   0 -28    0.30    2.40
  -2   0 -28  103.39    5.60
   2   0  28  105.49    5.60
  -2   0 -28   98.09    6.40
  -3   0 -28   -1.50    1.50
   3   0  28    1.70    1.40
   4   0  28  187.38    7.40
  -4   0 -28  186.68    7.90
   5  -1 -28   11.50    3.70
  -5  -1  28   14.10    2.40
  -5   1  28   20.70    2.50
   5   1 -28   17.00    2.00
  -4  -1  28    2.40    1.40
   4  -1 -28    7.50    2.40
  -4   1  28    0.00    1.50
   4   1 -28    1.60    1.30
  -3  -1  28  383.86   14.80
   3  -1 -28  410.46   14.90
  -3   1  28  359.76   14.70
   3   1 -28  401.56   14.80
  -2  -1  28   81.39    4.50
   2  -1 -28   86.59    4.70
   2   1 -28   87.79    4.60
  -1  -1  28   20.10    3.20
   1  -1 -28   16.10    4.40
   1  -1 -28   14.80    4.90
   1   1 -28   14.30    2.90
   0  -1 -28   76.69    4.70
   0  -1 -28   74.79    5.10
   0   1 -28   78.49    4.80
  -1  -1 -28   19.20    3.50
  -1  -1 -28   16.70    3.60
   1   1  28   18.50    3.60
  -1   1 -28   22.60    4.40
  -2  -1 -28   11.70    3.70
  -2  -1 -28   -1.40    1.90
  -2   1 -28    0.30    1.60
   2   1  28   -0.90    1.80
   3  -1  28   17.00    2.90
  -3  -1 -28   16.40    2.70
  -3   1 -28   20.50    3.10
   3   1  28   15.80    2.40
  -4  -1 -28    0.10    1.30
   4  -1  28   -0.30    1.20
  -4   1 -28    0.80    1.60
   4   1  28   -0.20    0.90
  -5  -2  28    6.20    2.10
   5   2 -28    6.80    1.70
  -4  -2  28    4.20    1.60
   4  -2 -28    1.40    1.80
  -4  -2  28    5.90    2.10
  -3  -2  28   25.50    2.60
   3  -2 -28   28.00    3.30
  -2  -2  28   14.80    2.60
  -2  -2  28   19.20    2.10
   2  -2 -28   17.50    3.00
   2   2 -28   19.90    2.70
   1  -2 -28   28.80    3.30
  -1  -2  28   25.80    3.10
   1   2 -28   19.40    3.10
   0  -2  28   10.90    3.40
   0  -2 -28   19.90    4.80
   0  -2 -28   12.00    3.20
   0   2 -28   16.20    3.70
  -1  -2 -28   27.90    3.90
  -1  -2 -28   24.40    3.40
   2   2  28   17.10    2.50
  -2   2 -28   18.40    3.70
   3  -2  28   27.90    4.90
  -3  -2 -28   38.90    3.80
  -3  -2 -28   40.10    4.10
   3   2  28   46.10    2.90
  -3   2 -28   41.90    3.50
  -4  -2 -28    8.20    2.00
   4  -2  28    6.80    2.40
   4   2  28    9.60    1.70
   5   3 -28    3.50    1.20
  -4  -3  28   39.40    3.00
  -4  -3  28   44.00    2.50
   4  -3 -28   35.90    4.60
   3  -3 -28    3.20    1.90
  -3  -3  28   -0.20    1.40
  -3  -3  28    0.30    1.00
  -2  -3  28   19.90    2.60
  -2  -3  28   24.10    2.10
   2  -3 -28   21.10    3.30
  -1  -3  28   14.10    2.00
   1  -3 -28   10.80    3.00
   1   3 -28   13.40    3.00
   0  -3 -28   13.30    3.10
   0  -3  28    7.20    2.10
   0   3 -28   11.70    4.40
  -1  -3 -28    1.20    1.70
   1  -3  28    2.20    2.20
  -1  -3 -28   -1.80    2.50
  -2  -3 -28  240.58   10.20
  -2  -3 -28  252.17   10.20
   2   3  28  247.08    9.80
  -2   3 -28  251.07   10.10
  -3  -3 -28   12.20    3.00
   3   3  28   12.80    1.80
  -3   3 -28    9.10    3.00
  -4  -3 -28   11.30    1.90
   4   3  28   12.50    1.70
  -4  -4  28   12.20    2.50
  -4  -4  28   13.10    1.50
   3  -4 -28   -1.30    1.90
  -3  -4  28   -0.10    0.90
  -2  -4  28    2.40    1.00
   2  -4 -28    2.80    1.80
  -2  -4  28    3.00    2.40
  -1  -4  28    3.50    1.70
  -1  -4  28    1.10    0.90
   1  -4 -28    1.10    1.70
   1   4 -28    2.20    2.10
   0  -4 -28   45.50    3.60
   0  -4  28   47.00    3.70
   1  -4  28   35.00    3.60
  -1  -4 -28   42.10    3.40
   2  -4  28   91.39    6.50
  -2  -4 -28   92.39    5.30
  -2  -4 -28   94.69    4.80
  -2   4 -28  101.19    4.90
   2   4  28   98.39    4.50
  -3  -4 -28    1.60    1.50
  -3  -4 -28    1.00    1.50
   3   4  28    2.30    1.00
  -3   4 -28   -1.70    2.10
  -4  -5  28   28.80    1.70
   4   5 -28   28.30    2.10
  -3  -5  28   83.89    4.40
  -3  -5  28   79.09    3.50
   3   5 -28   85.29    3.90
   2  -5 -28   77.09    4.50
  -2  -5  28   68.49    4.00
  -2  -5  28   68.99    3.30
   2   5 -28   74.49    4.00
   1  -5 -28   11.90    2.70
   0  -5 -28   -1.60    1.60
   0  -5  28    0.90    1.70
   1  -5  28   32.80    3.60
  -1  -5 -28   35.20    2.80
  -2  -5 -28    9.50    2.70
  -2   5 -28    0.80    2.10
   2   5  28    5.80    1.60
   1  -6 -28   14.00    3.00
  -1  -6  28   11.40    2.60
   0  -6  28    2.20    2.00
  -1  -6 -28    1.50    1.20
  -1   6 -28    4.50    2.30
   5   0 -29   15.50    2.40
  -5   0  29   22.20    2.70
  -4   0  29   -0.40    1.50
   4   0 -29    0.80    1.30
  -3   0  29   24.60    3.10
   3   0 -29   27.00    2.80
  -2   0  29    2.30    2.10
   1   0 -29   68.29    4.30
   0   0 -29   10.10    3.30
  -1   0 -29   35.60    3.70
  -1   0 -29   31.10    4.20
   2   0  29   -2.40    2.20
  -2   0 -29    4.00    3.20
  -2   0 -29    1.10    1.80
  -3   0 -29  107.29    5.20
   3   0  29  105.49    4.90
  -4   0 -29    0.20    1.40
  -5  -1  29   -0.10    1.50
   5  -1 -29    0.00    2.20
   5   1 -29    1.50    1.20
  -4  -1  29   37.10    2.80
   4  -1 -29   32.90    3.00
   4   1 -29   36.80    3.00
  -4   1  29   33.10    3.20
   3  -1 -29   -0.70    1.60
  -3  -1  29   -1.00    1.40
   3   1 -29    2.30    1.60
  -3   1  29    0.10    2.30
  -2  -1  29    0.80    1.70
   2  -1 -29   -0.90    2.00
   2   1 -29   -1.80    1.50
   1  -1 -29    1.30    1.90
  -1  -1  29    0.70    2.20
   1  -1 -29   -3.40    2.70
   1   1 -29    1.20    1.80
   0  -1 -29   69.59    4.60
   0  -1 -29   63.09    4.40
   0   1 -29   67.39    4.60
  -1  -1 -29  114.89    6.00
  -1  -1 -29  105.39    6.00
  -1   1 -29  112.39    5.80
  -1   1 -29  115.59    6.50
  -2  -1 -29   -0.40    2.30
  -2  -1 -29    1.30    2.30
   2   1  29    1.20    1.80
  -2   1 -29    0.90    2.50
   3  -1  29   28.90    3.20
  -3  -1 -29   26.10    2.80
   3   1  29   26.30    2.70
  -3   1 -29   27.40    2.80
  -4  -1 -29   -1.50    1.20
   4  -1  29    1.40    1.40
  -4   1 -29   -0.40    1.50
   4   1  29   -1.10    1.40
  -5  -2  29    7.50    2.30
  -4  -2  29    1.90    1.40
   4  -2 -29   -0.70    1.80
   4   2 -29    2.30    1.20
  -3  -2  29    2.20    1.20
  -3  -2  29    1.30    1.50
   3   2 -29    0.50    1.30
   2  -2 -29    0.80    1.60
  -2  -2  29   -1.10    1.60
   2   2 -29    1.60    1.50
   1  -2 -29  174.48    7.80
  -1  -2  29  163.78    7.70
   1   2 -29  179.08    7.50
   0  -2  29   51.89    4.40
   0  -2 -29   59.29    5.50
   0  -2 -29   56.99    4.20
   0   2 -29   65.89    4.60
  -1  -2 -29   84.59    4.90
  -1  -2 -29   80.29    5.00
   1   2  29   76.89    4.70
  -2  -2 -29   -1.10    1.80
  -2  -2 -29    3.30    1.90
  -2   2 -29   -0.40    1.60
   2   2  29   -2.00    1.40
  -3  -2 -29    8.10    2.40
  -3  -2 -29    0.20    2.50
   3   2  29    2.60    1.20
  -3   2 -29    0.80    2.20
  -4  -2 -29   11.80    2.20
  -4   2 -29   15.20    2.80
   4   2  29   15.30    1.70
   5   3 -29   -1.80    1.00
  -4  -3  29    1.70    1.50
  -4  -3  29    2.70    1.10
   4   3 -29    1.40    1.00
  -3  -3  29    7.00    1.60
   3  -3 -29   14.10    2.90
  -3  -3  29    7.20    2.30
   2  -3 -29   32.80    3.30
  -2  -3  29   34.20    2.40
   2   3 -29   33.90    2.80
   1  -3 -29  118.59    5.60
  -1  -3  29   98.39    5.30
   1   3 -29   90.19    6.60
   0  -3  29   -2.30    2.00
   0  -3 -29    1.00    1.70
   0   3 -29   -2.80    3.10
  -1  -3 -29    0.00    2.50
   1  -3  29   -1.70    2.50
  -1  -3 -29    0.40    1.50
  -2  -3 -29    9.10    2.90
  -2  -3 -29   10.80    2.70
   2   3  29   14.40    2.20
  -3  -3 -29   23.70    2.50
  -3  -3 -29   19.30    3.00
  -3   3 -29   23.60    2.90
   3   3  29   21.50    2.10
  -4  -4  29   21.10    1.70
  -4  -4  29   21.40    3.00
   4   4 -29   24.30    2.20
   3  -4 -29   11.50    3.20
  -3  -4  29   14.30    1.50
  -3  -4  29   17.00    2.60
   3   4 -29    9.40    2.00
   2  -4 -29    1.50    1.60
  -2  -4  29    0.10    0.80
  -2  -4  29    2.50    1.60
   2   4 -29   -0.50    1.50
   1  -4 -29   45.80    3.40
  -1  -4  29   51.49    3.60
   1   4 -29   48.90    4.20
   0  -4  29    1.00    2.00
   0  -4 -29    0.60    1.50
   1  -4  29   84.59    5.30
  -1  -4 -29   86.29    4.60
  -2  -4 -29    2.90    1.50
  -2   4 -29    7.10    2.50
   2   4  29    0.00    1.10
  -3  -4 -29   47.90    3.30
  -3  -4 -29   51.19    3.20
   3   4  29   47.80    2.70
  -3   4 -29   52.79    4.40
  -3  -5  29   34.30    2.20
  -3  -5  29   41.20    3.40
   3   5 -29   38.40    2.60
  -2  -5  29    5.40    1.30
  -2  -5  29    3.20    1.70
   2  -5 -29   -0.10    3.30
   2   5 -29   10.50    2.90
   1  -5 -29   -0.20    1.60
  -1  -5  29   -1.20    1.70
   0  -5 -29   13.70    3.00
   0  -5  29   13.30    2.90
   1  -5  29   27.50    4.00
  -1  -5 -29   28.90    2.60
  -1   5 -29   32.10    2.80
   2   5  29  189.28    7.00
  -2   5 -29  170.68    7.50
   1  -6 -29    1.10    1.90
   0  -6 -29   22.20    2.50
   1   6  29    9.00    1.90
   5   0 -30    0.80    1.60
  -4   0  30   58.39    3.70
   4   0 -30   61.49    3.40
   3   0 -30    1.60    1.50
  -3   0  30    1.50    1.80
   2   0 -30    1.40    1.60
  -2   0  30    1.10    2.80
   1   0 -30    1.50    1.70
   0   0 -30  354.56   13.90
   0   0 -30  357.76   14.00
  -1   0 -30    0.50    2.20
  -1   0 -30    1.10    1.80
  -2   0 -30   24.70    3.10
   3   0  30   -0.80    1.50
  -3   0 -30   -0.30    1.50
   4   0  30    1.90    1.30
  -4   0 -30    3.70    2.20
   5   1 -30    2.80    1.30
  -4  -1  30   48.90    3.30
   4  -1 -30   54.59    3.40
  -4   1  30   42.10    4.40
   4   1 -30   55.29    3.10
   3  -1 -30    0.70    1.50
  -3  -1  30   -1.20    1.60
   3   1 -30    0.50    1.30
  -2  -1  30  139.09    6.80
   2  -1 -30  156.78    6.80
   2   1 -30  147.49    6.60
   1  -1 -30    0.20    2.70
  -1  -1  30   -3.20    2.70
   1  -1 -30   -1.80    1.60
   1   1 -30    0.80    1.70
   0  -1 -30   11.90    3.10
   0  -1 -30   19.90    3.70
   0   1 -30   14.90    3.60
  -1  -1 -30  159.98    7.40
  -1  -1 -30  164.28    7.60
  -1   1 -30  172.58    7.40
  -1   1 -30  152.28    7.80
  -2  -1 -30   22.10    3.70
  -2  -1 -30   24.50    2.90
  -2   1 -30   26.40    3.40
   2   1  30   22.70    3.10
  -3  -1 -30   17.90    2.60
   3   1  30   12.90    2.20
  -3   1 -30   16.90    2.40
  -4  -1 -30   14.50    2.00
   4   1  30   15.00    2.10
  -4   1 -30   20.00    2.50
   5   2 -30  102.69    4.30
  -4  -2  30    7.60    2.40
   4  -2 -30    5.90    2.00
   4   2 -30    6.30    1.80
   3  -2 -30    2.70    1.70
  -3  -2  30    1.60    1.60
   3   2 -30    1.40    1.30
  -2  -2  30   92.79    4.90
  -1  -2  30   21.00    3.40
   1  -2 -30   15.30    4.40
   1   2 -30   17.40    3.00
   0  -2 -30   -3.10    2.60
   0  -2 -30    2.80    1.80
   0  -2  30    5.20    2.80
  -1  -2 -30    1.00    1.70
  -1  -2 -30    0.70    2.00
   1   2  30    1.80    1.90
  -2  -2 -30   16.10    2.70
  -2  -2 -30   17.70    3.20
  -2   2 -30   16.70    2.70
   2   2  30   17.10    2.60
  -3  -2 -30   36.80    2.90
   3   2  30   36.30    2.60
  -3   2 -30   34.50    3.20
   4   2  30    2.40    1.10
  -4   2 -30    0.50    1.80
  -4  -3  30   17.60    2.60
   4   3 -30   19.20    1.90
  -3  -3  30    1.30    1.00
   3  -3 -30    1.40    1.80
  -3  -3  30    1.90    1.60
   3   3 -30    2.20    1.40
  -2  -3  30   18.90    2.90
   2  -3 -30   14.50    2.70
   2   3 -30   22.80    2.60
  -1  -3  30    5.80    1.90
   1  -3 -30   10.30    3.00
   1   3 -30   10.00    2.90
   0  -3  30    0.00    2.20
   0  -3 -30   -1.60    1.50
  -1  -3 -30   -0.10    2.50
  -1  -3 -30   -1.60    1.60
   1   3  30    1.60    1.60
  -2  -3 -30  206.78    8.80
  -2  -3 -30  207.98    8.80
  -2   3 -30  225.78    8.90
   2   3  30  227.38    8.50
  -3  -3 -30  155.18    6.50
  -3   3 -30  142.39    7.70
   3   3  30  151.28    6.70
   4   4 -30    5.20    1.50
  -3  -4  30   36.10    3.00
  -3  -4  30   37.00    2.20
   3  -4 -30   41.20    3.80
   3   4 -30   37.10    2.50
   2  -4 -30   31.10    2.90
  -2  -4  30   29.20    2.90
   2   4 -30   35.70    2.80
   1  -4 -30    1.40    1.50
  -1  -4  30    0.70    1.90
   1   4 -30   -0.80    2.40
   0  -4  30   36.80    3.80
   0  -4 -30   29.80    2.80
  -1  -4 -30  142.59    6.30
   1  -4  30  132.59    7.20
  -1   4 -30  159.18    7.40
   1   4  30  132.69    5.90
  -2  -4 -30   41.10    3.00
  -2   4 -30   40.50    3.10
   2   4  30   47.50    2.70
  -3  -4 -30    9.40    2.60
   3   4  30    8.30    1.70
   3   5 -30    9.10    2.40
   2  -5 -30    8.20    2.10
  -2  -5  30    6.40    2.60
  -1  -5  30    8.10    2.90
   1  -5 -30   13.30    2.50
   0  -5  30   25.80    3.30
   0  -5 -30   27.40    2.50
  -1  -5 -30   11.20    2.10
   1   5  30    9.30    2.10
  -2  -5 -30    1.30    1.10
   2   5  30    0.30    1.10
   5   0 -31    4.20    1.60
   4   0 -31    2.30    1.40
  -4   0  31    0.50    2.00
   3   0 -31  230.48    8.80
  -3   0  31  201.88    9.10
   2   0 -31   -1.80    1.80
   2   0 -31    2.70    2.90
   1   0 -31  212.08    9.40
   0   0 -31   -3.50    1.80
   0   0 -31   -1.70    1.90
  -1   0 -31   16.00    2.90
  -1   0 -31   17.60    3.70
  -2   0 -31    1.90    1.80
   3   0  31   14.00    3.30
  -4   0 -31    1.40    1.30
   5   1 -31    0.60    1.30
  -4  -1  31   -0.50    1.70
   4  -1 -31   -0.80    1.40
   4   1 -31    1.80    1.50
   3  -1 -31   77.49    4.40
  -3  -1  31   98.29    5.90
   3   1 -31   81.39    4.30
  -2  -1  31   -0.10    2.20
   2  -1 -31    0.40    1.90
   2   1 -31    0.00    1.70
   1  -1 -31   -2.30    2.80
   1  -1 -31    0.20    1.60
   1   1 -31    0.50    1.70
   0  -1 -31   54.89    4.50
   0  -1 -31   65.79    4.20
  -1  -1 -31   11.80    3.30
  -1  -1 -31    2.00    1.90
  -1   1 -31    4.30    3.00
  -1   1 -31    5.20    2.70
  -2  -1 -31   40.00    4.00
  -2  -1 -31   26.00    2.90
   2   1  31   32.20    3.70
  -2   1 -31   32.40    3.00
  -3  -1 -31    8.10    2.20
  -3   1 -31    3.90    1.50
   4  -2 -31    4.70    3.20
  -4  -2  31    0.40    1.70
   4   2 -31    1.30    1.10
   3  -2 -31    9.70    2.60
  -3  -2  31   13.40    2.60
   3   2 -31    8.10    2.00
   2  -2 -31  125.99    6.00
  -2  -2  31  123.99    6.10
   2   2 -31  134.79    5.80
   1  -2 -31    2.90    2.10
  -1  -2  31    3.60    2.20
   1   2 -31    3.70    1.80
   0  -2 -31    2.10    1.70
   0  -2 -31    3.30    2.80
   0   2 -31    0.80    2.30
  -1  -2 -31    0.60    2.10
  -1  -2 -31    0.10    1.50
  -1   2 -31    1.60    1.50
  -2  -2 -31   -1.10    1.80
  -2  -2 -31    8.10    2.60
  -2   2 -31    1.50    1.50
   2   2  31   -1.60    1.50
  -3  -2 -31   -0.90    1.20
   3   2  31    1.10    1.40
  -3   2 -31   -1.00    1.40
   4   3 -31   13.60    1.70
   3  -3 -31    7.90    2.60
  -3  -3  31   13.60    2.70
   3   3 -31    6.90    1.40
   2  -3 -31   13.50    2.50
  -2  -3  31   13.10    3.10
   2   3 -31   14.60    2.40
   1  -3 -31   51.79    3.90
  -1  -3  31   51.59    4.00
   1   3 -31   53.19    3.70
   0  -3 -31    1.30    1.30
   0  -3  31    1.10    2.70
  -1  -3 -31   30.30    4.10
  -1  -3 -31   34.60    3.00
   1   3  31   34.20    3.10
  -1   3 -31   30.30    2.90
  -2  -3 -31   57.09    3.80
  -2  -3 -31   66.09    3.70
   2   3  31   65.69    3.50
  -2   3 -31   64.59    3.70
  -3  -3 -31    0.40    1.50
   3   3  31    1.80    1.30
  -3   3 -31    9.90    2.60
  -3  -4  31    0.60    1.70
   3  -4 -31    1.70    2.30
   3   4 -31   -0.10    1.20
   2  -4 -31   -0.50    1.50
  -2  -4  31    2.10    1.80
   2   4 -31    1.50    1.70
  -1  -4  31   64.09    4.10
   1  -4 -31   58.09    3.60
   0  -4  31   35.00    3.80
   0  -4 -31   37.10    2.90
  -1  -4 -31   -1.80    1.30
  -1   4 -31   -0.20    1.40
  -2  -4 -31   21.80    3.50
  -2   4 -31   24.40    2.70
   2   4  31   21.30    2.20
   2  -5 -31   -2.20    2.00
   1  -5 -31    7.50    2.20
   0  -5 -31   -0.70    1.10
  -1  -5 -31   33.30    2.50
  -1   5 -31   36.10    2.80
   1   5  31   29.70    2.60
   4   0 -32   53.39    3.10
   3   0 -32   -0.20    1.60
   2   0 -32  399.76   15.20
   1   0 -32   -1.00    2.10
   1   0 -32    1.50    1.70
   0   0 -32  221.98    9.50
   0   0 -32  237.78    9.60
  -1   0 -32   -0.60    2.20
  -1   0 -32    0.20    1.70
  -2   0 -32   -0.30    1.40
  -3   0 -32    1.10    1.50
   4  -1 -32   77.29    3.90
  -4  -1  32   77.29    4.60
   4   1 -32   76.69    4.00
  -3  -1  32   37.30    3.80
   3  -1 -32   43.00    3.30
   3   1 -32   38.80    2.80
   2  -1 -32   36.80    3.10
   2   1 -32   41.80    3.10
   1  -1 -32    3.60    1.70
   1  -1 -32    8.60    3.10
   1   1 -32    2.50    1.80
   0  -1 -32   -1.40    1.70
   0  -1 -32    2.00    2.30
   0   1 -32    1.10    2.00
   0   1 -32    4.30    1.70
  -1  -1 -32   -1.10    1.90
  -1  -1 -32   -0.20    1.60
  -1   1 -32    1.80    1.80
  -1   1 -32    1.90    3.00
  -2  -1 -32    3.90    2.50
  -2  -1 -32    1.90    1.50
  -2   1 -32   -1.00    1.50
  -3  -1 -32    7.30    2.70
   3   1  32    5.50    2.10
   4  -2 -32   -0.20    1.90
   4   2 -32   -0.30    1.10
   3  -2 -32    4.20    1.70
  -3  -2  32    1.00    1.80
   3   2 -32    2.80    1.30
   2  -2 -32    3.50    2.10
  -2  -2  32    6.50    2.30
   2   2 -32    7.50    2.20
   1  -2 -32    6.20    1.90
   1   2 -32    1.90    1.70
   0  -2 -32   48.20    4.90
   0  -2 -32   36.30    3.40
   0   2 -32   45.70    4.10
  -1  -2 -32   17.00    3.30
  -1  -2 -32   24.50    2.80
  -1   2 -32   27.10    2.70
  -2  -2 -32    3.00    1.60
  -2  -2 -32    4.20    1.70
  -2   2 -32    4.10    1.50
   2   2  32    5.60    2.00
  -3  -2 -32   23.60    2.30
   3   2  32   30.60    2.60
  -3   2 -32   33.90    2.70
   4   3 -32   11.90    1.70
   3  -3 -32    9.40    2.50
   3   3 -32    7.80    2.10
   2  -3 -32   35.70    3.00
  -2  -3  32   34.90    3.30
   2   3 -32   34.80    2.90
  -1  -3  32   62.49    4.60
   1  -3 -32   71.49    4.10
   1   3 -32   73.69    4.40
   0  -3 -32   15.50    2.40
  -1  -3 -32   66.19    4.00
  -1   3 -32   72.59    4.30
  -2  -3 -32  122.09    5.50
  -2  -3 -32  118.29    5.50
   2   3  32  121.19    5.30
  -2   3 -32  119.39    5.40
   3   4 -32    6.50    1.50
   2  -4 -32   45.70    3.30
  -2  -4  32   42.90    3.60
   2   4 -32   52.29    3.40
   1  -4 -32    3.50    1.90
  -1  -4  32    2.90    2.40
   0  -4 -32   -0.50    1.30
   0  -4  32   -1.50    3.80
  -1  -4 -32    7.30    2.00
   1   4  32    3.60    2.50
  -1   4 -32   11.40    2.10
  -2   4 -32   64.79    3.80
   1  -5 -32   -0.70    1.30
   0  -5 -32    9.30    2.00
   0   5 -32    6.40    2.10
   4   0 -33   -0.30    1.20
   3   0 -33    3.90    1.40
   2   0 -33    0.00    1.60
   1   0 -33    1.80    1.50
   1   0 -33   -0.70    2.00
   0   0 -33    2.70    1.80
   0   0 -33   -1.70    1.80
  -1   0 -33   95.49    5.30
  -1   0 -33   96.39    4.90
  -2   0 -33    2.40    1.80
  -3   0 -33    5.40    1.90
   4  -1 -33    6.30    2.30
   4   1 -33    6.70    1.80
   3  -1 -33  128.89    5.70
  -3  -1  33  102.99    6.20
   3   1 -33  122.89    5.60
   2  -1 -33  260.97   10.90
   2   1 -33  283.77   11.10
   1  -1 -33    1.30    1.60
   1   1 -33    0.70    1.70
   1   1 -33    1.50    1.80
   0  -1 -33   44.50    3.40
   0  -1 -33   43.10    4.10
   0   1 -33   33.90    3.10
   0   1 -33   41.20    3.90
  -1  -1 -33    4.40    1.80
  -1  -1 -33    3.50    1.90
  -1   1 -33    4.50    1.70
  -2  -1 -33    2.90    1.40
  -2  -1 -33    2.30    3.30
  -2   1 -33    2.10    1.80
  -3  -1 -33   17.80    2.20
  -3   1 -33   15.70    2.10
   4  -2 -33    4.50    2.20
  -3  -2  33    4.80    2.50
   3  -2 -33    2.60    1.50
   3   2 -33    1.60    1.30
   2  -2 -33   18.60    2.90
  -2  -2  33   22.30    3.70
   2   2 -33   16.30    2.30
   1  -2 -33   -0.30    1.50
   1   2 -33    1.80    1.90
   0  -2 -33   50.39    3.60
   0   2 -33   59.69    4.80
   0   2 -33   55.29    3.90
  -1  -2 -33    0.60    2.10
  -1  -2 -33    0.20    1.60
  -1   2 -33   -1.90    1.30
  -2  -2 -33   16.50    3.00
  -2   2 -33   14.10    2.40
   3  -3 -33   16.60    2.50
   3   3 -33   13.10    2.00
   2  -3 -33   33.00    2.70
  -2  -3  33   31.30    3.60
   2   3 -33   39.80    2.80
   1  -3 -33   63.29    3.70
  -1  -3  33   62.49    5.20
   1   3 -33   60.59    4.20
   0  -3 -33   10.00    2.30
   0   3 -33   11.10    3.90
  -1  -3 -33    8.50    2.30
  -1   3 -33    9.10    2.50
  -2  -3 -33   12.30    2.60
  -2   3 -33   17.50    2.40
   2  -4 -33    6.60    2.40
   2   4 -33   12.90    3.40
   1  -4 -33   -0.30    1.30
   0  -4 -33    1.00    1.30
   0   4 -33    1.00    1.30
  -1  -4 -33   83.19    4.10
  -1   4 -33   89.29    4.10
   4   0 -34    8.80    1.90
   3   0 -34   -0.30    1.20
   2   0 -34   35.10    2.80
   1   0 -34   -0.40    1.50
   1   0 -34    3.90    2.20
   0   0 -34  361.36   13.80
   0   0 -34  360.76   13.80
  -1   0 -34    2.30    1.70
  -1   0 -34    0.10    2.20
  -2   0 -34   35.70    2.80
   4  -1 -34   13.50    2.40
   4   1 -34    9.60    2.00
   3  -1 -34   35.60    2.80
   3   1 -34   35.50    3.00
   2  -1 -34   78.19    4.60
   2   1 -34   65.19    4.40
   2   1 -34   77.59    4.40
   1  -1 -34   14.30    2.90
   1   1 -34    9.10    2.70
   1   1 -34   15.70    2.60
   0  -1 -34   34.60    3.30
   0  -1 -34   31.90    3.70
   0   1 -34   28.20    2.80
   0   1 -34   30.30    3.70
  -1  -1 -34   11.10    2.60
  -1  -1 -34    4.70    1.90
  -1   1 -34    5.30    2.00
  -2  -1 -34   13.10    2.30
  -2   1 -34    9.20    2.20
   3  -2 -34    2.50    1.60
   3   2 -34    2.90    1.20
   2  -2 -34    9.20    2.30
   2   2 -34   12.60    2.90
   1  -2 -34    2.40    1.50
   1   2 -34    1.20    1.70
   1   2 -34    2.20    1.50
   0  -2 -34    0.30    1.20
   0   2 -34   -0.80    1.40
  -1  -2 -34    1.20    2.20
  -1  -2 -34    4.90    1.60
  -1   2 -34    3.30    1.40
  -2  -2 -34    2.10    1.70
  -2  -2 -34    0.30    2.30
   3  -3 -34    8.70    2.70
   3   3 -34   14.00    2.00
   2  -3 -34    6.40    1.90
   2   3 -34    2.20    1.70
   1   3 -34   11.70    3.80
   0  -3 -34   56.69    3.30
   0   3 -34   59.19    3.30
  -1  -3 -34    1.70    1.60
  -1   3 -34    1.00    1.30
   2  -4 -34   17.60    2.60
   1  -4 -34   10.80    2.10
   0  -4 -34    0.10    1.20
   0   4 -34   -0.20    1.20
   3   0 -35  211.88    8.40
   2   0 -35    0.70    1.30
   1   0 -35   59.49    4.80
   1   0 -35   59.09    3.70
   0   0 -35    2.80    1.90
  -1   0 -35  226.98    9.30
  -1   0 -35  223.48    8.90
  -2   0 -35    1.20    1.40
   3  -1 -35    3.60    1.50
   3   1 -35    7.10    1.90
   2  -1 -35   18.40    2.30
   2   1 -35   17.60    2.30
   1  -1 -35   10.90    2.30
   1   1 -35    9.00    2.60
   1   1 -35   12.80    2.70
   0  -1 -35    7.50    2.50
   0  -1 -35    2.10    3.00
   0   1 -35   15.10    3.40
  -1  -1 -35   32.90    3.80
  -1   1 -35   35.20    2.80
  -2  -1 -35   14.60    2.40
  -2   1 -35   15.60    2.20
   3  -2 -35    2.70    1.50
   3   2 -35    2.20    1.30
   2   2 -35   10.40    2.80
   2   2 -35   14.30    2.30
   1  -2 -35   -0.40    1.40
   1   2 -35   -3.00    2.30
   1   2 -35   -1.60    1.40
   0  -2 -35    8.40    2.20
   0   2 -35    8.70    2.60
  -1  -2 -35    2.50    3.90
  -1  -2 -35    3.90    1.60
   2  -3 -35    1.40    1.30
   2   3 -35    4.80    1.70
   2   3 -35    0.80    1.50
   1  -3 -35    5.50    1.90
   1   3 -35    0.90    2.40
   0  -3 -35   43.40    3.40
   0   3 -35   57.39    3.70
  -1  -3 -35    1.10    1.20
  -1   3 -35   -0.30    1.30
   3   0 -36   -1.00    1.20
   2   0 -36  200.88    8.10
   1   0 -36   -1.90    1.80
   0   0 -36   39.60    3.50
   0   0 -36   47.90    4.90
  -1   0 -36    1.70    1.50
   3  -1 -36   44.20    2.70
   3   1 -36   43.40    2.70
   2  -1 -36   37.60    2.60
   2   1 -36   34.20    2.70
   1  -1 -36    5.80    2.20
   1   1 -36    3.60    1.70
   0  -1 -36   13.30    2.40
   0   1 -36   13.80    2.50
  -1  -1 -36    9.70    3.30
  -1  -1 -36    3.70    2.00
  -1   1 -36    1.90    1.40
   2  -2 -36   12.10    2.10
   2   2 -36   12.20    2.40
   2   2 -36    6.30    2.30
   1   2 -36   37.00    3.70
   1   2 -36   36.40    2.90
   0  -2 -36    5.20    2.20
   0   2 -36    5.60    1.60
  -1  -2 -36    8.10    2.60
  -1   2 -36    5.60    1.60
   1   3 -36    5.70    1.90
   0   3 -36    6.60    2.00
   2   0 -37   -0.40    1.30
   1   0 -37  358.46   13.40
   0   0 -37   -2.00    2.00
   0   0 -37   -1.80    1.90
  -1   0 -37    4.10    1.60
   2  -1 -37    8.40    2.10
   2   1 -37    8.50    2.20
   1  -1 -37    0.20    1.40
   1   1 -37   -1.20    2.20
   1   1 -37    0.50    1.80
   0  -1 -37   65.79    3.80
   0   1 -37   77.59    4.00
   1  -2 -37    2.60    1.20
   1   2 -37    2.20    1.60
   0  -2 -37    3.00    1.40
   0   2 -37    1.40    1.40
   0   0   0    0.00    0.00
_computing_structure_solution     'SHELXT 2014/5 (Sheldrick, 2014)'
;
_shelx_hkl_checksum     34814
_shelx_res_file
;
TITL JTM812_0m_a.res in P2(1)/n
    JTM812_0m_a.res
    created by SHELXL-2018/1 at 09:03:48 on 06-Dec-2018
REM Old TITL JTM812_0m in P2(1)/n
REM SHELXT solution in P2(1)/n
REM R1 0.109,  Rweak 0.004,  Alpha 0.016,  Orientation as input
REM Formula found by SHELXT:  C19 N4 O
CELL  1.54178   6.5227   7.8979  30.7774   90.000   95.389   90.000
ZERR    4.000   0.0003   0.0004   0.0015    0.000    0.002    0.000
LATT  1
SYMM 1/2-X, 1/2+Y, 1/2-Z
SFAC C H N O
UNIT 76 64 16 4
TEMP -123
SIZE 0.035 0.241 0.30
L.S. 5
BOND $H
LIST 4
CONF
EQIV $1 x+1, y-1, z
HTAB C12 O1_$1
ACTA 140
MPLA C6 > C11
MPLA N1 > C5
MPLA C13 > C18
FMAP 2
PLAN 5
WGHT    0.033700    0.579300
EXTI    0.003512
FVAR       0.68675
O1    4    0.205988    0.664331    0.476470    11.00000    0.03747    0.03382 =
         0.03462   -0.00599    0.00088    0.00315
N1    3    0.219805   -0.143002    0.293494    11.00000    0.03101    0.03182 =
         0.02982   -0.00545    0.00090    0.00275
N2    3    0.534019   -0.272775    0.324432    11.00000    0.03139    0.03141 =
         0.03139   -0.00156    0.00355    0.00518
N3    3    0.701121   -0.114346    0.383865    11.00000    0.02619    0.03313 =
         0.03044    0.00005   -0.00104    0.00500
N4    3    0.667309    0.029865    0.406798    11.00000    0.02767    0.03381 =
         0.02972   -0.00023    0.00006    0.00200
C1    1    0.238304   -0.011605    0.321342    11.00000    0.02485    0.02841 =
         0.02396    0.00038    0.00339   -0.00087
C2    1    0.365617   -0.264300    0.296909    11.00000    0.03482    0.03342 =
         0.03305   -0.00683    0.00266    0.00312
H2    2    0.343257   -0.359696    0.275995    11.00000    0.03791
C3    1    0.546838   -0.141824    0.352435    11.00000    0.02607    0.02969 =
         0.02580    0.00194    0.00385    0.00130
C4    1    0.489493    0.094863    0.389678    11.00000    0.02510    0.02953 =
         0.02535    0.00129    0.00123   -0.00051
C5    1    0.404403   -0.008389    0.354074    11.00000    0.02474    0.02648 =
         0.02378    0.00082    0.00307    0.00055
C6    1    0.079548    0.121519    0.314109    11.00000    0.02721    0.02982 =
         0.02011    0.00079    0.00216    0.00225
C7    1    0.127581    0.292638    0.319846    11.00000    0.03399    0.03040 =
         0.02646    0.00038   -0.00060    0.00030
H7    2    0.269608    0.329578    0.329008    11.00000    0.03400
C8    1   -0.024865    0.413791    0.311445    11.00000    0.04890    0.02950 =
         0.03123    0.00092    0.00295    0.00663
H8    2    0.017108    0.533460    0.315795    11.00000    0.04179
C9    1   -0.224296    0.366226    0.297350    11.00000    0.04021    0.04206 =
         0.03196    0.00469    0.00598    0.01605
H9    2   -0.330588    0.454234    0.291079    11.00000    0.04439
C10   1   -0.271948    0.197069    0.290477    11.00000    0.02738    0.04652 =
         0.03017    0.00426    0.00237    0.00593
H10   2   -0.408470    0.162474    0.279166    11.00000    0.05113
C11   1   -0.121066    0.074929    0.298752    11.00000    0.02774    0.03333 =
         0.02510    0.00057    0.00245    0.00081
H11   2   -0.152604   -0.047850    0.293031    11.00000    0.03335
C12   1    0.883532   -0.216136    0.394460    11.00000    0.02734    0.04070 =
         0.04214    0.00555   -0.00039    0.00824
H12A  2    1.000472   -0.161807    0.383377    11.00000    0.06151
H12B  2    0.912010   -0.231601    0.425881    11.00000    0.05693
H12C  2    0.854620   -0.330258    0.380464    11.00000    0.05445
C13   1    0.411924    0.248276    0.410045    11.00000    0.02737    0.03039 =
         0.02161   -0.00042   -0.00167    0.00073
C14   1    0.538360    0.388555    0.416900    11.00000    0.02684    0.03379 =
         0.02851   -0.00032    0.00093   -0.00147
H14   2    0.678394    0.386134    0.406408    11.00000    0.03727
C15   1    0.474915    0.531399    0.438557    11.00000    0.03219    0.03038 =
         0.03011   -0.00103    0.00005   -0.00365
H15   2    0.564725    0.636829    0.444477    11.00000    0.02088
C16   1    0.281592    0.532154    0.454022    11.00000    0.03303    0.03122 =
         0.02186   -0.00057   -0.00297    0.00488
C17   1    0.151724    0.392889    0.446979    11.00000    0.02525    0.03953 =
         0.02856   -0.00097    0.00011    0.00130
H17   2    0.016578    0.394300    0.458678    11.00000    0.04069
C18   1    0.215735    0.252875    0.425000    11.00000    0.02698    0.03300 =
         0.02935   -0.00149   -0.00096   -0.00343
H18   2    0.123623    0.156501    0.420131    11.00000    0.03323
C19   1    0.331049    0.812695    0.482652    11.00000    0.05361    0.03057 =
         0.03738   -0.00421    0.00117   -0.00147
H19A  2    0.252211    0.891284    0.500286    11.00000    0.05673
H19B  2    0.471468    0.781748    0.497586    11.00000    0.05406
H19C  2    0.356166    0.861605    0.453836    11.00000    0.04565
HKLF 4
REM  JTM812_0m_a.res in P2(1)/n
REM R1 =  0.0389 for    2613 Fo > 4sig(Fo)  and  0.0471 for all    3069 data
REM    282 parameters refined using      0 restraints
END
WGHT      0.0337      0.5793
REM Highest difference peak  0.193,  deepest hole -0.181,  1-sigma level  0.041
Q1    1  -0.0038  0.1014  0.3010  11.00000  0.05    0.19
Q2    1   0.1565  0.0600  0.3160  11.00000  0.05    0.19
Q3    1   0.0782 -0.1627  0.2765  11.00000  0.05    0.18
Q4    1   0.4751 -0.0640  0.3456  11.00000  0.05    0.17
Q5    1   0.3223  0.0040  0.3409  11.00000  0.05    0.16
;
_shelx_res_checksum     81793
