# Supplementary material for: Crystal structure and Hirshfeld surface analysis of 3-(4-meth­oxy­phen­yl)-1-methyl-4-phenyl-1H-pyrazolo­[3,4-d]pyrimidine
Source: Acta Crystallogr E Crystallogr Commun. 2019 Apr 16;75(Pt 5):638–41. doi: 10.1107/S2056989019004894 (PMC6505592; doi:10.1107/S2056989019004894)
Supplement: Supplementary file 2 [file e-75-00638-Isup2.hkl]

data_I                                                                          
_shelx_title ' JTM812_0m_a.res in P2(1)/n'                                      
_shelx_refln_list_code          4                                               
_shelx_F_calc_maximum      157.50                                               
_exptl_crystal_F_000       664.00                                               
_reflns_d_resolution_high  0.8099                                               
                                                                                
loop_                                                                           
 _space_group_symop_operation_xyz                                               
 'x, y, z'                                                                      
 '-x+1/2, y+1/2, -z+1/2'                                                        
 '-x, -y, -z'                                                                   
 'x-1/2, -y-1/2, z-1/2'                                                         
                                                                                
_cell_length_a     6.5227                                                       
_cell_length_b     7.8979                                                       
_cell_length_c    30.7774                                                       
_cell_angle_alpha  90.000                                                       
_cell_angle_beta   95.389                                                       
_cell_angle_gamma  90.000                                                       
                                                                                
_shelx_F_squared_multiplier     1.000                                           
                                                                                
loop_                                                                           
 _refln_index_h                                                                 
 _refln_index_k                                                                 
 _refln_index_l                                                                 
 _refln_F_squared_calc                                                          
 _refln_F_squared_meas                                                          
 _refln_F_squared_sigma                                                         
 _refln_observed_status                                                         
   2   0   0       1489.38       1251.92        44.14 o                         
   4   0   0        443.57        457.81        18.08 o                         
   6   0   0          8.91         10.72         5.94 o                         
   8   0   0         32.46         40.09         3.39 o                         
   1   1   0        708.29        657.17        13.41 o                         
   2   1   0       1793.78       1700.39        60.30 o                         
   3   1   0        415.05        380.80        10.54 o                         
   4   1   0        118.18        108.40         3.94 o                         
   5   1   0        139.64        142.63         4.53 o                         
   6   1   0        528.73        552.97        10.08 o                         
   7   1   0         24.73         21.52         3.00 o                         
   0   2   0       1230.14       1062.93        37.87 o                         
   1   2   0         73.69         46.58         2.02 o                         
   2   2   0         99.03         80.02         3.74 o                         
   3   2   0        105.44        120.77         5.29 o                         
   4   2   0        168.53        164.09         4.41 o                         
   5   2   0        739.49        706.19        12.39 o                         
   6   2   0         36.51         49.57         2.61 o                         
   7   2   0        123.03        116.81         3.75 o                         
   1   3   0         37.21         31.93         1.56 o                         
   2   3   0        203.87        201.22         5.67 o                         
   3   3   0        269.51        259.92         8.92 o                         
   4   3   0        490.93        471.25         8.81 o                         
   5   3   0        614.72        608.93        10.93 o                         
   6   3   0          5.29          6.87         1.38 o                         
   7   3   0         18.72         13.26         1.95 o                         
   0   4   0         42.01         52.93         5.22 o                         
   1   4   0         15.75         22.50         2.27 o                         
   2   4   0          0.30          1.78         3.82 o                         
   3   4   0         30.09         32.21         2.46 o                         
   4   4   0        246.65        254.69         5.56 o                         
   5   4   0        196.25        183.45         4.44 o                         
   6   4   0         55.96         56.34         2.33 o                         
   7   4   0         58.87         68.76         3.47 o                         
   1   5   0         21.79         16.11         2.30 o                         
   2   5   0        244.48        264.43         5.30 o                         
   3   5   0        267.41        258.46         6.58 o                         
   4   5   0        661.93        673.54        13.39 o                         
   5   5   0        256.56        251.41         5.35 o                         
   6   5   0        162.93        169.99         3.51 o                         
   0   6   0         11.84         13.30         8.48 o                         
   1   6   0        367.86        348.27         6.03 o                         
   2   6   0        706.91        724.95        11.62 o                         
   3   6   0         33.10         28.90         2.62 o                         
   4   6   0         54.86         56.00         2.72 o                         
   5   6   0         60.74         61.59         2.42 o                         
   6   6   0         43.89         36.62         1.80 o                         
   1   7   0         42.57         53.34         3.26 o                         
   2   7   0         73.71         91.58         3.28 o                         
   3   7   0         23.55         32.86         3.90 o                         
   4   7   0          0.20          1.34         1.27 o                         
   5   7   0         53.12         52.78         3.62 o                         
   0   8   0        556.37        526.67        15.05 o                         
   1   8   0          1.45         10.87         4.09 o                         
   2   8   0          0.24          1.05         1.65 o                         
   3   8   0          2.84          2.81         1.75 o                         
   4   8   0         13.50         11.28         1.62 o                         
   1   9   0          3.60          4.66         3.39 o                         
   2   9   0          0.14          2.12         2.54 o                         
   3   9   0         19.66         27.15         3.61 o                         
  -7   0   1        196.00        194.68         9.13 o                         
  -5   0   1         21.91         28.42         2.92 o                         
  -3   0   1        772.57        838.63        17.43 o                         
  -1   0   1       7515.18       8304.18       290.45 o                         
   1   0   1       3026.81       2938.28        72.87 o                         
   3   0   1       1036.64       1014.30        31.91 o                         
   5   0   1        262.29        253.46         9.39 o                         
   7   0   1        186.91        171.95         8.49 o                         
  -7   1   1          0.03          1.82         1.73 o                         
  -6   1   1        564.77        565.92        11.38 o                         
  -5   1   1          4.19          4.25         1.83 o                         
  -4   1   1          0.32          2.19         1.51 o                         
  -3   1   1        948.47        939.01        19.76 o                         
  -2   1   1        215.82        233.23         9.36 o                         
  -1   1   1       2910.65       2944.77       103.37 o                         
   0   1   1         50.24         49.14         1.23 o                         
   1   1   1       2656.44       2432.20        57.68 o                         
   2   1   1         31.55         38.53         1.21 o                         
   3   1   1       1243.34       1279.84        45.90 o                         
   4   1   1        848.19        816.46        17.74 o                         
   5   1   1         19.45         17.21         2.24 o                         
   6   1   1        283.33        289.13         6.31 o                         
   7   1   1         72.73         70.10         5.41 o                         
  -7   2   1         19.25         26.46         2.48 o                         
  -6   2   1         22.83         26.68         2.41 o                         
  -5   2   1       1293.47       1288.87        21.40 o                         
  -4   2   1        499.94        489.16         8.98 o                         
  -3   2   1        694.81        716.08        28.64 o                         
  -2   2   1        386.18        390.10         8.97 o                         
  -1   2   1        120.59        129.23         2.81 o                         
   0   2   1       1695.86       1565.04        39.22 o                         
   1   2   1        794.17        751.64        19.25 o                         
   2   2   1        785.10        805.66        48.97 o                         
   3   2   1         80.55         68.81         4.33 o                         
   4   2   1         72.93         94.26         3.56 o                         
   5   2   1        132.88        143.75         4.08 o                         
   6   2   1         19.15         23.26         2.40 o                         
   7   2   1          0.27          2.14         1.70 o                         
  -7   3   1         25.64         19.58         1.98 o                         
  -6   3   1         49.36         41.95         2.23 o                         
  -5   3   1        346.34        350.03         6.94 o                         
  -4   3   1         37.00         42.43         2.89 o                         
  -3   3   1        174.84        187.89        11.25 o                         
  -2   3   1          4.36          1.41         1.53 o                         
  -1   3   1        301.52        310.00         6.28 o                         
   0   3   1          3.39          3.21         0.89 o                         
   1   3   1       1163.02       1224.71        33.27 o                         
   2   3   1        730.38        810.83        13.42 o                         
   3   3   1          6.01         14.16        11.34 o                         
   4   3   1         58.62         68.80         3.14 o                         
   5   3   1          3.70          7.27         1.62 o                         
   6   3   1         39.97         31.46         2.54 o                         
   7   3   1         95.24         89.13         2.71 o                         
  -7   4   1         10.73         11.61         1.54 o                         
  -6   4   1         45.53         53.81         2.20 o                         
  -5   4   1          0.00         -1.04         1.30 o                         
  -4   4   1         24.05         19.81         2.58 o                         
  -3   4   1         87.33         80.04         3.32 o                         
  -2   4   1        331.90        329.34        10.64 o                         
  -1   4   1       1332.10       1513.67        30.37 o                         
   0   4   1         59.29         63.42         2.60 o                         
   1   4   1         45.52         46.87         2.82 o                         
   2   4   1        378.93        381.10        12.02 o                         
   3   4   1        156.39        166.80         4.38 o                         
   4   4   1        373.28        360.11         7.17 o                         
   5   4   1        124.80        117.09         3.57 o                         
   6   4   1         76.08         80.50         2.66 o                         
   7   4   1         18.26         19.15         2.24 o                         
  -6   5   1          0.83          1.34         0.98 o                         
  -5   5   1         45.95         51.67         4.76 o                         
  -4   5   1         20.62         35.62         2.72 o                         
  -3   5   1         47.56         54.02         4.85 o                         
  -2   5   1        111.21        113.17         3.38 o                         
  -1   5   1        149.48        126.38         6.68 o                         
   0   5   1         30.46         32.13         2.80 o                         
   1   5   1          2.86          8.97         2.07 o                         
   2   5   1        146.66        131.62         3.71 o                         
   3   5   1         32.55         43.64         3.12 o                         
   4   5   1        457.52        455.22         8.62 o                         
   5   5   1          4.30         13.95         2.07 o                         
   6   5   1          1.25          2.38         1.46 o                         
  -6   6   1         22.62         17.45         1.60 o                         
  -5   6   1          4.83          2.73         1.23 o                         
  -4   6   1        147.57        129.50         3.64 o                         
  -3   6   1         44.45         27.19         2.99 o                         
  -2   6   1          6.11          8.76         1.70 o                         
  -1   6   1         79.01         84.63         3.13 o                         
   0   6   1        498.49        505.36         9.39 o                         
   1   6   1         52.22         61.95         3.08 o                         
   2   6   1        437.69        439.92         7.66 o                         
   3   6   1         38.50         42.51         2.72 o                         
   4   6   1        326.41        282.40         5.89 o                         
   5   6   1         45.70         48.86         2.40 o                         
   6   6   1          9.30          9.18         1.26 o                         
  -5   7   1         28.84         22.93         1.72 o                         
  -4   7   1          0.04         -0.03         1.04 o                         
  -3   7   1        257.63        264.19         6.09 o                         
  -2   7   1         93.33        100.53         3.41 o                         
  -1   7   1       1198.87       1213.01        22.54 o                         
   0   7   1          6.53         10.47         3.37 o                         
   1   7   1        547.11        516.03         8.76 o                         
   2   7   1        287.53        268.35         5.72 o                         
   3   7   1         28.09         31.27         2.94 o                         
   4   7   1          1.13          0.52         1.12 o                         
   5   7   1         14.51         18.34         1.53 o                         
  -4   8   1        162.38        167.19         4.25 o                         
  -3   8   1         60.04         54.80         2.37 o                         
  -2   8   1         37.84         37.83         3.78 o                         
  -1   8   1        295.55        272.59        10.96 o                         
   0   8   1         22.31         22.51         3.65 o                         
   1   8   1          3.48         11.02         6.75 o                         
   2   8   1         25.12         36.65         3.10 o                         
   3   8   1          7.59          5.97         2.25 o                         
   4   8   1          1.62          2.02         1.27 o                         
  -3   9   1         46.12         37.55         3.82 o                         
  -2   9   1          9.34          8.48         2.54 o                         
  -1   9   1          0.00          0.64         4.24 o                         
   1   9   1         12.42          8.69         3.60 o                         
   2   9   1         32.52         20.57         4.45 o                         
   3   9   1          0.17         -2.12         2.12 o                         
  -8   0   2        179.87        179.91         7.65 o                         
  -6   0   2         85.50         80.71         5.73 o                         
  -4   0   2        637.86        671.27        18.15 o                         
  -2   0   2        735.31        684.87        17.27 o                         
   2   0   2         95.02        114.25         3.38 o                         
   4   0   2        612.10        617.26        23.65 o                         
   6   0   2       1800.80       1774.96       115.92 o                         
  -7   1   2         28.29         31.54         2.64 o                         
  -6   1   2         22.16         25.94         2.58 o                         
  -5   1   2        267.15        273.30         5.49 o                         
  -4   1   2          2.90          7.79         1.53 o                         
  -3   1   2        996.55        960.82        20.14 o                         
  -2   1   2         12.19          9.55         1.17 o                         
  -1   1   2        535.51        465.11        16.93 o                         
   0   1   2        165.85        169.77         3.20 o                         
   1   1   2        542.71        485.52         8.76 o                         
   2   1   2         28.98         37.22         1.21 o                         
   3   1   2       2210.68       2378.39        59.19 o                         
   4   1   2          0.18          1.09         2.31 o                         
   5   1   2        444.81        422.37         8.47 o                         
   6   1   2        177.00        194.78         4.85 o                         
   7   1   2        104.24        115.52        11.14 o                         
  -7   2   2        187.70        185.93         5.21 o                         
  -6   2   2        337.48        333.92         6.61 o                         
  -5   2   2          0.49          0.01         1.65 o                         
  -4   2   2        236.32        248.68         4.92 o                         
  -3   2   2        549.86        538.85        18.85 o                         
  -2   2   2         15.74         19.66         1.78 o                         
  -1   2   2        186.10        171.84         3.88 o                         
   0   2   2        112.73        128.14         3.83 o                         
   1   2   2        566.55        557.53        11.72 o                         
   2   2   2        140.51        111.09         2.58 o                         
   3   2   2        245.14        228.99         7.73 o                         
   4   2   2         14.53         26.62         2.89 o                         
   5   2   2        257.88        264.55         6.00 o                         
   6   2   2         44.68         49.17         2.74 o                         
   7   2   2         44.75         44.47         2.55 o                         
  -7   3   2         37.76         34.18         2.39 o                         
  -6   3   2        104.07        113.66         3.03 o                         
  -5   3   2        140.75        126.47         3.64 o                         
  -4   3   2        151.92        168.71         4.34 o                         
  -3   3   2        174.93        180.88        11.04 o                         
  -2   3   2       4873.64       5269.17       118.38 o                         
  -1   3   2         68.06         78.88         2.60 o                         
   0   3   2        811.70        840.40        17.75 o                         
   1   3   2        958.83       1006.48        32.25 o                         
   2   3   2        180.42        202.33         5.30 o                         
   3   3   2         53.52         59.64         3.25 o                         
   4   3   2          5.34          9.94         2.78 o                         
   5   3   2         99.45        105.19         3.45 o                         
   6   3   2        255.34        262.34         5.54 o                         
   7   3   2        131.49        123.74         3.78 o                         
  -7   4   2          7.28          9.66         1.62 o                         
  -6   4   2         51.33         60.21         2.21 o                         
  -5   4   2        263.07        251.59         5.41 o                         
  -4   4   2        448.21        440.30         9.93 o                         
  -3   4   2          0.25          0.78         1.90 o                         
  -2   4   2        738.91        862.09        23.52 o                         
  -1   4   2        154.48        153.54         4.25 o                         
   0   4   2         33.37         39.19         2.74 o                         
   1   4   2        127.31        129.83         3.79 o                         
   2   4   2       1216.58       1313.48        50.73 o                         
   3   4   2        237.69        231.56         4.88 o                         
   4   4   2         27.67         34.50         2.72 o                         
   5   4   2        123.51        127.47         3.94 o                         
   6   4   2         41.02         36.02         2.19 o                         
   7   4   2          2.41         -1.36         1.36 o                         
  -6   5   2         80.56         88.72         2.41 o                         
  -5   5   2         58.13         48.99         2.53 o                         
  -4   5   2          3.68          2.95         1.51 o                         
  -3   5   2          6.10         11.56         2.54 o                         
  -2   5   2         28.22         42.04         2.73 o                         
  -1   5   2         27.17         28.28         2.44 o                         
   0   5   2        137.58        135.05         8.46 o                         
   1   5   2          3.79          2.07         1.79 o                         
   2   5   2        181.50        158.68         5.27 o                         
   3   5   2        136.38        137.49         4.06 o                         
   4   5   2          0.33          2.25         1.63 o                         
   5   5   2        116.82        113.87         3.35 o                         
   6   5   2         22.50         26.43         1.94 o                         
  -6   6   2         88.97         81.56         3.57 o                         
  -5   6   2         24.22         27.37         1.86 o                         
  -4   6   2         46.40         47.66         2.36 o                         
  -3   6   2         62.21         61.51         2.93 o                         
  -2   6   2          0.06          1.64         1.59 o                         
  -1   6   2        213.53        207.71         4.70 o                         
   0   6   2         53.71         63.96         4.15 o                         
   1   6   2       1237.90       1220.63        18.98 o                         
   2   6   2        129.59        136.92         3.53 o                         
   3   6   2          0.00          0.94         1.43 o                         
   4   6   2         21.49         22.22         2.91 o                         
   5   6   2        104.71        102.10         2.96 o                         
   6   6   2         17.25         21.83         1.90 o                         
  -5   7   2          0.00          1.33         1.41 o                         
  -4   7   2         28.59         29.01         1.94 o                         
  -3   7   2          8.84         16.00         2.28 o                         
  -2   7   2         76.90         76.45         3.09 o                         
  -1   7   2        135.04        124.81         4.90 o                         
   0   7   2        355.09        354.83         7.99 o                         
   1   7   2        276.89        271.81         5.51 o                         
   2   7   2        150.89        146.52         4.10 o                         
   3   7   2         19.73         14.79         2.79 o                         
   4   7   2         94.43         97.81         2.67 o                         
   5   7   2         47.28         53.10         2.11 o                         
  -4   8   2          0.01          1.06         0.99 o                         
  -3   8   2          1.70          4.39         1.57 o                         
  -2   8   2          1.18         -0.11         1.92 o                         
  -1   8   2        311.17        309.19         9.68 o                         
   0   8   2         24.76         28.30         4.43 o                         
   1   8   2          8.58          7.78         2.14 o                         
   2   8   2         56.56         50.95         3.25 o                         
   3   8   2        127.00        117.06         3.14 o                         
   4   8   2         10.14          6.31         1.18 o                         
  -3   9   2         59.15         58.13         4.24 o                         
  -2   9   2         70.90         57.28         6.36 o                         
  -1   9   2          0.97          0.00         2.76 o                         
   2   9   2         14.56         13.57         4.88 o                         
  -7   0   3         15.34          9.33         2.54 o                         
  -5   0   3          9.03         14.60         2.75 o                         
  -3   0   3        417.91        383.27         8.27 o                         
  -1   0   3        593.76        527.96        13.23 o                         
   1   0   3        741.82        673.51        16.91 o                         
   3   0   3          7.61          8.93         1.95 o                         
   5   0   3        409.43        411.10        13.24 o                         
   7   0   3         28.08         29.48         4.67 o                         
  -7   1   3        290.77        302.99        10.57 o                         
  -6   1   3        140.47        145.52         4.91 o                         
  -5   1   3        232.64        223.50         5.14 o                         
  -4   1   3         67.68         66.84         3.80 o                         
  -3   1   3       1636.18       1749.33        36.00 o                         
  -2   1   3        506.46        517.80        21.86 o                         
  -1   1   3       5462.92       4714.95       165.41 o                         
   0   1   3      13557.88      14816.66       418.26 o                         
   1   1   3        964.36        952.27        16.91 o                         
   2   1   3        495.56        467.08         8.58 o                         
   3   1   3        152.80        188.52         6.20 o                         
   4   1   3        246.90        246.24         7.18 o                         
   5   1   3        583.52        605.82        12.13 o                         
   6   1   3         92.94         95.32         4.58 o                         
   7   1   3          0.47          4.16         1.59 o                         
  -7   2   3         59.17         69.33         3.11 o                         
  -6   2   3         19.77         21.13         2.69 o                         
  -5   2   3        101.02         92.87         3.30 o                         
  -4   2   3          3.57          4.65         1.77 o                         
  -3   2   3       1453.05       1460.73        30.57 o                         
  -2   2   3         75.15         63.37         3.05 o                         
  -1   2   3         11.09          9.01         1.13 o                         
   0   2   3        377.29        330.08         7.34 o                         
   1   2   3       1168.66       1121.39        23.04 o                         
   2   2   3        876.03        868.10        15.77 o                         
   3   2   3         80.77         97.60         6.37 o                         
   4   2   3       1311.78       1193.46        22.17 o                         
   5   2   3        481.43        497.50        10.26 o                         
   6   2   3          1.77          7.78         1.60 o                         
   7   2   3          5.87          3.60         1.36 o                         
  -7   3   3          0.72         -0.25         1.28 o                         
  -6   3   3         67.51         76.50         2.58 o                         
  -5   3   3        289.99        282.95         5.88 o                         
  -4   3   3        470.82        475.14         8.79 o                         
  -3   3   3         15.29         21.06         9.33 o                         
  -2   3   3       1202.77       1227.10        26.11 o                         
  -1   3   3        344.47        360.98         8.02 o                         
   0   3   3        169.30        186.09         5.78 o                         
   1   3   3         28.17         29.23         2.16 o                         
   2   3   3       1345.58       1475.30        37.47 o                         
   3   3   3        801.72        911.37        17.16 o                         
   4   3   3         31.71         27.50         3.15 o                         
   5   3   3         62.00         74.17         3.04 o                         
   6   3   3         76.95         83.70         3.05 o                         
   7   3   3          0.61          1.14         2.02 o                         
  -7   4   3         24.48         27.46         1.98 o                         
  -6   4   3          1.07         -0.24         1.02 o                         
  -5   4   3       1198.06       1233.94        20.81 o                         
  -4   4   3        246.30        236.10         5.79 o                         
  -3   4   3         32.17         27.70         2.85 o                         
  -2   4   3        161.17        165.97         7.56 o                         
  -1   4   3          1.49          0.44         1.28 o                         
   0   4   3        534.40        537.40         9.77 o                         
   1   4   3        535.34        610.47        13.64 o                         
   2   4   3        742.07        747.57        57.57 o                         
   3   4   3          3.06          0.95         1.39 o                         
   4   4   3          4.41          3.25         1.58 o                         
   5   4   3        140.50        164.94         4.75 o                         
   6   4   3         71.85         70.53         2.55 o                         
   7   4   3          3.26          3.23         1.27 o                         
  -6   5   3         16.58         15.42         1.52 o                         
  -5   5   3         30.03         46.72         2.42 o                         
  -4   5   3        387.02        383.77         7.49 o                         
  -3   5   3        326.11        314.10        11.22 o                         
  -2   5   3        152.20        160.00         4.32 o                         
  -1   5   3          5.63          5.77         1.62 o                         
   0   5   3         78.09         75.64         4.76 o                         
   1   5   3        516.02        506.62         9.85 o                         
   2   5   3        193.02        208.82         4.38 o                         
   3   5   3          6.84          5.91         1.53 o                         
   4   5   3         68.40         67.89         3.33 o                         
   5   5   3        185.23        195.93         5.01 o                         
   6   5   3        226.90        223.79         4.59 o                         
  -6   6   3         28.48         31.71         1.87 o                         
  -5   6   3         31.48         26.36         1.74 o                         
  -4   6   3          0.14          2.08         1.30 o                         
  -3   6   3         24.20         22.52         2.31 o                         
  -2   6   3         63.48         57.03         3.52 o                         
  -1   6   3         48.97         49.43         3.80 o                         
   0   6   3        157.11        162.85         4.62 o                         
   1   6   3          0.33          2.68         1.61 o                         
   2   6   3          0.04          0.28         1.45 o                         
   3   6   3          3.81          6.13         2.73 o                         
   4   6   3          3.84         -0.67         1.61 o                         
   5   6   3         41.03         43.08         2.36 o                         
   6   6   3        294.67        281.85        18.82 o                         
  -5   7   3         14.16         15.75         1.66 o                         
  -4   7   3         14.83         13.55         1.54 o                         
  -3   7   3        325.12        312.42         6.20 o                         
  -2   7   3         20.01         19.05         2.62 o                         
  -1   7   3         70.36         73.17         4.49 o                         
   0   7   3        849.27        862.46        19.04 o                         
   1   7   3        484.38        505.28         9.39 o                         
   2   7   3         18.05         17.25         2.56 o                         
   3   7   3        134.26        150.16         4.68 o                         
   4   7   3          8.16         10.21         2.40 o                         
   5   7   3         86.30         77.89         2.48 o                         
  -4   8   3          2.45          3.29         0.98 o                         
  -3   8   3         18.95         22.22         1.95 o                         
  -2   8   3        133.96        118.45         4.07 o                         
  -1   8   3        218.40        202.46         7.05 o                         
   0   8   3        458.83        449.53        13.00 o                         
   1   8   3         50.82         56.87         4.31 o                         
   2   8   3        120.94        115.75         4.15 o                         
   3   8   3          1.82          3.46         1.60 o                         
   4   8   3          3.46          2.26         1.28 o                         
  -3   9   3          0.00          0.00         1.91 o                         
  -2   9   3         75.75         84.23         8.49 o                         
  -1   9   3         75.86         73.50         4.39 o                         
   0   9   3          0.02          0.50         2.75 o                         
   1   9   3          0.03          5.09         5.09 o                         
   2   9   3         36.06         33.72         5.94 o                         
  -8   0   4         29.04         25.24         3.39 o                         
  -6   0   4        124.87        110.54         5.25 o                         
  -4   0   4       1161.18       1169.07        46.41 o                         
  -2   0   4       6125.69       5979.87       270.77 o                         
   0   0   4       3229.48       2910.83       136.18 o                         
   2   0   4       3545.88       3411.67       126.77 o                         
   4   0   4        448.53        451.27        24.68 o                         
   6   0   4         95.98        106.79         5.50 o                         
  -7   1   4          0.19          3.16         1.67 o                         
  -6   1   4        112.17        125.58         4.00 o                         
  -5   1   4        210.51        212.64         5.93 o                         
  -4   1   4        212.61        223.06         7.27 o                         
  -3   1   4       1070.61       1064.93        19.32 o                         
  -2   1   4       1233.60       1083.15        38.75 o                         
  -1   1   4      13052.14      13862.78       369.92 o                         
   0   1   4         25.29         31.95         0.96 o                         
   1   1   4       1801.84       1694.76        29.86 o                         
   2   1   4        311.48        278.67         5.34 o                         
   3   1   4        317.37        296.59         6.79 o                         
   4   1   4          0.50         -1.19         1.85 o                         
   5   1   4         73.86         77.03         3.42 o                         
   6   1   4          0.82          0.36         1.97 o                         
   7   1   4          1.41          1.53         1.44 o                         
  -7   2   4        143.70        155.17         4.62 o                         
  -6   2   4         27.38         30.52         2.39 o                         
  -5   2   4        197.29        184.36         4.78 o                         
  -4   2   4        435.68        456.71         7.68 o                         
  -3   2   4        359.66        349.12         8.41 o                         
  -2   2   4        338.34        393.99        14.04 o                         
  -1   2   4        963.21        970.12        24.52 o                         
   0   2   4        553.19        538.94         9.94 o                         
   1   2   4        407.39        388.31         7.32 o                         
   2   2   4       3091.39       3131.20        55.10 o                         
   3   2   4         26.71         31.39         4.24 o                         
   4   2   4        124.04        129.05         3.76 o                         
   5   2   4        686.03        640.25        10.67 o                         
   6   2   4        230.09        246.50         8.22 o                         
   7   2   4          6.32          4.82         1.38 o                         
  -7   3   4          0.11         -0.13         1.26 o                         
  -6   3   4         97.02         92.81         2.78 o                         
  -5   3   4          4.13          7.70         1.41 o                         
  -4   3   4        106.98        103.82         2.98 o                         
  -3   3   4        221.81        227.03        10.70 o                         
  -2   3   4        406.37        424.75         9.96 o                         
  -1   3   4       1644.21       1722.47        35.35 o                         
   0   3   4       1301.16       1400.65        57.94 o                         
   1   3   4         24.49         19.70         1.79 o                         
   2   3   4        102.48        119.34         4.33 o                         
   3   3   4        717.23        703.19        12.34 o                         
   4   3   4          0.24          3.71         1.64 o                         
   5   3   4          3.68          4.52         1.68 o                         
   6   3   4         17.80         17.12         2.66 o                         
   7   3   4          2.68         10.47         2.92 o                         
  -7   4   4          6.71          6.09         1.99 o                         
  -6   4   4        186.54        174.73         3.61 o                         
  -5   4   4         90.07         89.02         3.05 o                         
  -4   4   4        284.39        285.45         6.64 o                         
  -3   4   4        775.22        797.81        13.71 o                         
  -2   4   4        654.90        599.36        42.94 o                         
  -1   4   4        411.28        430.05         7.77 o                         
   0   4   4        264.39        284.56         6.24 o                         
   1   4   4       1242.53       1283.63        27.13 o                         
   2   4   4         15.65         14.96         2.31 o                         
   3   4   4        408.92        399.90         6.65 o                         
   4   4   4         70.86         79.50         3.28 o                         
   5   4   4         16.43         24.03         2.78 o                         
   6   4   4          1.37          0.59         1.29 o                         
   7   4   4          0.04          0.94         1.21 o                         
  -6   5   4          2.11          1.64         0.95 o                         
  -5   5   4          1.04          2.66         1.23 o                         
  -4   5   4         15.99         14.20         1.97 o                         
  -3   5   4          7.15          3.59         1.51 o                         
  -2   5   4        195.97        186.43         4.76 o                         
  -1   5   4        115.50        101.75         4.09 o                         
   0   5   4        252.96        280.73         6.87 o                         
   1   5   4         30.28         43.14         2.81 o                         
   2   5   4         55.48         49.80         2.69 o                         
   3   5   4          2.24          3.69         1.53 o                         
   4   5   4          8.79          9.69         4.99 o                         
   5   5   4        382.69        433.84        14.56 o                         
   6   5   4         54.41         64.37         2.49 o                         
  -6   6   4         35.63         42.70         2.34 o                         
  -5   6   4         28.88         31.66         2.08 o                         
  -4   6   4          7.97         13.31         1.80 o                         
  -3   6   4          7.28         11.36         1.95 o                         
  -2   6   4          0.17          3.09         1.54 o                         
  -1   6   4        161.55        157.62         5.22 o                         
   0   6   4        241.47        231.48         5.96 o                         
   1   6   4         53.45         56.95         3.56 o                         
   2   6   4        262.85        266.52         6.66 o                         
   3   6   4          2.63         10.96         3.15 o                         
   4   6   4        363.32        343.19         7.62 o                         
   5   6   4        194.45        181.56         4.17 o                         
   6   6   4          1.47          0.55         0.92 o                         
  -5   7   4         18.86         22.28         1.47 o                         
  -4   7   4         18.58         11.97         1.67 o                         
  -3   7   4         88.18         91.56         2.97 o                         
  -2   7   4         47.39         53.01         2.88 o                         
  -1   7   4        904.26        915.25        20.07 o                         
   0   7   4        516.67        506.40        10.69 o                         
   1   7   4        260.06        258.99         5.78 o                         
   2   7   4         63.24         65.53         2.89 o                         
   3   7   4         44.12         41.63         3.12 o                         
   4   7   4         28.13         24.26         2.08 o                         
   5   7   4          2.29          1.31         0.92 o                         
  -4   8   4         70.86         82.25         2.46 o                         
  -3   8   4        101.87         95.70         2.87 o                         
  -2   8   4          3.22          1.29         1.35 o                         
  -1   8   4          0.78          3.80         1.93 o                         
   0   8   4        294.76        295.96         9.31 o                         
   1   8   4        549.57        523.09        10.40 o                         
   2   8   4          9.91         15.64         2.75 o                         
   3   8   4         28.50         30.01         2.58 o                         
   4   8   4         67.61         64.67         6.68 o                         
  -3   9   4          0.31          1.06         1.91 o                         
  -2   9   4         13.00          7.31         2.97 o                         
  -1   9   4         23.39         20.21         3.33 o                         
   1   9   4          3.16          8.27         4.03 o                         
   2   9   4          9.86         31.81        11.66 o                         
  -7   0   5        583.17        545.52        15.12 o                         
  -5   0   5        143.03        150.50         5.85 o                         
  -3   0   5        105.52        105.74         2.81 o                         
  -1   0   5        579.06        622.26        15.69 o                         
   1   0   5      19354.53      20955.90       791.04 o                         
   3   0   5        322.30        336.15         9.47 o                         
   5   0   5        419.38        406.46        10.07 o                         
   7   0   5         48.29         50.99         5.13 o                         
  -7   1   5        239.81        235.14         6.62 o                         
  -6   1   5        160.01        146.66         4.28 o                         
  -5   1   5          0.65          0.57         1.54 o                         
  -4   1   5         94.44        104.95         4.16 o                         
  -3   1   5        203.06        181.25         4.06 o                         
  -2   1   5         13.47          7.63         1.70 o                         
  -1   1   5      24805.41      27554.62       481.29 o                         
   0   1   5        331.90        305.35         5.63 o                         
   1   1   5       8153.38       7851.40       137.75 o                         
   2   1   5         67.91         57.22         1.63 o                         
   3   1   5       1716.16       1645.66        26.39 o                         
   4   1   5          0.66          3.66         1.90 o                         
   5   1   5          0.25          5.37         1.71 o                         
   6   1   5        306.03        300.96         6.65 o                         
   7   1   5          4.84          5.09         1.42 o                         
  -7   2   5         12.74         18.46         2.38 o                         
  -6   2   5        379.95        374.63         6.68 o                         
  -5   2   5        295.23        295.56         5.71 o                         
  -4   2   5        156.47        148.75         3.79 o                         
  -3   2   5         15.29          9.74         1.73 o                         
  -2   2   5         50.09         50.70         3.61 o                         
  -1   2   5       8049.34       7775.43       242.29 o                         
   0   2   5        489.30        445.52         8.40 o                         
   1   2   5       1439.52       1428.34        25.41 o                         
   2   2   5        762.92        775.98        12.78 o                         
   3   2   5        369.21        359.97        22.33 o                         
   4   2   5         68.21         69.56         3.13 o                         
   5   2   5         65.75         68.18         2.98 o                         
   6   2   5        776.37        766.00        19.79 o                         
   7   2   5         64.46         62.30         2.91 o                         
  -7   3   5          8.16          5.70         1.69 o                         
  -6   3   5        130.43        134.98         3.33 o                         
  -5   3   5         23.32         25.29         2.29 o                         
  -4   3   5          9.69          7.41         1.30 o                         
  -3   3   5        358.27        324.63         6.36 o                         
  -2   3   5       1094.08       1121.82        85.84 o                         
  -1   3   5        274.32        275.36         6.33 o                         
   0   3   5         85.00         79.99         2.80 o                         
   1   3   5         28.87         27.48         1.64 o                         
   2   3   5       1044.38       1108.36        23.22 o                         
   3   3   5        144.69        162.53         4.36 o                         
   4   3   5         20.95         26.32         2.61 o                         
   5   3   5         10.38          7.42         1.81 o                         
   6   3   5         58.12         54.86         7.00 o                         
   7   3   5        114.33        109.17         3.13 o                         
  -7   4   5         18.91         23.58         3.40 o                         
  -6   4   5          5.70          5.69         1.10 o                         
  -5   4   5        606.57        644.44        11.37 o                         
  -4   4   5        412.87        411.28         7.81 o                         
  -3   4   5          5.64          5.03         1.41 o                         
  -2   4   5         10.55         11.14         2.30 o                         
  -1   4   5        367.32        372.28         6.90 o                         
   0   4   5          2.57          2.86         1.39 o                         
   1   4   5       2546.81       2693.60        67.81 o                         
   2   4   5         62.10         63.48         3.74 o                         
   3   4   5          9.06         14.72         2.37 o                         
   4   4   5         61.28         59.16         3.07 o                         
   5   4   5         60.42         54.53         3.14 o                         
   6   4   5         11.53          8.17         1.63 o                         
   7   4   5         70.85         76.94         2.76 o                         
  -6   5   5          4.89          5.18         1.82 o                         
  -5   5   5        181.85        183.13         4.23 o                         
  -4   5   5        283.68        298.90         6.85 o                         
  -3   5   5        550.17        565.13        10.22 o                         
  -2   5   5       1097.71       1152.96        19.15 o                         
  -1   5   5        376.35        380.82         7.26 o                         
   0   5   5         40.97         41.65         3.27 o                         
   1   5   5         24.29         31.81         3.14 o                         
   2   5   5        118.97        135.30         3.71 o                         
   3   5   5        401.33        402.73         8.81 o                         
   4   5   5       1049.90       1091.64        18.64 o                         
   5   5   5         91.67        106.45         3.70 o                         
   6   5   5         18.68         20.07         1.77 o                         
  -6   6   5          2.66          3.95         1.05 o                         
  -5   6   5         15.73         12.88         1.48 o                         
  -4   6   5          0.38          1.61         1.17 o                         
  -3   6   5         80.47         91.82         3.47 o                         
  -2   6   5        679.89        687.00        13.36 o                         
  -1   6   5         19.86         17.55         2.51 o                         
   0   6   5        266.29        249.14         6.33 o                         
   1   6   5        264.83        281.48         7.97 o                         
   2   6   5        278.51        268.09         5.37 o                         
   3   6   5        241.41        214.79         5.39 o                         
   4   6   5          1.74          1.04         1.41 o                         
   5   6   5         20.52         21.14         2.02 o                         
   6   6   5         23.83         23.68         1.59 o                         
  -5   7   5         18.52         19.04         1.67 o                         
  -4   7   5         16.50         15.45         1.74 o                         
  -3   7   5        137.86        133.87         3.63 o                         
  -2   7   5        226.83        224.46         5.45 o                         
  -1   7   5        144.86        170.78         4.92 o                         
   0   7   5        131.35        126.57         8.32 o                         
   1   7   5          0.01          1.15         1.66 o                         
   2   7   5         55.76         51.96         2.79 o                         
   3   7   5         27.57         39.84         4.27 o                         
   4   7   5          0.01          0.75         1.17 o                         
   5   7   5         72.12         66.16         3.29 o                         
  -4   8   5         44.77         42.21         2.05 o                         
  -3   8   5          0.26          1.54         1.07 o                         
  -2   8   5         15.85         19.01         2.36 o                         
  -1   8   5         14.24         15.77         3.26 o                         
   0   8   5        338.66        349.93        10.59 o                         
   1   8   5         39.53         47.36         3.09 o                         
   2   8   5          5.02          7.11         2.38 o                         
   3   8   5         13.93         17.21         2.35 o                         
   4   8   5         42.41         41.38         3.05 o                         
  -2   9   5         10.62         13.88         5.73 o                         
  -1   9   5         33.50         10.82         4.67 o                         
   0   9   5         40.51         42.44         4.58 o                         
   1   9   5          1.23          7.42         3.60 o                         
   2   9   5          1.14         -3.82         4.03 o                         
  -8   0   6        104.46        105.71         5.52 o                         
  -6   0   6         84.06        100.04         4.80 o                         
  -4   0   6          0.46          1.77         1.71 o                         
  -2   0   6         27.18         38.18         2.12 o                         
   0   0   6        499.48        436.68        16.50 o                         
   2   0   6         43.80         73.07         3.61 o                         
   4   0   6        148.67        171.06         5.99 o                         
   6   0   6        143.72        156.38         6.43 o                         
  -7   1   6          1.85          3.64         1.49 o                         
  -6   1   6        657.72        635.27        12.53 o                         
  -5   1   6         63.23         70.43         3.79 o                         
  -4   1   6         10.90         11.23         2.19 o                         
  -3   1   6         35.53         39.03         1.85 o                         
  -2   1   6        110.24        108.04         4.88 o                         
  -1   1   6        907.48        887.77        15.81 o                         
   0   1   6        650.72        593.18        10.67 o                         
   1   1   6        887.60        855.36        15.38 o                         
   2   1   6         59.70         44.55         1.55 o                         
   3   1   6       1457.06       1533.47        24.73 o                         
   4   1   6         51.64         59.46         3.57 o                         
   5   1   6         95.77         88.08         3.37 o                         
   6   1   6         87.62         82.80         3.53 o                         
   7   1   6         27.59         33.70         3.35 o                         
  -7   2   6         76.85         65.35         2.93 o                         
  -6   2   6        119.54        124.72         3.25 o                         
  -5   2   6        270.36        258.96         5.23 o                         
  -4   2   6        142.83        133.78         3.33 o                         
  -3   2   6        131.90        156.28         4.05 o                         
  -2   2   6         24.95         29.13         2.17 o                         
  -1   2   6        306.56        287.88         5.57 o                         
   0   2   6        154.33        140.82         3.03 o                         
   1   2   6        113.10        118.90         2.76 o                         
   2   2   6        992.91       1076.31        19.50 o                         
   3   2   6        203.35        215.94         7.04 o                         
   4   2   6         23.58         15.91         2.04 o                         
   5   2   6        309.55        285.39         5.73 o                         
   6   2   6        943.34        958.06        16.44 o                         
   7   2   6         54.13         50.53         2.86 o                         
  -7   3   6          0.23          0.18         1.45 o                         
  -6   3   6         22.08         32.06         2.16 o                         
  -5   3   6        349.30        371.30         6.58 o                         
  -4   3   6        388.28        395.77         6.79 o                         
  -3   3   6        158.52        123.95         3.55 o                         
  -2   3   6        117.30        125.53         4.77 o                         
  -1   3   6        674.49        710.62        34.90 o                         
   0   3   6        688.83        680.27        14.73 o                         
   1   3   6         40.84         50.45         2.20 o                         
   2   3   6        725.66        775.77        16.66 o                         
   3   3   6        954.25        889.44        14.29 o                         
   4   3   6        218.51        210.33         5.14 o                         
   5   3   6         28.22         23.25         2.75 o                         
   6   3   6          5.32          2.52         1.60 o                         
   7   3   6          0.26          0.03         1.17 o                         
  -7   4   6         12.16         20.20         4.50 o                         
  -6   4   6          0.63          2.11         1.00 o                         
  -5   4   6        279.28        326.94         6.64 o                         
  -4   4   6          3.44          4.68         1.32 o                         
  -3   4   6        143.05        146.99         3.78 o                         
  -2   4   6         80.14         78.58         2.97 o                         
  -1   4   6         64.81         78.54         2.89 o                         
   0   4   6         70.67         72.36         3.36 o                         
   1   4   6         41.91         37.95         3.22 o                         
   2   4   6         68.38         71.99         3.15 o                         
   3   4   6         54.21         53.86         2.72 o                         
   4   4   6        103.31         99.34         3.63 o                         
   5   4   6         27.46         29.22         2.97 o                         
   6   4   6         27.04         28.63         2.46 o                         
   7   4   6          5.36         12.93         2.47 o                         
  -6   5   6         11.66          9.42         1.70 o                         
  -5   5   6        471.61        450.66         8.25 o                         
  -4   5   6          5.63          5.37         1.36 o                         
  -3   5   6         27.98         33.81         2.74 o                         
  -2   5   6        147.44        128.80         3.61 o                         
  -1   5   6        107.93        111.60         3.44 o                         
   0   5   6        154.36        175.86         5.16 o                         
   1   5   6        549.90        575.57        10.41 o                         
   2   5   6         58.00         68.21         3.03 o                         
   3   5   6        452.96        417.50         7.46 o                         
   4   5   6         97.58         93.10         3.67 o                         
   5   5   6         11.07         14.18         3.00 o                         
   6   5   6          7.10         10.45         1.59 o                         
  -6   6   6         32.49         36.53         2.14 o                         
  -5   6   6          2.29          3.31         1.06 o                         
  -4   6   6         61.24         62.95         3.26 o                         
  -3   6   6        543.36        544.60         9.85 o                         
  -2   6   6        454.73        470.32         9.67 o                         
  -1   6   6        121.97        120.17         3.71 o                         
   0   6   6        539.78        504.79        21.71 o                         
   1   6   6         72.04         85.33         3.84 o                         
   2   6   6         11.87         13.18         1.86 o                         
   3   6   6          0.03         -1.29         1.44 o                         
   4   6   6          2.62          4.49         2.45 o                         
   5   6   6         40.92         35.87         2.20 o                         
   6   6   6         54.11         47.34         2.08 o                         
  -5   7   6         33.17         30.21         1.67 o                         
  -4   7   6         11.96         10.97         1.50 o                         
  -3   7   6          3.40          2.85         1.20 o                         
  -2   7   6        106.39        103.30         3.55 o                         
  -1   7   6        336.12        334.89         8.49 o                         
   0   7   6        384.44        404.91        10.29 o                         
   1   7   6         89.50         82.98         3.46 o                         
   2   7   6        201.60        197.40         4.37 o                         
   3   7   6        156.56        161.82         9.76 o                         
   4   7   6         19.43         21.62         2.09 o                         
   5   7   6          0.08          0.52         2.01 o                         
  -4   8   6         10.94         13.21         1.71 o                         
  -3   8   6          2.02          1.63         1.07 o                         
  -2   8   6          0.99          2.13         2.63 o                         
  -1   8   6          6.24         12.09         4.66 o                         
   0   8   6         36.95         28.04         6.79 o                         
   1   8   6         87.08         89.00         3.42 o                         
   2   8   6         50.54         50.83         2.89 o                         
   3   8   6        113.70        120.34         3.92 o                         
   4   8   6         34.92         36.06         5.73 o                         
  -2   9   6          1.24          5.51         2.97 o                         
  -1   9   6          4.19          6.15         2.12 o                         
   0   9   6        107.74        110.79        10.18 o                         
   1   9   6         25.74         22.27         5.51 o                         
  -7   0   7         80.24         85.81         4.38 o                         
  -5   0   7        318.31        321.83         9.98 o                         
  -3   0   7       1354.71       1456.36        29.82 o                         
  -1   0   7      22983.53      24374.51       602.92 o                         
   1   0   7      10925.01       9859.09       244.67 o                         
   3   0   7         63.85         59.53         6.47 o                         
   5   0   7        183.60        189.76         6.36 o                         
   7   0   7          4.53          2.69         1.83 o                         
  -7   1   7        161.94        146.80         4.96 o                         
  -6   1   7        108.91        103.05         3.47 o                         
  -5   1   7         25.34         18.45         2.15 o                         
  -4   1   7        126.15        123.40         3.80 o                         
  -3   1   7         26.44         30.01         1.84 o                         
  -2   1   7       3137.65       2993.24       105.32 o                         
  -1   1   7      16112.11      16939.84       342.39 o                         
   0   1   7       2810.26       2496.92        60.51 o                         
   1   1   7       6595.60       6388.52       112.11 o                         
   2   1   7        215.70        230.80         4.72 o                         
   3   1   7        185.68        201.06         4.34 o                         
   4   1   7       1087.38       1028.73        19.33 o                         
   5   1   7        733.71        730.27        12.84 o                         
   6   1   7        163.80        176.22         4.39 o                         
   7   1   7         73.44         73.95         3.28 o                         
  -7   2   7         23.69         23.51         3.04 o                         
  -6   2   7        235.85        227.10         4.45 o                         
  -5   2   7          0.03          0.91         1.61 o                         
  -4   2   7        135.60        158.99         3.62 o                         
  -3   2   7        450.04        465.92        11.49 o                         
  -2   2   7         23.63         32.02         2.02 o                         
  -1   2   7        408.76        449.31         8.38 o                         
   0   2   7         19.45         21.01         1.09 o                         
   1   2   7         46.98         42.15         1.55 o                         
   2   2   7        553.78        543.26         9.28 o                         
   3   2   7         45.39         52.11         6.47 o                         
   4   2   7         66.07         66.45         3.12 o                         
   5   2   7       1578.03       1587.19        26.09 o                         
   6   2   7         42.86         50.81         4.04 o                         
   7   2   7         13.75         11.79         1.78 o                         
  -7   3   7         54.84         52.00         2.86 o                         
  -6   3   7        298.15        310.75         9.06 o                         
  -5   3   7        534.57        547.67         9.00 o                         
  -4   3   7        592.43        580.23        10.40 o                         
  -3   3   7        234.54        226.83         4.42 o                         
  -2   3   7        303.38        305.92        10.10 o                         
  -1   3   7       1799.93       1887.58        39.64 o                         
   0   3   7         98.03        103.44         3.37 o                         
   1   3   7        373.61        358.50        10.17 o                         
   2   3   7          6.30          4.60         1.50 o                         
   3   3   7        171.93        169.45         4.18 o                         
   4   3   7         47.67         44.21         3.64 o                         
   5   3   7          4.56          5.07         1.63 o                         
   6   3   7          8.95          6.20         1.58 o                         
   7   3   7          2.96          2.59         1.36 o                         
  -7   4   7         52.76         44.26         2.73 o                         
  -6   4   7         30.03         28.60         2.80 o                         
  -5   4   7         85.02         98.59         3.22 o                         
  -4   4   7          6.20          5.54         1.41 o                         
  -3   4   7          8.43         16.48         1.92 o                         
  -2   4   7         59.93         48.49         2.58 o                         
  -1   4   7        330.23        355.61         7.41 o                         
   0   4   7        180.33        171.48         6.13 o                         
   1   4   7        276.20        343.14        10.22 o                         
   2   4   7        124.84        118.79         3.58 o                         
   3   4   7        233.24        224.00         4.85 o                         
   4   4   7        369.12        389.37         7.77 o                         
   5   4   7          0.00         -1.63         1.63 o                         
   6   4   7         18.43         20.87         2.29 o                         
   7   4   7         19.65         18.10         2.02 o                         
  -6   5   7          1.19          2.18         0.93 o                         
  -5   5   7         45.69         43.31         2.26 o                         
  -4   5   7          1.77          2.06         1.54 o                         
  -3   5   7         10.01          9.63         1.61 o                         
  -2   5   7        142.67        139.93         3.71 o                         
  -1   5   7        210.52        205.46         4.73 o                         
   0   5   7         58.14         59.63         3.95 o                         
   1   5   7        699.97        689.91        12.14 o                         
   2   5   7          1.25          2.34         1.51 o                         
   3   5   7        293.33        320.51         6.18 o                         
   4   5   7        478.03        445.29         8.74 o                         
   5   5   7        392.24        377.18         8.21 o                         
   6   5   7         64.32         61.40         2.48 o                         
  -6   6   7          6.80          3.96         1.22 o                         
  -5   6   7          3.13          3.48         0.98 o                         
  -4   6   7        185.91        184.67         4.22 o                         
  -3   6   7          1.91          1.05         1.27 o                         
  -2   6   7        178.10        172.89         3.98 o                         
  -1   6   7        464.72        475.74         9.86 o                         
   0   6   7          1.15          1.74         2.88 o                         
   1   6   7        234.26        237.63         5.51 o                         
   2   6   7          0.03          0.09         1.44 o                         
   3   6   7         23.97         19.62         2.51 o                         
   4   6   7          4.98          4.65         1.54 o                         
   5   6   7        327.94        326.01         7.00 o                         
   6   6   7          1.08          2.11         1.59 o                         
  -5   7   7         28.33         29.41         1.59 o                         
  -4   7   7         14.37         18.70         1.70 o                         
  -3   7   7        176.37        195.50         4.99 o                         
  -2   7   7         17.33         16.88         2.72 o                         
  -1   7   7         99.57         96.06         4.11 o                         
   0   7   7         43.09         41.21         3.80 o                         
   1   7   7        251.08        258.79         5.80 o                         
   2   7   7         70.88         59.23         2.85 o                         
   3   7   7         38.50         43.55         2.73 o                         
   4   7   7          5.22          5.58         1.40 o                         
   5   7   7          2.63          5.63         2.44 o                         
  -4   8   7          2.98          2.26         0.86 o                         
  -3   8   7         19.62         17.46         2.01 o                         
  -2   8   7          0.10         -0.40         1.28 o                         
  -1   8   7          9.47          8.02         1.93 o                         
   0   8   7          0.51          2.25         1.93 o                         
   1   8   7         11.00          8.39         2.30 o                         
   2   8   7         47.37         48.22         2.79 o                         
   3   8   7          1.36          7.66         2.49 o                         
   4   8   7         28.85         36.39         3.61 o                         
  -2   9   7         20.40         15.48         4.45 o                         
  -1   9   7          4.22          2.48         1.85 o                         
   0   9   7        115.88        138.76        11.35 o                         
   1   9   7         24.22         19.24         4.07 o                         
   2   9   7          1.26         -1.91         3.39 o                         
  -6   0   8        409.84        403.52        20.73 o                         
  -4   0   8       1476.89       1528.96        58.95 o                         
  -2   0   8        260.49        239.66         6.54 o                         
   0   0   8      21288.01      23776.84      1131.26 o                         
   2   0   8        222.43        260.83         7.44 o                         
   4   0   8        203.23        176.00         7.80 o                         
   6   0   8         21.97         29.55         3.92 o                         
  -7   1   8        243.69        218.51         5.57 o                         
  -6   1   8          5.93          8.46         1.66 o                         
  -5   1   8         76.66         79.28         3.46 o                         
  -4   1   8        200.41        219.81         4.70 o                         
  -3   1   8        161.77        164.69         3.91 o                         
  -2   1   8        696.31        719.88        10.69 o                         
  -1   1   8       2756.50       2583.42        45.39 o                         
   0   1   8       6002.96       5506.47        96.41 o                         
   1   1   8       1760.71       1656.18        29.42 o                         
   2   1   8        373.33        328.76         6.51 o                         
   3   1   8        260.93        255.16         6.50 o                         
   4   1   8       1084.56       1076.72        20.02 o                         
   5   1   8        518.54        536.15         9.87 o                         
   6   1   8         34.63         45.89         3.49 o                         
   7   1   8          3.77          6.11         1.39 o                         
  -7   2   8         59.41         55.69         3.10 o                         
  -6   2   8         49.72         48.61         2.28 o                         
  -5   2   8         11.80         13.78         1.69 o                         
  -4   2   8          1.82          3.16         1.18 o                         
  -3   2   8        612.24        587.92        12.96 o                         
  -2   2   8       2162.70       2132.49        45.15 o                         
  -1   2   8       2029.95       1956.28        34.64 o                         
   0   2   8         17.39         16.67         1.11 o                         
   1   2   8        137.38        128.99         2.76 o                         
   2   2   8       1722.51       1804.05        28.93 o                         
   3   2   8          0.46          2.63         1.79 o                         
   4   2   8        288.96        306.30         5.92 o                         
   5   2   8        468.20        440.93         8.40 o                         
   6   2   8          4.17          2.96         1.62 o                         
   7   2   8         31.83         31.31         2.37 o                         
  -7   3   8         28.27         26.16         3.29 o                         
  -6   3   8        254.88        289.76        18.05 o                         
  -5   3   8          1.35          3.66         1.26 o                         
  -4   3   8          0.17          0.66         1.22 o                         
  -3   3   8          8.76         13.17         1.83 o                         
  -2   3   8        458.58        476.78        13.23 o                         
  -1   3   8        679.27        694.28        14.86 o                         
   0   3   8        326.03        316.49         5.83 o                         
   1   3   8       1040.44       1046.26        26.57 o                         
   2   3   8         23.01         24.48         2.67 o                         
   3   3   8          4.77         11.33         2.26 o                         
   4   3   8        254.22        249.43         5.74 o                         
   5   3   8        102.15        105.62         3.63 o                         
   6   3   8          3.66          5.11         1.50 o                         
   7   3   8          0.59          3.39         2.97 o                         
  -7   4   8         17.98         23.06         3.41 o                         
  -6   4   8          0.42          0.74         1.11 o                         
  -5   4   8        263.49        272.93         5.24 o                         
  -4   4   8        705.20        723.57        11.45 o                         
  -3   4   8        226.75        218.47         4.34 o                         
  -2   4   8        130.95        144.76         3.93 o                         
  -1   4   8        359.28        371.89        10.01 o                         
   0   4   8        425.31        470.22        13.39 o                         
   1   4   8         15.19         15.88         3.01 o                         
   2   4   8         77.10         82.21         4.57 o                         
   3   4   8        410.58        425.84         7.59 o                         
   4   4   8         71.99         70.22         3.34 o                         
   5   4   8         29.23         33.18         3.12 o                         
   6   4   8         62.06         80.87         4.06 o                         
  -6   5   8          0.01          0.47         0.90 o                         
  -5   5   8        109.03        100.96         3.00 o                         
  -4   5   8        118.26        124.20         3.68 o                         
  -3   5   8        102.14        105.48         3.05 o                         
  -2   5   8         98.18         95.73         2.86 o                         
  -1   5   8        357.01        346.73         6.71 o                         
   0   5   8        102.30        107.31         4.92 o                         
   1   5   8        301.78        325.70         6.70 o                         
   2   5   8          0.20         -1.17         1.61 o                         
   3   5   8         42.27         52.27         3.43 o                         
   4   5   8        133.90        165.14         5.20 o                         
   5   5   8          7.65          5.51         2.55 o                         
   6   5   8         26.49         23.38         3.00 o                         
  -6   6   8         43.46         46.72         1.87 o                         
  -5   6   8          0.41          1.23         0.98 o                         
  -4   6   8         53.85         57.79         2.39 o                         
  -3   6   8          5.85          5.66         1.91 o                         
  -2   6   8        698.57        698.53        12.19 o                         
  -1   6   8          0.06          0.88         1.55 o                         
   0   6   8        240.96        253.64         6.41 o                         
   1   6   8         32.03         38.24         2.95 o                         
   2   6   8         55.76         54.66         2.80 o                         
   3   6   8        295.84        283.87         5.65 o                         
   4   6   8        213.17        233.97        11.89 o                         
   5   6   8         47.30         54.43         2.41 o                         
  -5   7   8         23.94         22.80         1.61 o                         
  -4   7   8          1.13          0.18         1.06 o                         
  -3   7   8          0.01          2.75         1.84 o                         
  -2   7   8        683.29        658.03        12.79 o                         
  -1   7   8         33.15         34.51         2.92 o                         
   0   7   8        110.72        101.80         4.67 o                         
   1   7   8        377.18        363.19         7.27 o                         
   2   7   8        153.38        161.54         4.24 o                         
   3   7   8         36.26         34.19         2.65 o                         
   4   7   8         57.22         57.62         2.63 o                         
   5   7   8         19.50         15.58         2.33 o                         
  -4   8   8         17.47         18.00         1.51 o                         
  -3   8   8         54.90         52.38         2.17 o                         
  -2   8   8          9.03          7.68         1.43 o                         
  -1   8   8          3.34          4.70         1.72 o                         
   0   8   8         85.95         82.95         4.35 o                         
   1   8   8        132.21        123.72         4.17 o                         
   2   8   8         33.39         31.21         2.64 o                         
   3   8   8          0.17         -0.85         1.90 o                         
   4   8   8          6.96         15.30         2.97 o                         
  -2   9   8         29.35         19.04         2.55 o                         
  -1   9   8         99.51         93.80         5.31 o                         
   0   9   8         47.02         42.21         4.88 o                         
   1   9   8          6.83          3.82         2.29 o                         
   2   9   8         15.76          8.27         3.18 o                         
  -7   0   9        156.04        128.08         5.16 o                         
  -5   0   9          1.11          5.34         2.31 o                         
  -3   0   9       1407.15       1501.09        30.89 o                         
  -1   0   9       1903.18       1707.12        42.66 o                         
   1   0   9        528.26        517.24        16.64 o                         
   3   0   9        496.20        488.54        19.80 o                         
   5   0   9        154.49        133.46         5.24 o                         
   7   0   9          6.97         20.14         5.30 o                         
  -7   1   9         27.07         26.72         2.40 o                         
  -6   1   9        443.72        472.50         9.91 o                         
  -5   1   9         37.57         31.28         2.29 o                         
  -4   1   9         10.72          8.49         1.47 o                         
  -3   1   9        167.71        161.19         4.29 o                         
  -2   1   9        582.99        598.81         8.94 o                         
  -1   1   9       2993.88       2822.77        49.59 o                         
   0   1   9       6306.46       5759.27       100.75 o                         
   1   1   9       1986.53       1906.73        33.79 o                         
   2   1   9        353.00        330.94         5.97 o                         
   3   1   9         27.03         38.68         3.48 o                         
   4   1   9        371.25        349.77         9.15 o                         
   5   1   9          4.64          8.56         1.87 o                         
   6   1   9        119.73        127.59         3.65 o                         
   7   1   9          0.76          1.35         1.47 o                         
  -7   2   9          0.18          0.78         1.67 o                         
  -6   2   9         23.65         26.36         2.07 o                         
  -5   2   9         51.61         40.55         2.20 o                         
  -4   2   9        358.02        368.06         6.92 o                         
  -3   2   9       1375.91       1459.11        30.49 o                         
  -2   2   9        319.68        285.20         6.71 o                         
  -1   2   9        937.59        937.76        15.17 o                         
   0   2   9        100.23         75.16         2.37 o                         
   1   2   9        890.21        935.11        18.73 o                         
   2   2   9        798.80        707.52        15.57 o                         
   3   2   9        250.40        258.76         5.89 o                         
   4   2   9        632.02        618.77        10.20 o                         
   5   2   9        169.94        169.72         5.14 o                         
   6   2   9         26.96         15.45         2.88 o                         
   7   2   9         54.55         51.52         2.44 o                         
  -7   3   9         51.12         46.56         4.07 o                         
  -6   3   9          5.06          4.09         1.49 o                         
  -5   3   9        662.32        696.69        11.22 o                         
  -4   3   9        531.07        531.83         8.67 o                         
  -3   3   9        308.40        310.17         5.50 o                         
  -2   3   9        196.13        214.54         5.66 o                         
  -1   3   9         87.90         74.74         2.88 o                         
   0   3   9        660.71        673.28        11.39 o                         
   1   3   9         41.73         41.07         2.33 o                         
   2   3   9        159.16        145.89         4.97 o                         
   3   3   9          6.69         11.33         1.95 o                         
   4   3   9        368.75        388.45         7.91 o                         
   5   3   9          0.23         -0.46         1.61 o                         
   6   3   9         83.70         78.39         3.06 o                         
   7   3   9         26.19         41.30         5.51 o                         
  -7   4   9         12.41         16.33         3.82 o                         
  -6   4   9         36.24         34.51         1.92 o                         
  -5   4   9         12.11         16.10         1.73 o                         
  -4   4   9        100.32        107.21         3.39 o                         
  -3   4   9          4.68          6.24         1.27 o                         
  -2   4   9         26.28         29.35         2.20 o                         
  -1   4   9        847.40        882.99        19.37 o                         
   0   4   9         58.80         78.75         4.23 o                         
   1   4   9         82.50         84.56         3.29 o                         
   2   4   9        388.65        384.30         6.94 o                         
   3   4   9        274.92        282.13         5.63 o                         
   4   4   9        138.41        126.86         6.16 o                         
   5   4   9          9.17          9.20         2.63 o                         
   6   4   9         12.35         11.20         1.90 o                         
  -6   5   9          1.82          2.54         1.15 o                         
  -5   5   9         25.20         34.52         3.45 o                         
  -4   5   9        112.31        118.92         3.54 o                         
  -3   5   9        126.92        138.09         3.38 o                         
  -2   5   9        226.16        228.00         4.52 o                         
  -1   5   9         18.30         14.93         2.04 o                         
   0   5   9          4.78          6.11         1.56 o                         
   1   5   9        356.64        367.84         7.31 o                         
   2   5   9         45.80         49.14         3.06 o                         
   3   5   9         29.52         38.94         2.67 o                         
   4   5   9          0.72          2.95         1.72 o                         
   5   5   9        162.50        158.48         5.99 o                         
   6   5   9         20.53         19.97         3.50 o                         
  -6   6   9          0.17         -0.47         0.95 o                         
  -5   6   9         96.40        107.87         2.80 o                         
  -4   6   9        154.41        164.80         3.95 o                         
  -3   6   9         41.27         40.47         2.48 o                         
  -2   6   9        346.29        364.53         7.08 o                         
  -1   6   9         12.37         14.04         2.35 o                         
   0   6   9        144.48        143.40         4.69 o                         
   1   6   9        666.43        684.75        12.22 o                         
   2   6   9         66.09         73.15         3.21 o                         
   3   6   9          3.82         12.61         4.36 o                         
   4   6   9          5.66          9.17         1.77 o                         
   5   6   9          0.59          0.00         1.16 o                         
  -5   7   9         37.85         47.21         2.27 o                         
  -4   7   9         13.15         15.27         1.80 o                         
  -3   7   9         44.84         39.62         2.56 o                         
  -2   7   9         42.51         39.81         2.50 o                         
  -1   7   9         29.84         36.27         2.86 o                         
   0   7   9        433.87        422.02         9.23 o                         
   1   7   9          5.38          6.91         1.82 o                         
   2   7   9        296.14        299.60         7.27 o                         
   3   7   9        135.24        129.77         3.98 o                         
   4   7   9         12.17         10.72         1.81 o                         
   5   7   9          0.68          5.87         2.86 o                         
  -4   8   9         35.10         28.93         2.39 o                         
  -3   8   9          5.05          3.54         1.12 o                         
  -2   8   9        161.23        150.37         7.18 o                         
  -1   8   9        159.01        158.98         5.85 o                         
   0   8   9          3.04          3.50         3.07 o                         
   1   8   9        199.58        187.99         5.45 o                         
   2   8   9        215.37        202.52         5.08 o                         
   3   8   9         28.97         22.13         2.33 o                         
  -2   9   9         11.53         11.03         2.34 o                         
  -1   9   9         78.19         76.60         4.67 o                         
   0   9   9         40.63         34.79         4.24 o                         
   1   9   9         21.86         24.13         3.26 o                         
   2   9   9          1.42         -0.42         2.76 o                         
  -6   0  10         50.42         53.12         9.23 o                         
  -4   0  10        103.14         87.58         4.46 o                         
  -2   0  10          7.54          6.04         1.41 o                         
   0   0  10      16260.88      15993.69       396.34 o                         
   2   0  10       3938.72       3744.59       127.27 o                         
   4   0  10        164.32        172.06         7.50 o                         
   6   0  10         26.86         23.56         4.25 o                         
  -7   1  10          6.16          8.86         2.11 o                         
  -6   1  10         21.24         26.19         2.73 o                         
  -5   1  10        173.22        170.49         6.89 o                         
  -4   1  10        496.47        474.42         7.85 o                         
  -3   1  10        325.25        319.36         7.45 o                         
  -2   1  10       2595.24       2385.67        34.40 o                         
  -1   1  10       1210.00       1191.44        21.29 o                         
   0   1  10       7526.12       6887.69       147.64 o                         
   1   1  10        338.05        308.33         6.14 o                         
   2   1  10        599.75        556.31         9.53 o                         
   3   1  10          8.41         16.15         2.75 o                         
   4   1  10         13.29         14.33         2.27 o                         
   5   1  10       1610.19       1565.31        26.02 o                         
   6   1  10         64.30         71.32         3.69 o                         
   7   1  10          1.02         -1.32         1.32 o                         
  -7   2  10          9.54          8.44         1.79 o                         
  -6   2  10        139.67        145.99         4.75 o                         
  -5   2  10         51.05         51.40         2.32 o                         
  -4   2  10          5.12          7.80         1.26 o                         
  -3   2  10        154.89        155.61         4.54 o                         
  -2   2  10          9.56          7.85         0.99 o                         
  -1   2  10         17.36         20.13         1.27 o                         
   0   2  10       2514.25       2446.29        43.31 o                         
   1   2  10          0.73          2.67         0.89 o                         
   2   2  10        171.58        167.75         4.30 o                         
   3   2  10        965.43        943.44        16.10 o                         
   4   2  10        124.58        118.85         3.66 o                         
   5   2  10        136.17        144.01         4.12 o                         
   6   2  10        120.54        142.67         3.73 o                         
   7   2  10          0.96          2.98         1.36 o                         
  -7   3  10         96.04         91.34         4.35 o                         
  -6   3  10          3.85          3.78         1.27 o                         
  -5   3  10        132.19        128.30         3.15 o                         
  -4   3  10         48.46         44.02         2.23 o                         
  -3   3  10        171.15        171.82         3.67 o                         
  -2   3  10       1382.37       1315.43        27.64 o                         
  -1   3  10        681.04        690.45        12.95 o                         
   0   3  10        121.49        122.03         3.07 o                         
   1   3  10         96.70         87.92         3.51 o                         
   2   3  10        285.74        311.03         8.34 o                         
   3   3  10         77.66         83.92         3.51 o                         
   4   3  10        576.75        607.61        11.19 o                         
   5   3  10          1.51          3.69         1.86 o                         
   6   3  10         17.14         18.81         2.17 o                         
   7   3  10         27.12         29.37         2.21 o                         
  -7   4  10         10.65          5.09         2.33 o                         
  -6   4  10        197.52        187.43         4.42 o                         
  -5   4  10         22.03         24.00         2.05 o                         
  -4   4  10       1876.11       1906.50        28.20 o                         
  -3   4  10          0.63          0.40         1.12 o                         
  -2   4  10        291.15        286.38         5.20 o                         
  -1   4  10        139.79        143.77         4.53 o                         
   0   4  10        164.31        189.33         5.87 o                         
   1   4  10         50.28         61.54         2.97 o                         
   2   4  10         41.07         46.35         2.94 o                         
   3   4  10         67.05         61.85         3.29 o                         
   4   4  10          7.47         10.39         2.15 o                         
   5   4  10         80.27         83.00         6.06 o                         
   6   4  10          4.72          3.99         1.74 o                         
  -6   5  10          6.61          7.43         1.28 o                         
  -5   5  10         19.77         16.57         1.72 o                         
  -4   5  10        131.84        130.79         4.02 o                         
  -3   5  10         43.02         49.30         2.30 o                         
  -2   5  10          2.68          6.20         2.14 o                         
  -1   5  10         34.06         39.81         2.50 o                         
   0   5  10        314.45        312.14         6.34 o                         
   1   5  10          3.95          4.30         2.83 o                         
   2   5  10         20.60         25.86         2.22 o                         
   3   5  10        571.07        585.08         9.82 o                         
   4   5  10        756.51        806.95        15.82 o                         
   5   5  10         55.33         57.76         2.97 o                         
   6   5  10         38.38         31.64         2.11 o                         
  -6   6  10         19.37         20.76         1.64 o                         
  -5   6  10          2.10          2.41         0.94 o                         
  -4   6  10         48.62         57.89         2.47 o                         
  -3   6  10        134.03        136.59         3.67 o                         
  -2   6  10        549.06        536.20         9.66 o                         
  -1   6  10          0.30          0.89         1.54 o                         
   0   6  10        461.80        461.98         8.69 o                         
   1   6  10       1319.78       1270.24        21.26 o                         
   2   6  10        362.46        383.83         7.00 o                         
   3   6  10          2.33          2.29         1.52 o                         
   4   6  10          5.01          7.20         1.86 o                         
   5   6  10          1.14          3.69         3.13 o                         
  -5   7  10          1.25          1.69         0.85 o                         
  -4   7  10          6.88          6.61         1.15 o                         
  -3   7  10         39.68         37.68         2.21 o                         
  -2   7  10         56.47         57.20         2.67 o                         
  -1   7  10        190.22        200.86         5.22 o                         
   0   7  10         71.11         69.73         3.59 o                         
   1   7  10          0.06          4.80         3.97 o                         
   2   7  10         13.48         15.66         2.49 o                         
   3   7  10        106.53        109.48         3.61 o                         
   4   7  10        116.53        119.20         3.72 o                         
  -4   8  10         46.41         52.26         2.20 o                         
  -3   8  10          2.27          5.76         1.50 o                         
  -2   8  10          9.78         12.12         2.11 o                         
  -1   8  10        110.70        118.24         4.94 o                         
   0   8  10          0.35          1.19         1.97 o                         
   1   8  10        142.96        149.50         4.33 o                         
   2   8  10         22.90         21.54         2.98 o                         
   3   8  10          8.64         12.08         2.50 o                         
  -2   9  10         15.56          5.73         2.54 o                         
  -1   9  10         58.23         50.49         5.30 o                         
   0   9  10          5.24          8.26         4.56 o                         
   1   9  10          3.56          7.75         3.50 o                         
   2   9  10         10.82          8.27         2.76 o                         
  -7   0  11        549.44        525.27        14.45 o                         
  -5   0  11        122.85        153.41         6.79 o                         
  -3   0  11        106.89        114.73         5.20 o                         
  -1   0  11       2122.29       2076.79        51.98 o                         
   1   0  11        256.39        252.64        19.77 o                         
   3   0  11          7.36         15.03         7.32 o                         
   5   0  11          3.70          2.43         2.30 o                         
   7   0  11          0.33          1.20         2.08 o                         
  -7   1  11          7.39          7.70         1.59 o                         
  -6   1  11          6.42          5.71         1.58 o                         
  -5   1  11         72.88         76.10         2.85 o                         
  -4   1  11         46.77         55.18         2.40 o                         
  -3   1  11         92.98         99.73         3.26 o                         
  -2   1  11       1738.12       1700.19        24.71 o                         
  -1   1  11         39.48         40.97         1.47 o                         
   0   1  11        865.18        776.42        14.16 o                         
   1   1  11       1390.09       1407.55        28.74 o                         
   2   1  11       1020.40        968.31        17.86 o                         
   3   1  11        247.29        269.88         5.98 o                         
   4   1  11         86.60         90.78         3.67 o                         
   5   1  11        273.62        269.10         6.45 o                         
   6   1  11         41.72         43.23         2.85 o                         
   7   1  11        231.98        228.54         5.68 o                         
  -7   2  11         13.02         10.83         2.90 o                         
  -6   2  11         53.24         51.01         3.49 o                         
  -5   2  11         15.74         15.40         1.87 o                         
  -4   2  11         53.38         51.39         2.29 o                         
  -3   2  11       1426.08       1419.74        25.75 o                         
  -2   2  11       2121.79       2146.54        31.12 o                         
  -1   2  11       1885.95       1856.81        33.14 o                         
   0   2  11         32.77         24.67         1.98 o                         
   1   2  11          5.97         12.43         1.52 o                         
   2   2  11          5.14         13.65         2.57 o                         
   3   2  11         17.34         12.24         1.97 o                         
   4   2  11         32.86         30.12         3.21 o                         
   5   2  11         23.04         26.63         2.54 o                         
   6   2  11          8.17          7.72         1.47 o                         
   7   2  11        177.62        167.57        28.25 o                         
  -7   3  11        200.91        206.11         7.05 o                         
  -6   3  11         99.60         93.12         3.23 o                         
  -5   3  11          1.70         -0.05         1.19 o                         
  -4   3  11        207.53        194.02         5.28 o                         
  -3   3  11        611.19        580.68         9.27 o                         
  -2   3  11        270.81        264.43         8.09 o                         
  -1   3  11        885.41        922.14        19.52 o                         
   0   3  11       1131.58       1149.73        22.46 o                         
   1   3  11        870.51        849.47        18.53 o                         
   2   3  11        163.70        182.44         4.25 o                         
   3   3  11         46.51         58.39         4.15 o                         
   4   3  11        442.98        440.82         8.68 o                         
   5   3  11          6.16          8.47         4.53 o                         
   6   3  11         16.79          7.83         1.80 o                         
   7   3  11         32.33         32.24         2.29 o                         
  -7   4  11          6.21          9.75         3.18 o                         
  -6   4  11          4.51          4.35         1.13 o                         
  -5   4  11        368.25        363.74         8.24 o                         
  -4   4  11        436.56        443.53         7.49 o                         
  -3   4  11         55.89         60.45         2.35 o                         
  -2   4  11        299.10        314.18         6.13 o                         
  -1   4  11          0.13         -0.42         1.44 o                         
   0   4  11          4.73          5.91         1.76 o                         
   1   4  11        366.96        411.69         8.15 o                         
   2   4  11          0.02          1.16         1.46 o                         
   3   4  11         86.40         90.51         3.24 o                         
   4   4  11          2.70          2.69         1.75 o                         
   5   4  11         54.53         65.69         3.99 o                         
   6   4  11          1.00          0.54         2.86 o                         
  -6   5  11         68.65         60.67         2.68 o                         
  -5   5  11         26.84         26.81         2.29 o                         
  -4   5  11         33.02         36.85         2.26 o                         
  -3   5  11          1.09         -1.04         1.13 o                         
  -2   5  11          4.44          2.38         1.41 o                         
  -1   5  11         49.28         47.55         2.48 o                         
   0   5  11         11.34         13.59         1.83 o                         
   1   5  11         34.65         43.30         3.52 o                         
   2   5  11        200.78        216.01         5.14 o                         
   3   5  11        168.24        180.93         4.53 o                         
   4   5  11        507.77        514.84        12.15 o                         
   5   5  11        139.36        110.24         3.60 o                         
   6   5  11         27.09         26.84         2.07 o                         
  -6   6  11          0.00          0.24         1.14 o                         
  -5   6  11          3.32          3.03         0.97 o                         
  -4   6  11          0.00         -1.10         1.10 o                         
  -3   6  11        136.72        124.99         3.38 o                         
  -2   6  11        811.71        775.93        14.83 o                         
  -1   6  11          9.65          5.51         1.44 o                         
   0   6  11          1.82          1.31         1.54 o                         
   1   6  11        675.87        666.40        15.47 o                         
   2   6  11        399.17        411.60         7.39 o                         
   3   6  11         25.92         26.54         2.82 o                         
   4   6  11         31.96         33.58         2.48 o                         
   5   6  11         42.16         39.16         2.36 o                         
  -5   7  11          2.04          2.73         1.45 o                         
  -4   7  11         48.03         48.64         1.99 o                         
  -3   7  11          1.12          1.54         1.08 o                         
  -2   7  11         62.69         63.07         2.73 o                         
  -1   7  11         58.66         52.02         2.94 o                         
   0   7  11         57.75         50.27         3.24 o                         
   1   7  11         42.85         56.11         4.41 o                         
   2   7  11         22.63         25.90         3.55 o                         
   3   7  11         29.92         30.06         2.66 o                         
   4   7  11          9.58          8.29         1.29 o                         
  -4   8  11         41.43         31.53         2.83 o                         
  -3   8  11         90.87         85.96         3.98 o                         
  -2   8  11          1.91          0.81         1.57 o                         
  -1   8  11          5.36          8.06         2.97 o                         
   0   8  11         17.28         16.92         3.14 o                         
   1   8  11         54.95         58.40         3.46 o                         
   2   8  11         23.94         26.79         2.73 o                         
   3   8  11         38.40         47.40         2.99 o                         
  -2   9  11        178.60        176.08         7.43 o                         
  -1   9  11         11.45         12.84         2.29 o                         
   0   9  11         14.63         14.52         3.18 o                         
   1   9  11         44.28         36.06         4.03 o                         
  -6   0  12         97.10         74.33         7.53 o                         
  -4   0  12         11.32          3.83         1.70 o                         
  -2   0  12       2142.07       2067.30        53.03 o                         
   0   0  12       1113.93       1025.84        26.18 o                         
   2   0  12       2775.24       2793.23        99.44 o                         
   4   0  12        139.29        148.78        13.58 o                         
   6   0  12         57.23         58.17         3.96 o                         
  -7   1  12         71.85         69.35         2.83 o                         
  -6   1  12          7.20          4.71         1.52 o                         
  -5   1  12        151.66        147.39         3.84 o                         
  -4   1  12        243.41        254.18         5.82 o                         
  -3   1  12        216.22        234.09         7.35 o                         
  -2   1  12       1758.57       1699.29        24.74 o                         
  -1   1  12         32.01         30.50         1.35 o                         
   0   1  12        223.40        170.35         4.37 o                         
   1   1  12         23.26         29.04         1.70 o                         
   2   1  12       1439.20       1381.12        28.18 o                         
   3   1  12        233.17        217.99         5.06 o                         
   4   1  12        177.24        167.83         6.87 o                         
   5   1  12        509.06        494.24         9.46 o                         
   6   1  12        191.39        182.99         4.28 o                         
   7   1  12         22.11         11.91         1.78 o                         
  -7   2  12         64.11         59.79         5.73 o                         
  -6   2  12          1.64          0.34         1.54 o                         
  -5   2  12          5.95          5.79         1.25 o                         
  -4   2  12          4.60          8.59         1.42 o                         
  -3   2  12        311.70        315.96         6.71 o                         
  -2   2  12       2026.82       1939.48        40.52 o                         
  -1   2  12         85.44         79.84         3.13 o                         
   0   2  12        337.91        324.22         7.40 o                         
   1   2  12         12.78         14.13         1.78 o                         
   2   2  12         47.04         53.96         3.32 o                         
   3   2  12       1734.64       1746.60        26.13 o                         
   4   2  12          1.69          5.08         2.16 o                         
   5   2  12          2.50          0.98         1.90 o                         
   6   2  12          6.79          8.21         1.34 o                         
   7   2  12         15.99         16.27         2.39 o                         
  -7   3  12         35.63         35.96         7.42 o                         
  -6   3  12         46.56         51.51         2.31 o                         
  -5   3  12        110.11        108.05         3.11 o                         
  -4   3  12        336.13        344.13         6.20 o                         
  -3   3  12        832.62        839.51        15.88 o                         
  -2   3  12       2528.79       2557.96        40.79 o                         
  -1   3  12        338.24        358.26         7.41 o                         
   0   3  12       2435.25       2595.41        53.54 o                         
   1   3  12        145.62        154.12         5.00 o                         
   2   3  12          0.93          1.49         1.72 o                         
   3   3  12        180.75        189.63         4.92 o                         
   4   3  12          0.85          0.04         1.76 o                         
   5   3  12         58.58         61.45         6.64 o                         
   6   3  12          1.46          1.04         1.37 o                         
  -7   4  12          2.70          2.33         2.12 o                         
  -6   4  12         23.94         16.30         1.63 o                         
  -5   4  12        337.45        368.43         6.41 o                         
  -4   4  12         12.15         12.63         2.02 o                         
  -3   4  12        395.62        375.92         6.46 o                         
  -2   4  12        578.17        597.71         9.51 o                         
  -1   4  12         10.43         13.00         2.06 o                         
   0   4  12       1658.78       1676.68        27.18 o                         
   1   4  12        150.31        132.42         3.71 o                         
   2   4  12        129.72        127.03         4.07 o                         
   3   4  12        191.54        201.58         5.14 o                         
   4   4  12        241.05        249.65         5.79 o                         
   5   4  12         25.51         24.82         3.18 o                         
   6   4  12          4.05         -0.27         1.63 o                         
  -6   5  12          0.03          0.28         1.00 o                         
  -5   5  12         76.93         79.09         2.55 o                         
  -4   5  12          5.02          5.07         1.17 o                         
  -3   5  12        688.10        700.05        11.10 o                         
  -2   5  12        272.07        284.25         5.93 o                         
  -1   5  12         19.33         21.89         2.02 o                         
   0   5  12        118.29        104.02         3.35 o                         
   1   5  12        446.89        437.38         8.72 o                         
   2   5  12          8.66         11.96         1.80 o                         
   3   5  12        161.99        157.46         4.51 o                         
   4   5  12          0.07          7.02         2.79 o                         
   5   5  12          0.63          0.73         1.47 o                         
   6   5  12        169.93        190.47         5.86 o                         
  -6   6  12         45.33         42.83         2.24 o                         
  -5   6  12         87.66         78.32         2.32 o                         
  -4   6  12         51.34         42.35         3.37 o                         
  -3   6  12         53.04         42.34         2.46 o                         
  -2   6  12        174.80        173.50         4.26 o                         
  -1   6  12        290.82        278.28         5.78 o                         
   0   6  12         13.58         13.89         1.86 o                         
   1   6  12         24.12         31.15         2.92 o                         
   2   6  12        259.45        278.62         5.57 o                         
   3   6  12        406.73        411.30         8.31 o                         
   4   6  12        162.38        152.92         4.21 o                         
   5   6  12         60.45         56.45         3.34 o                         
  -5   7  12         38.38         40.76         1.63 o                         
  -4   7  12          0.13          1.27         0.89 o                         
  -3   7  12        110.76        113.75         3.21 o                         
  -2   7  12          2.12          2.37         1.47 o                         
  -1   7  12          8.15          7.25         1.99 o                         
   0   7  12          3.17          4.02         2.51 o                         
   1   7  12         41.56         44.89         3.01 o                         
   2   7  12         43.86         41.58         2.91 o                         
   3   7  12         22.71         21.26         2.34 o                         
   4   7  12         46.40         45.20         3.19 o                         
  -4   8  12          0.44          1.54         0.90 o                         
  -3   8  12         94.78         79.08         2.73 o                         
  -2   8  12          0.17          0.31         1.42 o                         
  -1   8  12         26.93         30.85         3.24 o                         
   0   8  12         21.06         25.25         5.64 o                         
   1   8  12        171.92        171.91         4.56 o                         
   2   8  12         68.61         59.73         3.90 o                         
   3   8  12          6.44          5.30         2.54 o                         
  -1   9  12         27.10         30.30         5.83 o                         
   0   9  12         16.19         17.98         2.39 o                         
  -7   0  13        178.76        166.86         6.00 o                         
  -5   0  13        115.77         93.26         5.05 o                         
  -3   0  13        158.02        137.55         6.79 o                         
  -1   0  13       6400.38       5951.86       120.43 o                         
   1   0  13       1634.68       1622.76        47.79 o                         
   3   0  13        457.72        463.07        13.95 o                         
   5   0  13        743.10        793.56        17.90 o                         
   7   0  13        137.62        123.58        12.21 o                         
  -7   1  13         18.88         21.38         2.87 o                         
  -6   1  13        242.99        235.13         5.62 o                         
  -5   1  13        147.23        144.49         3.97 o                         
  -4   1  13         20.18         22.03         1.91 o                         
  -3   1  13         14.49         15.47         1.76 o                         
  -2   1  13        184.82        195.54         3.57 o                         
  -1   1  13          1.95          2.20         0.75 o                         
   0   1  13          0.64          0.86         0.94 o                         
   1   1  13        657.52        606.83        11.79 o                         
   2   1  13         18.85         22.10         2.83 o                         
   3   1  13        627.23        617.01        11.28 o                         
   4   1  13         11.17          8.44         2.19 o                         
   5   1  13          2.30          3.99         1.77 o                         
   6   1  13        263.64        259.31         5.36 o                         
   7   1  13          1.41         -0.04         1.89 o                         
  -7   2  13          8.82          5.16         1.87 o                         
  -6   2  13         53.88         65.12         3.30 o                         
  -5   2  13          7.19          7.67         1.69 o                         
  -4   2  13        176.07        180.88         4.09 o                         
  -3   2  13          0.29          2.31         1.03 o                         
  -2   2  13        197.33        213.33         4.25 o                         
  -1   2  13        226.30        201.60        10.61 o                         
   0   2  13        459.81        440.27        10.94 o                         
   1   2  13       1084.66       1099.14        23.39 o                         
   2   2  13        247.33        224.63         5.88 o                         
   3   2  13          1.74          8.80         4.24 o                         
   4   2  13        826.25        788.11        16.32 o                         
   5   2  13          0.92          1.28         1.80 o                         
   6   2  13         75.17         62.89         2.76 o                         
   7   2  13         10.18          9.97         2.33 o                         
  -7   3  13         71.32         84.41         3.89 o                         
  -6   3  13        114.14        113.86         3.12 o                         
  -5   3  13        305.03        330.81         9.03 o                         
  -4   3  13        222.59        220.44         4.45 o                         
  -3   3  13          4.04          5.18         1.22 o                         
  -2   3  13       1427.63       1414.50        22.93 o                         
  -1   3  13       1176.37       1232.96        28.49 o                         
   0   3  13         55.96         68.49         3.41 o                         
   1   3  13         98.37        102.14         4.55 o                         
   2   3  13       1073.15       1043.37        15.00 o                         
   3   3  13          0.79          2.05         1.70 o                         
   4   3  13        322.35        329.60         7.07 o                         
   5   3  13         88.24         97.54         3.87 o                         
   6   3  13         12.34         22.28         2.05 o                         
  -7   4  13          0.01          0.42         2.12 o                         
  -6   4  13         27.43         32.70         2.18 o                         
  -5   4  13         37.39         39.34         2.11 o                         
  -4   4  13        481.91        501.00         8.29 o                         
  -3   4  13        188.51        197.72         4.56 o                         
  -2   4  13          0.35          0.04         1.11 o                         
  -1   4  13        319.16        308.13         5.68 o                         
   0   4  13          2.93          5.22         3.22 o                         
   1   4  13          6.35          7.97         2.54 o                         
   2   4  13        184.85        186.53         4.56 o                         
   3   4  13         59.74         71.75         3.45 o                         
   4   4  13        132.61        129.91         4.19 o                         
   5   4  13         24.83         23.66         2.61 o                         
   6   4  13          7.07          8.42         2.33 o                         
  -6   5  13         15.38         13.25         1.59 o                         
  -5   5  13          6.06          8.56         1.35 o                         
  -4   5  13         32.37         38.86         2.12 o                         
  -3   5  13        125.04        133.11         3.32 o                         
  -2   5  13        388.76        399.92         7.48 o                         
  -1   5  13          0.33          2.44         1.41 o                         
   0   5  13        539.70        520.71         9.49 o                         
   1   5  13        294.36        280.62         9.77 o                         
   2   5  13        189.01        183.68         4.42 o                         
   3   5  13        116.40        119.07         4.13 o                         
   4   5  13          1.22          8.50         5.00 o                         
   5   5  13         20.55         24.90         2.45 o                         
   6   5  13         11.55         15.57         2.57 o                         
  -5   6  13         94.11         99.36         2.97 o                         
  -4   6  13         28.78         34.03         1.97 o                         
  -3   6  13        171.01        172.95         5.58 o                         
  -2   6  13        445.44        475.88         8.66 o                         
  -1   6  13        195.91        188.02         4.50 o                         
   0   6  13        758.16        786.69        13.86 o                         
   1   6  13         60.42         63.12         5.45 o                         
   2   6  13         10.54          7.00         1.69 o                         
   3   6  13         28.32         20.86         2.49 o                         
   4   6  13         64.14         59.86         2.69 o                         
   5   6  13         24.92         23.92         1.90 o                         
  -5   7  13          0.02         -0.09         0.77 o                         
  -4   7  13         38.44         38.68         4.97 o                         
  -3   7  13         92.74         89.95         2.75 o                         
  -2   7  13         23.12         18.77         3.28 o                         
  -1   7  13         25.16         22.93         2.66 o                         
   0   7  13          4.51         -0.05         2.81 o                         
   1   7  13          5.11          3.83         1.60 o                         
   2   7  13         64.56         58.76         3.03 o                         
   3   7  13          4.12         10.45         2.25 o                         
   4   7  13          3.92          2.02         1.24 o                         
  -3   8  13         23.28         17.49         1.81 o                         
  -2   8  13         77.78         73.57         2.85 o                         
  -1   8  13         16.31         11.88         2.69 o                         
   0   8  13         60.14         69.55         5.56 o                         
   1   8  13        141.70        136.45         3.95 o                         
   2   8  13         61.08         60.76         4.14 o                         
   3   8  13         25.38         17.52         3.61 o                         
  -1   9  13          3.23          0.74         1.42 o                         
   0   9  13         22.18         16.63         2.29 o                         
  -6   0  14        346.32        335.01        23.58 o                         
  -4   0  14          0.11          0.82         1.87 o                         
  -2   0  14        477.19        451.79        10.16 o                         
   0   0  14        375.27        353.96        21.17 o                         
   2   0  14          1.69          5.72         3.39 o                         
   4   0  14          0.54         -1.93         2.66 o                         
   6   0  14          8.48         10.40         2.55 o                         
  -7   1  14        148.64        144.31         4.40 o                         
  -6   1  14        138.42        148.45         5.02 o                         
  -5   1  14        325.10        354.73         6.85 o                         
  -4   1  14        110.68        117.22         3.31 o                         
  -3   1  14         21.74         16.65         2.60 o                         
  -2   1  14          8.15          9.01         1.67 o                         
  -1   1  14        115.01         92.82         2.19 o                         
   0   1  14        120.50        104.21         3.01 o                         
   1   1  14        257.01        249.83         6.50 o                         
   2   1  14         64.05         53.00         3.69 o                         
   3   1  14        123.55        116.59         5.22 o                         
   4   1  14         16.99         18.37         2.91 o                         
   5   1  14        119.83        116.59         4.09 o                         
   6   1  14        352.76        343.93         6.63 o                         
   7   1  14         80.21         85.69         3.84 o                         
  -7   2  14         12.51         20.85         3.07 o                         
  -6   2  14          0.22          0.42         1.59 o                         
  -5   2  14        278.07        288.69         5.73 o                         
  -4   2  14        534.26        556.54         9.90 o                         
  -3   2  14        146.61        148.24         3.55 o                         
  -2   2  14        372.23        371.73         7.59 o                         
  -1   2  14          4.02          6.54         1.65 o                         
   0   2  14         14.43         10.89         2.12 o                         
   1   2  14       2061.34       2002.91        41.62 o                         
   2   2  14       2501.48       2505.35        40.42 o                         
   3   2  14        130.20        124.83         5.92 o                         
   4   2  14        483.76        471.87         8.47 o                         
   5   2  14        330.35        359.57         9.43 o                         
   6   2  14         19.46         14.36         1.88 o                         
  -7   3  14         58.18         61.17        10.71 o                         
  -6   3  14          7.68          7.16         1.46 o                         
  -5   3  14        306.73        322.10         6.23 o                         
  -4   3  14        340.80        345.15         6.59 o                         
  -3   3  14        555.80        563.40         9.09 o                         
  -2   3  14        261.02        276.63         5.15 o                         
  -1   3  14         20.14         31.23         3.29 o                         
   0   3  14        165.23        183.23         6.23 o                         
   1   3  14        201.25        195.85         5.24 o                         
   2   3  14         27.88         41.16         2.66 o                         
   3   3  14         78.35         77.11         3.70 o                         
   4   3  14        127.98        134.99         5.02 o                         
   5   3  14        157.49        161.75         8.79 o                         
   6   3  14        100.51         88.83         2.97 o                         
  -6   4  14         17.13         18.72         1.91 o                         
  -5   4  14          0.32          0.45         1.32 o                         
  -4   4  14         73.76         73.13         2.81 o                         
  -3   4  14        100.06        102.75         2.94 o                         
  -2   4  14          0.04          0.19         1.09 o                         
  -1   4  14         12.96         17.69         1.75 o                         
   0   4  14          4.94          6.11         2.16 o                         
   1   4  14         23.97         21.10         2.02 o                         
   2   4  14        133.25        139.91         3.86 o                         
   3   4  14       1057.96       1051.78        18.10 o                         
   4   4  14        361.01        352.79         7.29 o                         
   5   4  14          1.05          4.79         1.50 o                         
   6   4  14          3.40          1.66         1.13 o                         
  -6   5  14         67.93         63.67         2.26 o                         
  -5   5  14        226.92        220.93         4.57 o                         
  -4   5  14         69.19         65.07         3.04 o                         
  -3   5  14         39.41         35.44         3.52 o                         
  -2   5  14          2.57          5.00         1.89 o                         
  -1   5  14        189.96        183.46         4.92 o                         
   0   5  14        592.02        596.50        13.89 o                         
   1   5  14        274.75        257.90         5.64 o                         
   2   5  14        192.64        190.15         4.52 o                         
   3   5  14         13.06         13.28         2.08 o                         
   4   5  14         93.54         99.39         4.76 o                         
   5   5  14          0.33         -1.30         1.43 o                         
  -5   6  14          4.70          1.81         1.04 o                         
  -4   6  14         25.87         27.23         1.91 o                         
  -3   6  14          2.91          0.85         1.47 o                         
  -2   6  14        409.88        407.34         7.68 o                         
  -1   6  14          1.38          2.05         1.41 o                         
   0   6  14         58.17         57.51         3.02 o                         
   1   6  14         42.32         31.37         3.34 o                         
   2   6  14        311.35        309.66         6.01 o                         
   3   6  14          4.21          2.57         1.51 o                         
   4   6  14          0.22          0.47         1.52 o                         
   5   6  14          0.23          1.84         1.18 o                         
  -4   7  14         15.51         15.11         1.56 o                         
  -3   7  14         10.51         13.46         1.64 o                         
  -2   7  14          0.66          3.09         2.07 o                         
  -1   7  14         30.54         31.77         3.91 o                         
   0   7  14          0.89          1.35         1.61 o                         
   1   7  14        442.31        443.49        10.65 o                         
   2   7  14         43.21         48.17         2.81 o                         
   3   7  14          1.40          1.86         1.53 o                         
   4   7  14          0.86         -0.01         1.07 o                         
  -3   8  14          0.01          0.19         1.13 o                         
  -2   8  14         27.23         28.63         2.33 o                         
  -1   8  14          0.20          3.24         1.48 o                         
   0   8  14         22.47         23.80         4.81 o                         
   1   8  14          0.86          0.76         1.30 o                         
   2   8  14          3.75          3.75         1.78 o                         
   3   8  14          0.74          0.74         1.91 o                         
  -1   9  14         79.37         84.25         4.46 o                         
   0   9  14        280.95        291.11        11.70 o                         
  -7   0  15          2.02          2.23         2.31 o                         
  -5   0  15        302.30        329.62        17.41 o                         
  -3   0  15          2.86          2.89         1.50 o                         
  -1   0  15        199.87        215.23         5.47 o                         
   1   0  15        234.18        234.54        10.62 o                         
   3   0  15        127.61        126.11         6.27 o                         
   5   0  15         14.19         19.81         4.34 o                         
   7   0  15         33.73         27.57         4.24 o                         
  -7   1  15        163.94        156.97         7.88 o                         
  -6   1  15          0.01         -0.26         1.73 o                         
  -5   1  15         46.09         51.55         4.48 o                         
  -4   1  15         30.28         34.51         2.31 o                         
  -3   1  15         30.04         32.34         2.18 o                         
  -2   1  15          7.56          8.30         1.26 o                         
  -1   1  15       2672.82       2703.55        42.79 o                         
   0   1  15         33.73         30.71         2.16 o                         
   1   1  15         32.61         34.43         2.68 o                         
   2   1  15        444.60        420.00        10.35 o                         
   3   1  15        362.11        337.86         8.12 o                         
   4   1  15        108.70        105.61         6.76 o                         
   5   1  15          0.00          0.66         1.69 o                         
   6   1  15        351.06        360.11         7.59 o                         
   7   1  15          0.27         -1.91         2.33 o                         
  -7   2  15        162.94        149.87         7.64 o                         
  -6   2  15         73.43         76.61         3.42 o                         
  -5   2  15          2.09          1.71         1.24 o                         
  -4   2  15         34.17         34.28         2.09 o                         
  -3   2  15       1040.57       1047.24        18.85 o                         
  -2   2  15       2201.94       2245.55        40.05 o                         
  -1   2  15       1448.22       1352.21        32.48 o                         
   0   2  15          9.78         11.56         1.95 o                         
   1   2  15        966.17        924.19        20.18 o                         
   2   2  15        277.09        296.53         6.03 o                         
   3   2  15        165.98        167.77         4.47 o                         
   4   2  15        197.40        199.10         5.38 o                         
   5   2  15         65.36         67.20         3.82 o                         
   6   2  15          6.91          9.25         2.05 o                         
  -7   3  15          5.67         11.24         3.82 o                         
  -6   3  15         10.23         12.14         2.38 o                         
  -5   3  15        266.89        285.40         5.67 o                         
  -4   3  15          8.92         10.90         1.53 o                         
  -3   3  15        936.10        933.87        14.30 o                         
  -2   3  15        218.81        235.37         4.33 o                         
  -1   3  15         19.21         22.91         2.47 o                         
   0   3  15        491.86        478.36         8.83 o                         
   1   3  15        171.38        160.34         4.83 o                         
   2   3  15          0.26          1.85         1.56 o                         
   3   3  15         34.97         35.77         3.04 o                         
   4   3  15        386.44        390.89         8.01 o                         
   5   3  15         21.41         28.49         3.19 o                         
   6   3  15          5.85         11.57         2.30 o                         
  -6   4  15         92.03         86.95         2.61 o                         
  -5   4  15         12.27         15.92         1.99 o                         
  -4   4  15          3.09          4.96         1.25 o                         
  -3   4  15       1070.25       1114.11        16.88 o                         
  -2   4  15          6.61          8.71         3.40 o                         
  -1   4  15         10.73         12.39         1.79 o                         
   0   4  15         33.30         43.05         2.63 o                         
   1   4  15        248.88        247.25         5.11 o                         
   2   4  15          7.65         11.95         1.89 o                         
   3   4  15       1417.98       1452.62        24.30 o                         
   4   4  15          1.43          1.04         1.65 o                         
   5   4  15         29.62         39.29         2.73 o                         
   6   4  15          0.08          0.01         1.12 o                         
  -6   5  15          2.22          2.54         1.18 o                         
  -5   5  15         19.63         25.90         1.72 o                         
  -4   5  15         13.41         15.26         1.94 o                         
  -3   5  15       1134.53       1173.24        19.54 o                         
  -2   5  15          1.98          2.11         1.25 o                         
  -1   5  15         16.04         19.71         2.05 o                         
   0   5  15          3.16          2.16         1.44 o                         
   1   5  15         87.12         85.62         3.23 o                         
   2   5  15         14.63         12.25         1.80 o                         
   3   5  15        150.13        163.30         4.59 o                         
   4   5  15        254.22        244.79         6.00 o                         
   5   5  15          1.02          2.02         1.23 o                         
  -5   6  15         41.82         40.22         1.82 o                         
  -4   6  15          7.33          9.95         1.46 o                         
  -3   6  15         55.99         61.45         2.52 o                         
  -2   6  15          5.68          7.46         1.71 o                         
  -1   6  15         80.77         72.37         3.44 o                         
   0   6  15         49.97         46.53         4.06 o                         
   1   6  15        272.07        274.13         7.79 o                         
   2   6  15        219.70        223.19         7.61 o                         
   3   6  15          1.42          1.26         1.73 o                         
   4   6  15          2.29          4.57         1.21 o                         
   5   6  15         97.44         95.52         7.75 o                         
  -4   7  15          1.66          1.56         1.17 o                         
  -3   7  15         10.78          7.68         1.20 o                         
  -2   7  15         81.61         89.82         3.25 o                         
  -1   7  15        248.89        242.56         8.28 o                         
   0   7  15          0.93          2.03         2.09 o                         
   1   7  15          2.73          5.25         2.62 o                         
   2   7  15         31.11         29.08         2.56 o                         
   3   7  15          0.39         -0.97         3.50 o                         
   4   7  15          7.09          5.30         1.90 o                         
  -3   8  15          0.53          0.65         1.17 o                         
  -2   8  15          7.65          5.82         2.22 o                         
  -1   8  15          4.39          5.21         1.99 o                         
   0   8  15         46.37         43.28         4.10 o                         
   1   8  15         10.67         10.71         2.33 o                         
   2   8  15          2.48          0.52         2.23 o                         
  -6   0  16        310.03        281.19        15.19 o                         
  -4   0  16        190.53        193.60        10.40 o                         
  -2   0  16       2140.52       2029.64        85.85 o                         
   0   0  16          9.67         10.51         2.29 o                         
   2   0  16         10.42         22.69         5.09 o                         
   4   0  16         15.33         10.91         3.28 o                         
   6   0  16        544.72        514.69        14.89 o                         
  -7   1  16         24.55         31.44         6.15 o                         
  -6   1  16        135.94        121.73         4.79 o                         
  -5   1  16          4.71          5.40         2.82 o                         
  -4   1  16        255.19        272.03         6.33 o                         
  -3   1  16          3.35          4.95         1.40 o                         
  -2   1  16        221.86        215.38         5.74 o                         
  -1   1  16         52.15         48.31         2.09 o                         
   0   1  16         48.17         47.68         2.69 o                         
   1   1  16       1049.07       1052.86        22.63 o                         
   2   1  16        138.80        150.99         5.68 o                         
   3   1  16         56.88         63.16         3.62 o                         
   4   1  16         45.98         42.11         3.83 o                         
   5   1  16          8.36          2.24         2.30 o                         
   6   1  16         52.93         63.09         2.74 o                         
  -7   2  16        110.80         99.86         4.41 o                         
  -6   2  16         35.63         35.15         2.99 o                         
  -5   2  16          1.05          1.12         1.20 o                         
  -4   2  16         46.97         52.40         2.65 o                         
  -3   2  16         56.64         62.14         2.35 o                         
  -2   2  16         19.38         25.80         2.83 o                         
  -1   2  16       1367.46       1470.81        30.93 o                         
   0   2  16        193.40        198.68         5.72 o                         
   1   2  16       1090.99       1096.26        38.25 o                         
   2   2  16          4.80          9.30         2.86 o                         
   3   2  16         95.97         95.57         3.70 o                         
   4   2  16        275.29        285.40         7.00 o                         
   5   2  16         65.79         60.25         3.95 o                         
   6   2  16         33.13         33.20         2.20 o                         
  -7   3  16          9.95          5.30         2.97 o                         
  -6   3  16          0.21          2.16         1.22 o                         
  -5   3  16         31.85         33.93         2.30 o                         
  -4   3  16         51.93         57.95         2.39 o                         
  -3   3  16        273.32        285.02         5.26 o                         
  -2   3  16        486.49        476.86         7.41 o                         
  -1   3  16        344.25        349.53         5.87 o                         
   0   3  16          9.94         13.08         2.02 o                         
   1   3  16         15.48         16.39         2.15 o                         
   2   3  16          5.24          7.68         1.62 o                         
   3   3  16          0.46          0.94         1.75 o                         
   4   3  16        180.13        182.82         5.63 o                         
   5   3  16         45.34         44.84         2.99 o                         
   6   3  16          1.55          2.09         1.15 o                         
  -6   4  16         22.02         20.87         1.82 o                         
  -5   4  16         10.27          9.71         4.96 o                         
  -4   4  16       1209.03       1249.61        18.84 o                         
  -3   4  16         80.13         95.93         2.79 o                         
  -2   4  16         62.96         64.73         2.56 o                         
  -1   4  16         81.25         92.95         2.91 o                         
   0   4  16         54.52         54.44         2.73 o                         
   1   4  16         80.03         84.12         3.02 o                         
   2   4  16         62.49         64.33         3.15 o                         
   3   4  16         50.21         52.59         4.23 o                         
   4   4  16          3.53          1.98         1.85 o                         
   5   4  16          5.13          1.12         1.39 o                         
   6   4  16          0.49         15.69         5.72 o                         
  -6   5  16         26.02         23.13         5.41 o                         
  -5   5  16        462.15        481.96         9.43 o                         
  -4   5  16        121.85        120.56         3.07 o                         
  -3   5  16        335.85        339.68         6.60 o                         
  -2   5  16        182.06        174.05         5.05 o                         
  -1   5  16        289.00        286.06         5.44 o                         
   0   5  16        629.97        605.20        10.84 o                         
   1   5  16         23.37         22.37         2.56 o                         
   2   5  16          7.06          7.80         1.69 o                         
   3   5  16        189.70        202.17         5.83 o                         
   4   5  16         10.41         14.61         2.05 o                         
   5   5  16         30.17         29.80         2.37 o                         
  -5   6  16          1.25          3.98         1.34 o                         
  -4   6  16          0.03          0.20         1.02 o                         
  -3   6  16        124.77        128.16         3.35 o                         
  -2   6  16         28.04         38.18         2.24 o                         
  -1   6  16          2.71          3.48         1.55 o                         
   0   6  16        214.81        224.99         5.10 o                         
   1   6  16         31.14         33.69         2.77 o                         
   2   6  16        112.96        131.16         6.22 o                         
   3   6  16        113.16        118.60         5.09 o                         
   4   6  16         16.42         11.64         1.77 o                         
   5   6  16          5.87          4.74         1.57 o                         
  -4   7  16          2.69          1.37         1.01 o                         
  -3   7  16          5.82          3.38         1.13 o                         
  -2   7  16         18.45         15.19         1.72 o                         
  -1   7  16         17.06         13.49         2.84 o                         
   0   7  16         35.51         37.47         3.21 o                         
   1   7  16        265.32        234.00         5.76 o                         
   2   7  16         49.36         51.50         2.75 o                         
   3   7  16          1.27          0.29         1.57 o                         
   4   7  16          0.39         -1.48         1.70 o                         
  -3   8  16          0.34         -0.78         0.98 o                         
  -2   8  16         33.30         32.74         2.11 o                         
  -1   8  16         20.89         12.77         3.50 o                         
   0   8  16          1.89          3.56         1.71 o                         
   1   8  16         56.75         55.15         2.66 o                         
   2   8  16         91.05         87.60         3.96 o                         
  -7   0  17         44.81         28.21         4.24 o                         
  -5   0  17        562.82        512.16        20.64 o                         
  -3   0  17        134.23        135.17         7.00 o                         
  -1   0  17         42.50         30.45         2.80 o                         
   1   0  17       1930.87       1785.21        64.79 o                         
   3   0  17        135.12        133.61         9.76 o                         
   5   0  17        980.83       1030.83        27.91 o                         
  -7   1  17          0.03          0.26         2.08 o                         
  -6   1  17          5.98          8.87         2.20 o                         
  -5   1  17         21.95         23.93         2.77 o                         
  -4   1  17         34.23         35.79         2.25 o                         
  -3   1  17        363.56        379.70         7.86 o                         
  -2   1  17         81.95         92.63         2.81 o                         
  -1   1  17       6192.65       6187.32       108.63 o                         
   0   1  17        401.43        396.63         9.33 o                         
   1   1  17       1086.29       1098.45        43.41 o                         
   2   1  17        293.66        296.82         7.30 o                         
   3   1  17          3.33          4.18         2.05 o                         
   4   1  17        834.35        816.32        16.06 o                         
   5   1  17          0.22          1.33         1.70 o                         
   6   1  17         37.23         43.16         2.55 o                         
  -7   2  17         51.99         42.43         4.88 o                         
  -6   2  17         39.84         40.45         3.66 o                         
  -5   2  17         80.97         80.88         2.78 o                         
  -4   2  17        162.64        156.65         3.92 o                         
  -3   2  17          4.01          4.09         2.14 o                         
  -2   2  17        145.92        142.78         3.50 o                         
  -1   2  17        406.71        396.28         8.27 o                         
   0   2  17          8.52          7.47         2.01 o                         
   1   2  17       1015.44        978.48        16.42 o                         
   2   2  17          1.87         12.69         6.24 o                         
   3   2  17         29.75         42.69         3.24 o                         
   4   2  17       1381.13       1406.28        23.61 o                         
   5   2  17         57.89         61.09         3.58 o                         
   6   2  17         20.45         20.93         2.08 o                         
  -6   3  17         67.94         72.29         2.59 o                         
  -5   3  17         13.55         19.65         1.96 o                         
  -4   3  17        130.85        145.69         3.67 o                         
  -3   3  17        294.51        310.63         6.35 o                         
  -2   3  17          1.70          1.50         1.38 o                         
  -1   3  17        372.09        396.24         6.84 o                         
   0   3  17         93.05         89.43         3.26 o                         
   1   3  17        119.92        118.44         3.46 o                         
   2   3  17         75.49         83.51         3.35 o                         
   3   3  17        317.50        324.31         6.48 o                         
   4   3  17          1.05          1.22         1.58 o                         
   5   3  17          1.50          0.56         1.55 o                         
   6   3  17          0.25          1.31         1.66 o                         
  -6   4  17         36.84         30.97         1.94 o                         
  -5   4  17          4.18          8.67         1.87 o                         
  -4   4  17        118.74        130.28         3.40 o                         
  -3   4  17       1026.28       1044.61        15.97 o                         
  -2   4  17          7.41          4.52         1.30 o                         
  -1   4  17         55.35         60.73         2.58 o                         
   0   4  17         56.38         58.32         4.35 o                         
   1   4  17        149.39        153.65         4.56 o                         
   2   4  17          7.51          6.30         1.66 o                         
   3   4  17        694.62        711.26        11.88 o                         
   4   4  17         12.63          9.60         2.21 o                         
   5   4  17          6.18          1.55         1.40 o                         
   6   4  17         20.89         27.62         3.61 o                         
  -6   5  17          6.20          4.24         1.70 o                         
  -5   5  17         50.20         48.11         2.14 o                         
  -4   5  17         81.09         95.45         2.84 o                         
  -3   5  17        165.27        184.11         4.37 o                         
  -2   5  17          1.37          3.45         1.97 o                         
  -1   5  17         25.72         32.36         2.20 o                         
   0   5  17        467.38        485.36         8.99 o                         
   1   5  17        425.06        410.93         7.96 o                         
   2   5  17        306.98        322.62         6.36 o                         
   3   5  17        328.01        358.44         7.33 o                         
   4   5  17          0.06          2.82         1.90 o                         
   5   5  17        133.39        117.57         3.33 o                         
  -5   6  17          0.07         -0.10         0.93 o                         
  -4   6  17         25.44         28.07         3.04 o                         
  -3   6  17          2.62          0.50         1.26 o                         
  -2   6  17         16.47          7.28         1.39 o                         
  -1   6  17          2.63          0.67         1.43 o                         
   0   6  17         99.52         97.24         3.52 o                         
   1   6  17         59.70         56.80         3.67 o                         
   2   6  17        259.59        291.45         9.12 o                         
   3   6  17         73.52         70.63         3.33 o                         
   4   6  17         39.87         33.24         1.95 o                         
  -4   7  17         10.96         13.90         1.46 o                         
  -3   7  17         20.89         23.61         1.95 o                         
  -2   7  17         38.54         36.17         2.30 o                         
  -1   7  17         19.56         22.65         2.20 o                         
   0   7  17         34.48         38.05         2.57 o                         
   1   7  17          1.88          2.86         1.35 o                         
   2   7  17         46.58         45.62         8.70 o                         
   3   7  17          0.01         -0.14         1.57 o                         
  -3   8  17          0.07         -1.02         1.02 o                         
  -2   8  17          8.18          5.20         1.21 o                         
  -1   8  17         89.82         89.20         5.09 o                         
   0   8  17          0.00          2.02         1.48 o                         
   1   8  17         73.18         58.21         2.66 o                         
   2   8  17        158.18        100.44         5.73 o                         
  -6   0  18        342.12        321.50        13.81 o                         
  -4   0  18          6.73          8.06         2.76 o                         
  -2   0  18        614.27        657.34        17.84 o                         
   0   0  18        519.16        496.86        21.50 o                         
   2   0  18        815.03        799.29        18.26 o                         
   4   0  18        171.25        147.98         7.19 o                         
   6   0  18         22.02         16.04         2.99 o                         
  -7   1  18         29.08         26.30         4.24 o                         
  -6   1  18         55.03         49.21         3.35 o                         
  -4   1  18        158.80        174.79         6.19 o                         
  -3   1  18          3.12          2.62         1.39 o                         
  -2   1  18        166.35        163.03         4.05 o                         
  -1   1  18        177.46        179.55         4.08 o                         
   0   1  18         16.59         14.64         2.55 o                         
   1   1  18        216.85        212.69         6.61 o                         
   2   1  18         11.33         11.18         2.47 o                         
   3   1  18         12.99         22.14         7.07 o                         
   4   1  18         56.13         54.58         3.70 o                         
   5   1  18          6.35          5.63         1.61 o                         
   6   1  18          8.26         12.20         2.62 o                         
  -6   2  18         10.41          9.33         3.05 o                         
  -5   2  18          7.82         11.33         1.53 o                         
  -4   2  18        233.11        238.65         6.55 o                         
  -3   2  18        949.80        928.99        14.20 o                         
  -2   2  18          1.86          2.06         1.15 o                         
  -1   2  18         90.49         95.19         4.53 o                         
   0   2  18         86.67         92.67         3.73 o                         
   1   2  18         97.88         78.27         3.76 o                         
   2   2  18        664.31        649.38        15.70 o                         
   3   2  18        252.88        240.29         5.39 o                         
   4   2  18         28.54         22.09         2.77 o                         
   5   2  18        315.57        314.70         8.25 o                         
   6   2  18         14.59         14.03         2.03 o                         
  -6   3  18         67.61         72.05         3.35 o                         
  -5   3  18          0.66         -0.49         1.34 o                         
  -4   3  18         30.52         38.16         2.27 o                         
  -3   3  18        837.14        843.94        14.36 o                         
  -2   3  18        345.15        373.37         6.10 o                         
  -1   3  18         94.53        102.22         4.27 o                         
   0   3  18         19.77         18.34         2.30 o                         
   1   3  18        790.29        816.29        12.86 o                         
   2   3  18        171.71        166.14         7.26 o                         
   3   3  18        600.09        575.68         9.84 o                         
   4   3  18        296.72        320.97         6.30 o                         
   5   3  18          3.07          4.41         2.49 o                         
   6   3  18         37.05         34.10         3.96 o                         
  -6   4  18         28.62         29.70         2.50 o                         
  -5   4  18          4.08          2.81         1.05 o                         
  -4   4  18         41.20         38.65         2.35 o                         
  -3   4  18          3.65          1.97         1.18 o                         
  -2   4  18         13.61         10.84         1.57 o                         
  -1   4  18         69.01         66.03         3.29 o                         
   0   4  18          8.23         12.99         2.01 o                         
   1   4  18        181.12        189.19         4.45 o                         
   2   4  18        438.76        434.72         7.89 o                         
   3   4  18         30.42         40.41         3.12 o                         
   4   4  18        222.48        231.49        15.09 o                         
   5   4  18         12.54         15.66         2.05 o                         
  -6   5  18          2.70          3.30         1.57 o                         
  -5   5  18          0.06          1.05         1.50 o                         
  -4   5  18         54.44         65.56         3.27 o                         
  -3   5  18        255.37        259.36         5.51 o                         
  -2   5  18        219.03        217.12         4.51 o                         
  -1   5  18         66.52         65.46         2.66 o                         
   0   5  18         27.65         29.11         2.44 o                         
   1   5  18       1233.00       1242.64        21.28 o                         
   2   5  18        252.89        251.58         5.75 o                         
   3   5  18        571.36        589.86        12.18 o                         
   4   5  18         59.39         64.87         2.58 o                         
   5   5  18         43.27         41.51         3.00 o                         
  -5   6  18          6.63          5.48         2.44 o                         
  -4   6  18          7.57          9.43         1.92 o                         
  -3   6  18         25.33         27.12         2.19 o                         
  -2   6  18        236.36        222.47         4.75 o                         
  -1   6  18          6.75         11.67         2.46 o                         
   0   6  18         11.87          4.73         1.49 o                         
   1   6  18        200.40        225.23         5.74 o                         
   2   6  18         40.59         51.53         3.33 o                         
   3   6  18        126.41        124.92         3.61 o                         
   4   6  18          0.05          2.39         1.14 o                         
  -4   7  18          2.74          7.63         2.54 o                         
  -3   7  18         22.75         20.69         1.87 o                         
  -2   7  18         18.61         16.31         1.88 o                         
  -1   7  18        101.74        106.98         3.35 o                         
   0   7  18         60.46         56.40         4.30 o                         
   1   7  18         27.76         24.28         2.31 o                         
   2   7  18          8.61         15.78         3.56 o                         
   3   7  18          0.00          0.31         1.72 o                         
  -2   8  18        147.64        142.37         3.92 o                         
  -1   8  18          4.74          8.14         1.76 o                         
   0   8  18         14.76         13.92         2.13 o                         
   1   8  18          1.01          4.97         3.57 o                         
   2   8  18          5.24          2.08         1.68 o                         
  -7   0  19          0.02          5.30         3.18 o                         
  -5   0  19        149.68        127.32         7.22 o                         
  -3   0  19         52.67         58.97         4.45 o                         
  -1   0  19        933.04        926.65        24.52 o                         
   1   0  19         39.01         44.33         9.33 o                         
   3   0  19         32.93         25.63         5.83 o                         
   5   0  19        167.39        210.55        12.10 o                         
  -6   1  19        133.72        125.99         6.79 o                         
  -5   1  19          5.76          1.48         1.65 o                         
  -4   1  19         15.02         17.70         2.14 o                         
  -3   1  19          0.32          0.52         1.13 o                         
  -2   1  19        119.92        125.51         3.94 o                         
  -1   1  19         82.46         87.35         2.83 o                         
   0   1  19        140.77        133.19         6.38 o                         
   1   1  19        458.36        456.47        11.13 o                         
   2   1  19        135.39        148.37         5.23 o                         
   3   1  19        114.13        114.52         4.14 o                         
   4   1  19        173.45        184.33         5.38 o                         
   5   1  19         86.64         76.55         3.47 o                         
   6   1  19          0.38         -0.01         2.33 o                         
  -6   2  19         43.20         45.63         3.17 o                         
  -5   2  19          5.55         18.69         3.54 o                         
  -4   2  19        505.92        527.57         8.67 o                         
  -3   2  19        689.88        666.86        16.07 o                         
  -2   2  19          0.94          1.32         1.11 o                         
  -1   2  19        165.35        182.45         5.26 o                         
   0   2  19         81.66         96.89         4.94 o                         
   1   2  19          9.22         10.10         1.85 o                         
   2   2  19       1154.76       1118.37        19.00 o                         
   3   2  19          0.31          0.34         1.89 o                         
   4   2  19        117.48        120.24         4.13 o                         
   5   2  19          0.69          2.98         1.48 o                         
   6   2  19         17.74         18.51         2.27 o                         
  -6   3  19          0.11         -0.32         1.87 o                         
  -5   3  19         45.51         41.92         2.51 o                         
  -4   3  19        720.24        714.28        12.28 o                         
  -3   3  19         21.63         24.42         2.29 o                         
  -2   3  19          3.55          4.99         2.72 o                         
  -1   3  19         77.48         80.52         3.00 o                         
   0   3  19        999.61       1006.76        17.05 o                         
   1   3  19        660.14        672.97        10.91 o                         
   2   3  19        610.25        600.90        22.21 o                         
   3   3  19         69.22         66.48         3.66 o                         
   4   3  19         42.19         51.76         3.33 o                         
   5   3  19          0.41          0.08         1.53 o                         
   6   3  19         27.24         32.16         2.16 o                         
  -6   4  19         56.87         57.76         3.92 o                         
  -5   4  19          0.04          2.46         1.36 o                         
  -4   4  19         16.32         21.34         1.97 o                         
  -3   4  19       1178.35       1220.86        19.53 o                         
  -2   4  19         11.25         11.22         1.46 o                         
  -1   4  19         24.44         19.84         1.97 o                         
   0   4  19         24.75         25.54         2.65 o                         
   1   4  19          0.62          1.88         1.39 o                         
   2   4  19        318.06        337.46         6.56 o                         
   3   4  19         36.06         36.19         3.08 o                         
   4   4  19          4.24          0.91         1.40 o                         
   5   4  19        169.09        156.32         4.19 o                         
  -5   5  19         10.66          7.21         2.51 o                         
  -4   5  19        577.11        586.88        10.22 o                         
  -3   5  19         24.06         25.76         3.61 o                         
  -2   5  19          1.48          2.06         1.63 o                         
  -1   5  19          0.63         -1.09         1.21 o                         
   0   5  19          2.77          4.10         1.47 o                         
   1   5  19        316.88        323.83         6.59 o                         
   2   5  19        223.71        240.14         5.62 o                         
   3   5  19         80.42         91.54         4.10 o                         
   4   5  19         14.99         13.51         1.55 o                         
   5   5  19          0.14          0.15         1.12 o                         
  -5   6  19          0.60          8.69         3.18 o                         
  -4   6  19          0.02          1.55         0.97 o                         
  -3   6  19         31.48         31.41         1.92 o                         
  -2   6  19        376.46        379.61         9.65 o                         
  -1   6  19         46.05         49.82         2.56 o                         
   0   6  19        211.39        204.21         6.19 o                         
   1   6  19         16.60         21.55         3.34 o                         
   2   6  19          1.01          2.13         1.59 o                         
   3   6  19         15.51         13.91         2.29 o                         
   4   6  19          9.31          6.18         1.46 o                         
  -4   7  19          4.08          4.63         1.48 o                         
  -3   7  19          3.30          2.34         1.10 o                         
  -2   7  19         39.45         45.00         2.29 o                         
  -1   7  19         24.70         28.22         2.13 o                         
   0   7  19        144.42        132.93         4.17 o                         
   1   7  19          0.00         -0.11         1.38 o                         
   2   7  19          1.68          3.00         1.93 o                         
   3   7  19          4.01          4.88         2.12 o                         
  -2   8  19         17.90         19.25         2.23 o                         
  -1   8  19         34.41         35.46         2.69 o                         
   0   8  19         10.83          6.14         1.42 o                         
   1   8  19         39.22         32.45         5.73 o                         
  -6   0  20         34.74         32.45         4.03 o                         
  -4   0  20         46.24         60.45         4.67 o                         
  -2   0  20        200.30        187.91        17.84 o                         
   0   0  20        421.55        432.51        16.70 o                         
   2   0  20         63.22         72.20        12.83 o                         
   4   0  20        711.64        692.55        19.87 o                         
   6   0  20         13.34         13.36         2.79 o                         
  -6   1  20          1.72          3.16         1.72 o                         
  -5   1  20        113.80        110.84         6.62 o                         
  -4   1  20         58.33         62.81         3.67 o                         
  -3   1  20          7.29          8.38         1.55 o                         
  -2   1  20         14.08         13.40         1.72 o                         
  -1   1  20         28.60         32.11         2.30 o                         
   0   1  20       1204.11       1133.45        24.04 o                         
   1   1  20        231.09        235.58         6.27 o                         
   2   1  20         19.46         16.64         3.80 o                         
   3   1  20        343.73        363.51         7.59 o                         
   4   1  20        245.03        268.48         6.93 o                         
   5   1  20         40.72         45.25         2.90 o                         
   6   1  20         26.54         27.75         3.09 o                         
  -6   2  20        153.49        143.71         5.40 o                         
  -5   2  20         68.68         70.05         3.95 o                         
  -4   2  20          0.14          2.67         2.07 o                         
  -3   2  20         67.74         67.96         2.60 o                         
  -2   2  20          7.42          4.47         1.19 o                         
  -1   2  20        719.42        737.57        21.83 o                         
   0   2  20        741.77        751.80        19.68 o                         
   1   2  20          1.90          3.85         2.05 o                         
   2   2  20          0.04         -0.03         4.26 o                         
   3   2  20        239.92        229.24         5.33 o                         
   4   2  20          9.77         13.71         2.66 o                         
   5   2  20         15.02         12.76         1.98 o                         
   6   2  20          3.39         11.45         4.24 o                         
  -6   3  20          0.48          3.22         1.97 o                         
  -5   3  20         13.10         10.90         1.65 o                         
  -4   3  20        771.70        821.78        14.40 o                         
  -3   3  20        436.22        441.72         7.51 o                         
  -2   3  20          5.62          6.02         1.31 o                         
  -1   3  20         26.52         32.28         2.54 o                         
   0   3  20         23.34         29.26         2.50 o                         
   1   3  20          5.16          8.25         2.07 o                         
   2   3  20         10.14          7.68         2.12 o                         
   3   3  20        290.19        309.35         6.19 o                         
   4   3  20          2.33          3.37         1.77 o                         
   5   3  20          0.04         -1.23         1.23 o                         
  -6   4  20          0.64          4.24         3.60 o                         
  -5   4  20        104.15        112.36         3.12 o                         
  -4   4  20        988.79       1041.11        27.65 o                         
  -3   4  20        614.85        664.58        11.59 o                         
  -2   4  20         14.93         16.64         3.08 o                         
  -1   4  20         72.87         80.08         3.12 o                         
   0   4  20         44.56         51.83         2.86 o                         
   1   4  20          0.76          0.76         1.39 o                         
   2   4  20          2.18          3.62         1.78 o                         
   3   4  20        157.14        167.83         4.35 o                         
   4   4  20         15.39         18.17         2.37 o                         
   5   4  20         45.34         45.91         2.57 o                         
  -5   5  20         48.21         41.04         5.87 o                         
  -4   5  20         86.68         89.71         2.95 o                         
  -3   5  20        112.41        136.93         4.80 o                         
  -2   5  20          3.40          2.65         1.25 o                         
  -1   5  20          0.92          0.91         1.34 o                         
   0   5  20          4.81          4.79         1.43 o                         
   1   5  20        121.78        124.58         4.79 o                         
   2   5  20        221.41        242.54         5.61 o                         
   3   5  20          0.02         -1.60         1.60 o                         
   4   5  20          0.22          1.55         1.36 o                         
   5   5  20          5.57          7.72         5.30 o                         
  -5   6  20          6.88          6.30         1.68 o                         
  -4   6  20         55.46         60.10         2.56 o                         
  -3   6  20          3.55          1.35         1.07 o                         
  -2   6  20         43.46         24.81         5.94 o                         
  -1   6  20        322.52        349.85         9.03 o                         
   0   6  20          5.37          7.17         2.65 o                         
   1   6  20          9.57          8.32         1.68 o                         
   2   6  20          7.12          2.50         2.06 o                         
   3   6  20         18.79         21.67         3.02 o                         
   4   6  20         48.66         43.10         2.89 o                         
  -4   7  20          2.86          4.03         1.70 o                         
  -3   7  20        103.21         91.41         3.31 o                         
  -2   7  20          0.01         -0.09         1.22 o                         
  -1   7  20         83.57         76.70         2.75 o                         
   0   7  20         49.27         43.77         4.32 o                         
   1   7  20         58.72         56.23         2.79 o                         
   2   7  20         19.77         18.28         2.60 o                         
   3   7  20          6.43         10.21         1.94 o                         
  -2   8  20          3.40          2.89         1.42 o                         
  -1   8  20          7.37         11.36         2.32 o                         
   0   8  20         11.03          7.49         2.12 o                         
   1   8  20          1.10          2.76         2.12 o                         
  -5   0  21          4.39          4.24         2.33 o                         
  -3   0  21         27.09         31.60         4.03 o                         
  -1   0  21        427.19        430.63        12.11 o                         
   1   0  21        199.87        201.98         8.92 o                         
   3   0  21        363.10        373.37        12.54 o                         
   5   0  21          2.68          2.95         2.39 o                         
  -6   1  21        252.31        227.69        10.41 o                         
  -5   1  21          3.81          2.38         2.09 o                         
  -4   1  21        226.77        211.24        23.25 o                         
  -3   1  21          0.07         -0.74         1.27 o                         
  -2   1  21        325.84        338.23         7.12 o                         
  -1   1  21        158.21        164.96         4.96 o                         
   0   1  21          0.07          3.65         1.57 o                         
   1   1  21        194.03        183.87         5.61 o                         
   2   1  21          0.00          2.89         2.62 o                         
   3   1  21        121.51        119.34         4.14 o                         
   4   1  21         82.85         77.26         3.97 o                         
   5   1  21         13.12          8.15         1.89 o                         
   6   1  21         36.21         40.35         3.82 o                         
  -6   2  21         24.24         25.97         2.92 o                         
  -5   2  21          7.04          8.19         1.96 o                         
  -4   2  21         47.95         46.49         3.33 o                         
  -3   2  21          0.05          0.54         1.54 o                         
  -2   2  21        323.23        335.11         7.16 o                         
  -1   2  21          0.08          0.56         1.44 o                         
   0   2  21         62.11         62.42         2.95 o                         
   1   2  21          0.05          0.50         2.43 o                         
   2   2  21        373.53        380.14         8.63 o                         
   3   2  21        321.10        323.54         7.96 o                         
   4   2  21         11.17         12.61         2.69 o                         
   5   2  21          3.71          3.58         1.62 o                         
   6   2  21          7.56         11.09         3.01 o                         
  -6   3  21        118.26        118.20         5.10 o                         
  -5   3  21         15.85         15.61         3.73 o                         
  -4   3  21        147.87        153.71         4.28 o                         
  -3   3  21          8.98          9.80         1.51 o                         
  -2   3  21         12.14         14.72         1.89 o                         
  -1   3  21         12.64         14.78         2.04 o                         
   0   3  21         33.42         30.88         2.64 o                         
   1   3  21        341.99        335.09         6.98 o                         
   2   3  21        122.09        128.10         4.44 o                         
   3   3  21         30.99         37.53         4.50 o                         
   4   3  21          4.65          3.03         2.20 o                         
   5   3  21          0.07         -1.22         1.22 o                         
  -5   4  21         12.98         12.64         2.00 o                         
  -4   4  21         29.29         29.56         2.23 o                         
  -3   4  21          0.32          1.78         1.50 o                         
  -2   4  21        447.85        464.55         8.63 o                         
  -1   4  21         63.31         67.84         3.14 o                         
   0   4  21        263.41        264.18         5.68 o                         
   1   4  21        354.60        360.66         8.11 o                         
   2   4  21          1.88          0.20         2.17 o                         
   3   4  21        322.31        350.15         7.32 o                         
   4   4  21         64.58         73.87         3.21 o                         
   5   4  21          0.56          2.44         2.45 o                         
  -5   5  21        111.01        104.93         6.36 o                         
  -4   5  21         11.79         10.34         2.45 o                         
  -3   5  21          0.06          0.93         1.12 o                         
  -2   5  21          0.71         -0.62         1.25 o                         
  -1   5  21        288.42        288.94         6.04 o                         
   0   5  21        170.71        154.42         4.58 o                         
   1   5  21        401.60        467.10         9.87 o                         
   2   5  21         41.35         33.52         4.46 o                         
   3   5  21        100.49         97.51         3.82 o                         
   4   5  21         11.67         12.30         2.01 o                         
  -4   6  21          8.13          8.69         1.87 o                         
  -3   6  21          6.95          2.70         1.78 o                         
  -2   6  21        131.77        125.02         3.62 o                         
  -1   6  21        137.78        150.27         5.06 o                         
   0   6  21        108.50        102.42         3.57 o                         
   1   6  21         83.94         84.91         3.29 o                         
   2   6  21         50.62         55.11         3.61 o                         
   3   6  21          3.31          2.64         1.57 o                         
   4   6  21          3.92          1.48         1.50 o                         
  -3   7  21          0.72          0.31         1.08 o                         
  -2   7  21         19.95         20.57         2.54 o                         
  -1   7  21         10.52          8.17         2.23 o                         
   0   7  21        106.27        108.81         3.52 o                         
   1   7  21          0.52          1.67         1.46 o                         
   2   7  21         23.01         29.18         3.50 o                         
  -1   8  21          9.63         11.03         2.76 o                         
   0   8  21         37.70         33.07         2.50 o                         
  -6   0  22          4.06          3.39         2.33 o                         
  -4   0  22        122.05        123.05         7.00 o                         
  -2   0  22       2011.42       2019.06        56.94 o                         
   0   0  22         83.50         78.97         5.24 o                         
   2   0  22         39.45         38.28         4.35 o                         
   4   0  22        118.97        147.51         6.71 o                         
   6   0  22        170.09        174.78         7.65 o                         
  -6   1  22         65.04         56.94         3.27 o                         
  -5   1  22        135.00        123.44         5.74 o                         
  -4   1  22         81.69         77.81         3.48 o                         
  -3   1  22          3.80          8.25         1.68 o                         
  -2   1  22         84.27         90.14         3.36 o                         
  -1   1  22          0.00          0.71         1.55 o                         
   0   1  22         74.21         73.00         3.26 o                         
   1   1  22         43.07         37.94         4.22 o                         
   2   1  22          0.04          1.82         2.21 o                         
   3   1  22          0.79          0.44         1.80 o                         
   4   1  22        121.19        115.06         4.10 o                         
   5   1  22        100.19        103.91         3.52 o                         
   6   1  22          0.00          1.35         1.18 o                         
  -6   2  22          4.61          3.69         1.93 o                         
  -5   2  22          0.98          1.70         1.91 o                         
  -4   2  22        341.17        351.19         7.54 o                         
  -3   2  22         47.13         48.98         2.57 o                         
  -2   2  22       1390.69       1486.14        39.16 o                         
  -1   2  22        152.19        165.30         5.06 o                         
   0   2  22        417.17        415.74         7.93 o                         
   1   2  22          7.95          5.90         2.85 o                         
   2   2  22        716.15        701.39        16.23 o                         
   3   2  22         73.50         82.27         4.73 o                         
   4   2  22          3.76          2.09         2.28 o                         
   5   2  22        106.87         95.80         3.53 o                         
  -6   3  22         37.97         38.85         5.02 o                         
  -5   3  22         59.07         62.34         2.85 o                         
  -4   3  22        135.61        143.30         3.65 o                         
  -3   3  22        131.42        142.41         3.84 o                         
  -2   3  22        226.03        226.41         8.31 o                         
  -1   3  22         43.30         48.84         3.18 o                         
   0   3  22        332.73        344.56        11.57 o                         
   1   3  22        261.88        269.46        10.54 o                         
   2   3  22       1733.30       1754.01        37.29 o                         
   3   3  22        207.24        205.53         6.01 o                         
   4   3  22          0.01         -0.28         1.44 o                         
   5   3  22         32.73         24.68         2.57 o                         
  -5   4  22        130.27        131.03         5.39 o                         
  -4   4  22        266.48        260.72         6.05 o                         
  -3   4  22          2.05          1.40         1.29 o                         
  -2   4  22         21.16         25.75         2.64 o                         
  -1   4  22         84.43         75.31         4.09 o                         
   0   4  22        521.65        533.66        10.37 o                         
   1   4  22        172.86        176.72         4.80 o                         
   2   4  22        794.47        826.99        16.30 o                         
   3   4  22        131.59        135.61         5.50 o                         
   4   4  22         24.75         26.28         2.58 o                         
   5   4  22         77.42         72.48         4.88 o                         
  -5   5  22         39.47         36.53         2.82 o                         
  -4   5  22          0.08          0.87         1.37 o                         
  -3   5  22          6.56          5.85         1.90 o                         
  -2   5  22          8.56          5.59         1.43 o                         
  -1   5  22        156.32        145.62         4.35 o                         
   0   5  22          0.22          3.33         1.65 o                         
   1   5  22         12.55         10.09         1.94 o                         
   2   5  22        316.07        320.63         7.73 o                         
   3   5  22          0.74         -0.60         1.96 o                         
   4   5  22         13.44         11.97         2.65 o                         
  -4   6  22         39.86         40.09         2.97 o                         
  -3   6  22        207.31        219.83         5.06 o                         
  -2   6  22          6.46          3.94         1.39 o                         
  -1   6  22          1.03          1.13         1.86 o                         
   0   6  22          1.03          1.86         1.29 o                         
   1   6  22          0.00         -0.07         1.51 o                         
   2   6  22          8.80         18.27         3.82 o                         
   3   6  22         95.53         84.03         5.80 o                         
  -3   7  22        157.83        151.12         5.37 o                         
  -2   7  22          0.00          1.97         1.14 o                         
  -1   7  22         21.95         22.18         1.95 o                         
   0   7  22         80.49         80.02         3.94 o                         
   1   7  22         21.36         21.07         2.84 o                         
   2   7  22         50.41         42.14         6.47 o                         
  -5   0  23          8.19          7.42         3.60 o                         
  -3   0  23          4.56          6.36         2.54 o                         
  -1   0  23        653.11        639.06        17.47 o                         
   1   0  23        102.18        111.15         6.90 o                         
   3   0  23        221.25        248.11         8.97 o                         
   5   0  23          0.60          1.17         1.80 o                         
  -6   1  23          6.08          1.31         1.67 o                         
  -5   1  23          0.52         -4.45         4.45 o                         
  -4   1  23         19.34         20.67         2.46 o                         
  -3   1  23        112.58        126.62         3.78 o                         
  -2   1  23        165.13        183.00         4.66 o                         
  -1   1  23        516.15        503.24        11.63 o                         
   0   1  23         94.36        110.17         4.63 o                         
   1   1  23          2.74         -2.47         2.83 o                         
   2   1  23         73.57         58.42         3.50 o                         
   3   1  23          4.15          5.42         4.25 o                         
   4   1  23        193.55        182.62         8.13 o                         
   5   1  23         31.68         32.12         2.82 o                         
  -6   2  23         49.49         51.95         3.67 o                         
  -5   2  23         23.37         20.10         2.84 o                         
  -4   2  23        241.37        241.10         5.63 o                         
  -3   2  23        133.78        137.92         4.22 o                         
  -2   2  23        164.81        176.61         6.74 o                         
  -1   2  23          3.25          4.99         1.63 o                         
   0   2  23          6.00          4.26         1.76 o                         
   1   2  23        503.27        491.89        12.15 o                         
   2   2  23         18.48         11.44         4.04 o                         
   3   2  23        117.27        103.59         3.85 o                         
   4   2  23         16.50         21.20         3.25 o                         
   5   2  23         10.40          9.90         2.23 o                         
  -5   3  23         58.43         59.38         3.00 o                         
  -4   3  23        417.54        418.50        14.91 o                         
  -3   3  23          2.76          2.88         1.72 o                         
  -2   3  23         12.13         16.17         2.62 o                         
  -1   3  23         33.35         35.47         2.81 o                         
   0   3  23        115.00        125.56         3.76 o                         
   1   3  23        495.53        510.74        10.83 o                         
   2   3  23        527.29        545.36        20.79 o                         
   3   3  23        105.43        107.39         3.97 o                         
   4   3  23        290.44        295.93         6.17 o                         
   5   3  23         23.20         24.03         2.51 o                         
  -5   4  23        106.86         94.08         4.16 o                         
  -4   4  23         46.30         51.84         2.97 o                         
  -3   4  23          3.50          5.00         1.58 o                         
  -2   4  23          6.24          6.17         1.89 o                         
  -1   4  23         11.15         13.92         2.35 o                         
   0   4  23         66.64         63.56         3.00 o                         
   1   4  23        139.69        136.76         6.04 o                         
   2   4  23        189.44        207.50         5.97 o                         
   3   4  23          1.21          0.27         1.75 o                         
   4   4  23          6.30          7.57         1.44 o                         
   5   4  23         36.81         30.44         2.55 o                         
  -5   5  23         41.00         44.86         5.51 o                         
  -4   5  23        456.99        417.25        10.10 o                         
  -3   5  23        776.78        778.16        14.75 o                         
  -2   5  23         73.22         71.97         3.00 o                         
  -1   5  23        205.99        198.25         4.62 o                         
   0   5  23         34.13         34.26         2.46 o                         
   1   5  23          5.95         11.43         3.20 o                         
   2   5  23         54.62         56.31         3.70 o                         
   3   5  23         66.45         65.85         3.53 o                         
   4   5  23         24.57         21.56         2.25 o                         
  -4   6  23          5.52         11.24         2.86 o                         
  -3   6  23         36.39         37.09         2.30 o                         
  -2   6  23         46.82         52.40         2.42 o                         
  -1   6  23         56.52         46.58         2.92 o                         
   0   6  23        196.11        186.14         4.88 o                         
   1   6  23        141.73        138.34         4.11 o                         
   2   6  23         80.72         84.72         3.75 o                         
   3   6  23          0.12         -0.35         1.45 o                         
  -3   7  23         37.93         33.62         2.51 o                         
  -2   7  23         26.09         31.41         3.82 o                         
  -1   7  23          3.95          2.15         1.44 o                         
   0   7  23         57.09         62.88         4.28 o                         
   1   7  23          0.24          0.32         1.75 o                         
   2   7  23          2.20          3.60         2.33 o                         
  -6   0  24         50.17         52.18         4.67 o                         
  -4   0  24         11.33         14.00         3.82 o                         
  -2   0  24       1912.35       1961.01        49.94 o                         
   0   0  24         86.85         96.74         8.27 o                         
   2   0  24        132.89        128.48         5.68 o                         
   4   0  24        124.95        114.07         5.51 o                         
  -6   1  24         55.82         52.90         2.98 o                         
  -5   1  24          4.51          1.26         1.76 o                         
  -4   1  24        265.37        264.00         6.99 o                         
  -3   1  24          0.89          0.48         1.47 o                         
  -2   1  24        148.41        152.29         4.36 o                         
  -1   1  24        265.82        272.28         7.43 o                         
   0   1  24         64.16         70.92         5.27 o                         
   1   1  24        174.14        164.73         6.00 o                         
   2   1  24          2.57          3.81         1.89 o                         
   3   1  24          5.91         10.99         5.29 o                         
   4   1  24        171.05        163.94         4.62 o                         
   5   1  24         64.62         69.40         2.72 o                         
  -6   2  24          3.52          0.61         2.19 o                         
  -5   2  24         73.13         74.87         3.97 o                         
  -4   2  24          0.78          2.96         2.26 o                         
  -3   2  24         88.79         85.63         3.24 o                         
  -2   2  24        241.93        252.68        11.77 o                         
  -1   2  24        320.53        351.62         8.85 o                         
   0   2  24        112.92        127.35         5.07 o                         
   1   2  24         16.14         14.49         3.32 o                         
   2   2  24         13.99         14.22         2.58 o                         
   3   2  24        272.78        281.52         6.09 o                         
   4   2  24        146.74        159.46         4.61 o                         
   5   2  24         58.28         57.63         2.88 o                         
  -6   3  24         53.63         55.58         4.24 o                         
  -5   3  24        202.29        192.45         5.34 o                         
  -4   3  24        161.76        146.49         5.21 o                         
  -3   3  24          0.10         -1.43         1.61 o                         
  -2   3  24         40.22         44.09         3.07 o                         
  -1   3  24         19.38         18.41         2.28 o                         
   0   3  24          6.78          9.53         2.54 o                         
   1   3  24         56.57         59.99         4.70 o                         
   2   3  24         84.47         79.15         4.85 o                         
   3   3  24         45.65         52.52         4.03 o                         
   4   3  24          1.56         -0.30         1.39 o                         
   5   3  24         60.59         61.18         3.03 o                         
  -5   4  24         35.35         48.63         3.39 o                         
  -4   4  24          4.66          3.10         1.55 o                         
  -3   4  24          9.21         12.90         2.35 o                         
  -2   4  24          8.42         15.04         4.09 o                         
  -1   4  24         86.25         93.36         3.43 o                         
   0   4  24         11.40         23.23         2.41 o                         
   1   4  24         59.75         69.83         4.58 o                         
   2   4  24         19.55         26.56         3.88 o                         
   3   4  24        384.22        388.89         8.58 o                         
   4   4  24          7.42          7.51         1.49 o                         
  -5   5  24         98.67         88.72         4.67 o                         
  -4   5  24        346.58        335.05         8.04 o                         
  -3   5  24         75.58         75.91         4.54 o                         
  -2   5  24          0.14         -0.11         1.89 o                         
  -1   5  24         27.79         29.04         2.43 o                         
   0   5  24         61.90         65.66         3.42 o                         
   1   5  24         17.51         22.06         3.73 o                         
   2   5  24         25.74         37.50         3.57 o                         
   3   5  24        144.32        139.29         4.29 o                         
   4   5  24          0.35         -0.85         1.80 o                         
  -4   6  24         79.12         81.27         4.03 o                         
  -3   6  24          0.19          1.65         1.89 o                         
  -2   6  24         11.47         12.52         2.51 o                         
  -1   6  24          0.88          3.09         1.64 o                         
   0   6  24        100.01         95.01         4.04 o                         
   1   6  24         89.54         95.42         4.22 o                         
   2   6  24         18.61         21.67         3.96 o                         
   3   6  24          6.46         12.51         2.97 o                         
  -2   7  24          4.00          5.03         1.78 o                         
  -1   7  24          1.70          1.35         1.54 o                         
   0   7  24          0.63          2.95         1.46 o                         
   1   7  24          2.35          4.54         2.02 o                         
  -5   0  25         36.05         34.54         3.31 o                         
  -3   0  25         41.44         47.29         3.80 o                         
  -1   0  25          0.38         17.81         5.72 o                         
   1   0  25         13.02         15.91         3.31 o                         
   3   0  25         82.15         83.05         5.55 o                         
   5   0  25          4.92          6.89         1.92 o                         
  -6   1  25         58.76         55.88         3.37 o                         
  -5   1  25          3.81          2.08         1.44 o                         
  -4   1  25         49.35         50.05         3.19 o                         
  -3   1  25        332.40        350.18         7.49 o                         
  -2   1  25         20.42         23.17         2.55 o                         
  -1   1  25         73.35         76.15         3.20 o                         
   0   1  25          9.09          9.73         3.09 o                         
   1   1  25          0.65         11.66         3.80 o                         
   2   1  25         21.74         31.97         3.81 o                         
   3   1  25        210.10        204.98         5.13 o                         
   4   1  25        147.81        147.32         4.22 o                         
   5   1  25          0.07         -0.58         1.16 o                         
  -6   2  25         33.74         25.24         4.45 o                         
  -5   2  25        419.47        398.70        12.12 o                         
  -4   2  25          6.07          7.42         2.23 o                         
  -3   2  25        201.76        202.37         5.10 o                         
  -2   2  25        103.80        108.09         4.30 o                         
  -1   2  25         79.39         94.12         5.03 o                         
   0   2  25         36.44         36.94         5.06 o                         
   1   2  25         63.21         71.45         4.99 o                         
   2   2  25        223.07        225.76        10.59 o                         
   3   2  25        608.52        629.28        12.81 o                         
   4   2  25          7.56         10.84         1.74 o                         
   5   2  25          5.49          3.87         2.74 o                         
  -5   3  25          3.40          4.86         2.30 o                         
  -4   3  25         91.06         90.10         3.83 o                         
  -3   3  25          0.23          0.93         1.64 o                         
  -2   3  25         32.49         40.66         3.81 o                         
  -1   3  25         82.62         83.22         3.53 o                         
   0   3  25         92.00         96.93         3.44 o                         
   1   3  25         29.99         25.10         5.33 o                         
   2   3  25        658.57        691.03        16.23 o                         
   3   3  25         30.67         33.02         3.24 o                         
   4   3  25         11.86         15.39         3.24 o                         
   5   3  25         13.43          6.15         2.12 o                         
  -5   4  25         13.97         13.95         3.39 o                         
  -4   4  25         18.97         23.74         2.82 o                         
  -3   4  25          2.85          3.00         3.21 o                         
  -2   4  25         95.38         99.98         3.85 o                         
  -1   4  25        202.89        207.04         6.09 o                         
   0   4  25          1.02          3.39         1.46 o                         
   1   4  25         12.02         13.43         2.91 o                         
   2   4  25         60.05         57.10         4.26 o                         
   3   4  25        106.87        106.21         3.57 o                         
   4   4  25          1.59          1.06         1.59 o                         
  -4   5  25         35.68         35.19         2.80 o                         
  -3   5  25          0.22          1.68         1.54 o                         
  -2   5  25          2.92          8.04         2.65 o                         
  -1   5  25          1.61          1.06         1.58 o                         
   0   5  25         41.22         41.50         3.01 o                         
   1   5  25         11.88         11.87         3.70 o                         
   2   5  25        660.14        666.88        13.12 o                         
   3   5  25         25.45         26.01         3.03 o                         
  -3   6  25         41.04         48.50         2.74 o                         
  -2   6  25         33.31         32.99         2.42 o                         
  -1   6  25         69.11         65.90         3.51 o                         
   0   6  25        278.17        294.16         6.52 o                         
   1   6  25          0.00          2.79         2.19 o                         
   2   6  25          6.05          0.41         2.35 o                         
  -1   7  25         35.57         37.53         3.05 o                         
   0   7  25         77.85         70.76         4.26 o                         
   1   7  25         18.95         21.21         4.45 o                         
  -6   0  26          1.75         -1.27         3.18 o                         
  -4   0  26          1.26         -1.77         1.99 o                         
  -2   0  26        828.43        839.50        22.61 o                         
   0   0  26        248.25        235.29        12.11 o                         
   2   0  26          6.71          2.31         5.65 o                         
   4   0  26         39.21         56.31         6.57 o                         
  -5   1  26         70.13         64.10         2.81 o                         
  -4   1  26         63.56         62.03         3.55 o                         
  -3   1  26         98.35         99.44         3.50 o                         
  -2   1  26          2.19          6.10         2.30 o                         
  -1   1  26         27.84         27.57         3.39 o                         
   0   1  26         67.46         69.92         3.93 o                         
   1   1  26        258.11        240.44         6.39 o                         
   2   1  26         16.39         15.24         4.11 o                         
   3   1  26        250.09        282.71         7.24 o                         
   4   1  26         13.62         13.32         2.04 o                         
   5   1  26          1.93          2.05         1.57 o                         
  -6   2  26          1.75          5.94         3.39 o                         
  -5   2  26          2.00          1.15         3.29 o                         
  -4   2  26         53.15         50.52         2.88 o                         
  -3   2  26        169.75        173.35         4.75 o                         
  -2   2  26         75.45         79.88         3.67 o                         
  -1   2  26        430.10        458.97        12.00 o                         
   0   2  26         82.04         84.52         4.36 o                         
   1   2  26        188.10        180.20         7.90 o                         
   2   2  26        321.33        297.21         7.11 o                         
   3   2  26         54.45         62.34         4.01 o                         
   4   2  26         32.53         37.04         2.52 o                         
   5   2  26         41.56         39.87         2.24 o                         
  -5   3  26         46.63         36.91         4.88 o                         
  -4   3  26         67.40         76.27         3.91 o                         
  -3   3  26          5.14          6.69         1.88 o                         
  -2   3  26        188.99        197.62         5.90 o                         
  -1   3  26        406.73        399.19        11.14 o                         
   0   3  26         18.06         21.29         3.51 o                         
   1   3  26        653.93        693.07        20.02 o                         
   2   3  26          5.08          2.45         2.20 o                         
   3   3  26         38.82         41.45         2.90 o                         
   4   3  26         58.46         55.97         3.30 o                         
  -5   4  26          9.75         21.42         3.82 o                         
  -4   4  26         77.36         76.38         3.67 o                         
  -3   4  26         16.47         20.40         4.26 o                         
  -2   4  26        194.95        196.92         5.98 o                         
  -1   4  26         19.13         14.02         2.63 o                         
   0   4  26        243.94        245.97        11.58 o                         
   1   4  26         13.56         13.68         4.98 o                         
   2   4  26        230.52        238.16         6.15 o                         
   3   4  26         79.50         79.44         3.22 o                         
   4   4  26          2.30          0.64         2.12 o                         
  -4   5  26         13.52         22.90         2.50 o                         
  -3   5  26        200.99        213.76         6.92 o                         
  -2   5  26         21.22         19.89         2.13 o                         
  -1   5  26          2.97          3.94         1.32 o                         
   0   5  26          0.45          0.12         1.90 o                         
   1   5  26          0.37         -2.19         2.19 o                         
   2   5  26         21.53         29.69         3.59 o                         
   3   5  26          3.63         -0.01         2.50 o                         
  -3   6  26         36.43         30.54         2.97 o                         
  -2   6  26          1.57          2.21         5.17 o                         
  -1   6  26         58.59         67.15         2.58 o                         
   0   6  26        173.08        173.40         5.39 o                         
   1   6  26         30.42         18.48         2.61 o                         
   2   6  26        188.53        185.40         8.92 o                         
  -5   0  27          6.50          1.88         2.76 o                         
  -3   0  27         37.30         33.61         3.71 o                         
  -1   0  27        123.00        112.94         8.90 o                         
   1   0  27          0.30         -0.71         5.41 o                         
   3   0  27          3.55          7.85         3.39 o                         
   5   0  27         82.40         84.54         3.82 o                         
  -5   1  27         75.25         73.13         4.16 o                         
  -4   1  27         95.80         87.89         3.34 o                         
  -3   1  27        410.38        430.76        11.38 o                         
  -2   1  27         16.90         19.74         2.25 o                         
  -1   1  27        643.05        691.70        15.37 o                         
   0   1  27        177.73        187.72         6.62 o                         
   1   1  27        975.13        993.46        19.01 o                         
   2   1  27         53.65         44.51         3.41 o                         
   3   1  27         53.80         49.50         3.07 o                         
   4   1  27          0.15          0.67         1.33 o                         
   5   1  27         14.14         19.33         2.16 o                         
  -5   2  27        354.33        312.36         7.60 o                         
  -4   2  27          4.44          2.76         1.61 o                         
  -3   2  27        293.61        305.02        13.47 o                         
  -2   2  27          0.92          1.84         2.15 o                         
  -1   2  27         41.19         43.77         3.17 o                         
   0   2  27        136.03        146.90         5.10 o                         
   1   2  27        282.35        278.29         8.41 o                         
   2   2  27         21.13         24.94         3.39 o                         
   3   2  27         10.26         12.58         1.94 o                         
   4   2  27        213.00        209.97         5.05 o                         
  -5   3  27         75.50         77.44         6.15 o                         
  -4   3  27          0.15          1.80         1.71 o                         
  -3   3  27          0.04         -0.19         2.00 o                         
  -2   3  27          3.17          6.23         1.76 o                         
  -1   3  27         52.41         50.88         3.03 o                         
   0   3  27         41.96         48.57         5.55 o                         
   1   3  27         36.95         36.11         4.16 o                         
   2   3  27         26.62         26.76         3.67 o                         
   3   3  27         97.67         83.69         3.32 o                         
   4   3  27          0.55         -1.17         3.07 o                         
  -5   4  27         56.39         43.49         3.82 o                         
  -4   4  27         47.76         48.58         3.14 o                         
  -3   4  27        145.50        137.23         4.59 o                         
  -2   4  27          4.89          5.45         1.76 o                         
  -1   4  27         30.05         27.85         2.96 o                         
   0   4  27          3.64          4.17         2.62 o                         
   1   4  27        467.11        455.59        18.82 o                         
   2   4  27        285.23        293.03         6.98 o                         
   3   4  27        171.15        163.85         4.40 o                         
   4   4  27         13.66         12.36         2.54 o                         
  -4   5  27         26.83         27.57         2.97 o                         
  -3   5  27          0.02         -0.10         1.50 o                         
  -2   5  27          8.24         13.31         3.69 o                         
  -1   5  27         72.92         74.37         4.11 o                         
   0   5  27         62.85         72.45         5.55 o                         
   1   5  27          0.22         -1.05         2.27 o                         
   2   5  27        123.15        113.10         4.92 o                         
   3   5  27          2.71          1.61         1.91 o                         
  -3   6  27          0.05         -1.06         1.27 o                         
  -2   6  27         50.91         50.83         5.41 o                         
  -1   6  27          0.16         -2.97         2.97 o                         
   0   6  27         41.99         44.93         5.62 o                         
   1   6  27         73.07         65.97         6.68 o                         
   2   6  27          1.66          0.17         1.42 o                         
  -4   0  28          4.18          5.09         1.95 o                         
  -2   0  28          5.81          9.80         2.69 o                         
   0   0  28         33.44         41.14         7.42 o                         
   2   0  28        204.73        218.19         7.15 o                         
   4   0  28        420.73        397.92        11.49 o                         
  -5   1  28         34.95         36.16         3.73 o                         
  -4   1  28          3.24          5.09         2.54 o                         
  -3   1  28        825.95        830.75        21.05 o                         
  -2   1  28        183.28        181.02         5.64 o                         
  -1   1  28         27.84         35.80         3.81 o                         
   0   1  28        169.56        162.93         5.95 o                         
   1   1  28         47.07         40.62         3.95 o                         
   2   1  28          0.46          2.43         4.89 o                         
   3   1  28         38.20         36.71         2.90 o                         
   4   1  28          0.83          0.07         1.24 o                         
  -5   2  28         13.43         13.94         2.80 o                         
  -4   2  28          6.54          7.95         2.47 o                         
  -3   2  28         62.52         56.24         4.33 o                         
  -2   2  28         36.79         38.63         2.69 o                         
  -1   2  28         52.85         53.28         5.04 o                         
   0   2  28         26.16         30.93         4.04 o                         
   1   2  28         63.85         55.21         5.44 o                         
   2   2  28         28.59         37.17         4.39 o                         
   3   2  28        104.04         88.12         4.80 o                         
   4   2  28         12.58         18.32         2.42 o                         
  -5   3  28          6.18          7.42         2.54 o                         
  -4   3  28         97.65         87.88         5.06 o                         
  -3   3  28          1.04          1.74         1.96 o                         
  -2   3  28         41.15         47.39         3.11 o                         
  -1   3  28         20.00         28.19         3.09 o                         
   0   3  28         17.48         21.87         3.74 o                         
   1   3  28          0.44          1.45         2.51 o                         
   2   3  28        544.86        527.39        10.72 o                         
   3   3  28         21.92         25.62         2.91 o                         
   4   3  28         28.13         25.44         2.69 o                         
  -4   4  28         30.56         27.30         2.73 o                         
  -3   4  28          0.16         -1.03         1.72 o                         
  -2   4  28          5.06          5.60         1.74 o                         
  -1   4  28          1.44          3.82         1.44 o                         
   0   4  28        116.11         98.12         5.48 o                         
   1   4  28         84.84         82.90         7.53 o                         
   2   4  28        210.54        204.58         4.83 o                         
   3   4  28          1.89          2.43         1.46 o                         
  -4   5  28         53.23         60.68         2.80 o                         
  -3   5  28        188.73        175.15         4.76 o                         
  -2   5  28        157.49        152.50         4.32 o                         
  -1   5  28         10.69         25.23         5.73 o                         
   0   5  28          0.53         -0.82         2.65 o                         
   1   5  28         72.80         72.84         4.69 o                         
   2   5  28          6.43         11.31         4.58 o                         
  -1   6  28         17.14         26.82         4.17 o                         
   0   6  28         13.69          4.67         4.24 o                         
   1   6  28          0.00          5.36         3.18 o                         
  -5   0  29         41.75         40.42         7.11 o                         
  -3   0  29         63.71         55.10         4.41 o                         
  -1   0  29        143.65        144.93         9.13 o                         
   1   0  29         82.00         71.67         5.89 o                         
   3   0  29        251.65        225.89         7.57 o                         
  -5   1  29          1.79          1.28         1.83 o                         
  -4   1  29         83.84         74.72         3.17 o                         
  -3   1  29          0.63          0.29         1.74 o                         
  -2   1  29          0.72         -1.43         2.08 o                         
  -1   1  29          0.32          0.46         2.20 o                         
   0   1  29        132.93        141.53         5.55 o                         
   1   1  29        226.56        238.00         6.43 o                         
   2   1  29          0.80          1.65         2.30 o                         
   3   1  29         57.10         57.47         3.03 o                         
   4   1  29          1.17         -0.94         1.44 o                         
  -5   2  29          2.54         15.90         4.88 o                         
  -4   2  29          2.96          2.91         1.76 o                         
  -3   2  29          7.25          2.88         1.61 o                         
  -2   2  29          1.70          0.97         1.92 o                         
  -1   2  29        338.07        367.17         9.40 o                         
   0   2  29        110.82        124.51         4.99 o                         
   1   2  29        162.97        171.11         5.96 o                         
   2   2  29          0.83         -0.48         1.94 o                         
   3   2  29          3.67          6.30         3.20 o                         
   4   2  29         35.17         30.54         2.57 o                         
  -5   3  29          0.88         -2.12         2.12 o                         
  -4   3  29          5.12          4.11         1.41 o                         
  -3   3  29         14.01         19.32         4.50 o                         
  -2   3  29         71.66         71.67         3.38 o                         
  -1   3  29        232.27        222.43        17.39 o                         
   0   3  29          1.35         -2.20         2.53 o                         
   1   3  29          1.04         -0.60         2.43 o                         
   2   3  29         33.57         26.30         3.45 o                         
   3   3  29         46.24         47.09         2.70 o                         
  -4   4  29         48.66         47.18         2.60 o                         
  -3   4  29         32.27         28.98         3.18 o                         
  -2   4  29          0.51          1.53         1.35 o                         
  -1   4  29        101.80        103.36         4.52 o                         
   0   4  29          0.15          1.64         2.54 o                         
   1   4  29        185.52        181.67         7.38 o                         
   2   4  29          1.50          5.12         3.79 o                         
   3   4  29        116.28        104.98         3.45 o                         
  -3   5  29         76.46         79.00         4.03 o                         
  -2   5  29          9.75         10.70         3.92 o                         
  -1   5  29          3.10         -1.45         2.47 o                         
   0   5  29         26.64         28.62         4.42 o                         
   1   5  29         64.31         63.56         3.65 o                         
   2   5  29        395.36        385.39        19.79 o                         
  -1   6  29          2.89          2.33         4.03 o                         
   0   6  29         58.34         47.10         5.30 o                         
   1   6  29         22.29         19.09         4.03 o                         
  -4   0  30        133.19        127.58         5.31 o                         
  -2   0  30          0.13          2.74         2.95 o                         
   0   0  30        738.30        758.78        21.01 o                         
   2   0  30         52.50         52.39         6.58 o                         
   4   0  30          3.56          5.45         2.37 o                         
  -5   1  30          2.91          5.94         2.76 o                         
  -4   1  30        107.77        109.81         5.78 o                         
  -3   1  30          0.10          0.10         1.78 o                         
  -2   1  30        304.64        314.70         9.18 o                         
  -1   1  30          0.56         -1.92         2.11 o                         
   0   1  30         26.92         33.56         4.46 o                         
   1   1  30        331.72        346.03         8.02 o                         
   2   1  30         59.09         51.09         3.43 o                         
   3   1  30         29.51         33.78         2.99 o                         
   4   1  30         30.46         34.76         3.44 o                         
  -5   2  30        223.21        218.21         9.14 o                         
  -4   2  30         20.11         13.86         2.48 o                         
  -3   2  30          7.63          3.92         1.84 o                         
  -2   2  30        219.30        197.03        10.40 o                         
  -1   2  30         32.54         39.18         4.25 o                         
   0   2  30          9.60          3.63         4.69 o                         
   1   2  30          1.34          2.48         2.27 o                         
   2   2  30         38.67         35.76         2.94 o                         
   3   2  30         77.50         76.39         3.51 o                         
   4   2  30          7.27          3.56         2.01 o                         
  -4   3  30         36.24         39.61         3.25 o                         
  -3   3  30          3.01          3.54         1.43 o                         
  -2   3  30         37.08         41.31         4.44 o                         
  -1   3  30         17.32         17.76         3.06 o                         
   0   3  30          4.03         -2.02         2.63 o                         
   1   3  30          0.19         -0.05         2.19 o                         
   2   3  30        496.75        462.95        11.80 o                         
   3   3  30        334.84        320.11         8.48 o                         
  -4   4  30         11.89         11.03         3.18 o                         
  -3   4  30         75.62         79.43         2.87 o                         
  -2   4  30         73.15         68.57         3.86 o                         
  -1   4  30          0.01          1.28         2.24 o                         
   0   4  30         76.65         69.18         7.43 o                         
   1   4  30        299.50        300.52        11.19 o                         
   2   4  30        108.55         92.66         4.78 o                         
   3   4  30         12.02         18.36         3.02 o                         
  -3   5  30         12.52         19.30         5.09 o                         
  -2   5  30         12.74         15.93         3.46 o                         
  -1   5  30         23.56         24.60         5.51 o                         
   0   5  30         60.66         56.93         4.23 o                         
   1   5  30         18.30         21.92         3.15 o                         
   2   5  30          0.31          1.70         1.65 o                         
  -5   0  31          2.74          8.91         3.39 o                         
  -3   0  31        490.98        462.95        30.42 o                         
  -1   0  31        391.51        450.84        19.98 o                         
   1   0  31         31.82         35.30         4.84 o                         
   3   0  31          4.08         29.69         7.00 o                         
  -5   1  31          7.06          1.27         2.76 o                         
  -4   1  31          0.70          0.36         1.86 o                         
  -3   1  31        169.68        178.85        11.84 o                         
  -2   1  31          0.74          0.22         2.33 o                         
  -1   1  31          1.81         -0.54         2.28 o                         
   0   1  31        121.71        129.87        11.57 o                         
   1   1  31          5.24         11.56         3.43 o                         
   2   1  31         71.42         68.50         4.35 o                         
   3   1  31         15.25         12.33         4.45 o                         
  -4   2  31          1.55          3.38         2.30 o                         
  -3   2  31         21.01         22.17         3.03 o                         
  -2   2  31        270.68        273.24         7.31 o                         
  -1   2  31          5.51          7.24         2.46 o                         
   0   2  31          3.67          4.24         2.60 o                         
   1   2  31          5.27          1.66         2.01 o                         
   2   2  31          0.00          2.37         3.76 o                         
   3   2  31          1.86         -0.64         1.62 o                         
  -4   3  31         36.39         28.85         3.61 o                         
  -3   3  31         25.34         19.06         3.89 o                         
  -2   3  31         26.37         29.41         3.21 o                         
  -1   3  31        112.09        110.86         4.73 o                         
   0   3  31          3.05          2.62         2.48 o                         
   1   3  31         75.49         69.32         3.38 o                         
   2   3  31        144.09        135.25         3.90 o                         
   3   3  31          5.10          7.15         5.53 o                         
  -3   4  31          0.01          1.15         1.91 o                         
  -2   4  31          0.17          2.01         2.02 o                         
  -1   4  31        142.65        129.16         6.37 o                         
   0   4  31         82.05         77.13         4.89 o                         
   1   4  31          0.18         -2.02         2.02 o                         
   2   4  31         43.03         47.69         3.25 o                         
  -2   5  31          0.00         -4.24         4.24 o                         
  -1   5  31         25.91         15.91         4.67 o                         
   0   5  31          1.62         -1.48         2.33 o                         
   1   5  31         73.48         70.22         3.30 o                         
  -4   0  32        116.52        113.31         6.58 o                         
  -2   0  32        887.15        852.75        32.42 o                         
   0   0  32        474.04        489.38        16.80 o                         
   2   0  32          0.63         -0.64         2.97 o                         
  -4   1  32        152.32        163.63         5.07 o                         
  -3   1  32         86.62         84.67         3.95 o                         
  -2   1  32         64.06         83.70         5.30 o                         
  -1   1  32          7.75          9.08         3.39 o                         
   0   1  32          2.50          3.14         2.02 o                         
   1   1  32          1.34          0.97         2.03 o                         
   2   1  32          0.25          2.64         2.78 o                         
   3   1  32         25.38         13.33         3.52 o                         
  -4   2  32          2.42         -0.56         2.02 o                         
  -3   2  32          6.69          5.74         1.90 o                         
  -2   2  32         15.39         12.43         2.69 o                         
  -1   2  32          8.66          8.53         4.56 o                         
   0   2  32         72.86         90.34         7.51 o                         
   1   2  32         53.13         51.45         5.17 o                         
   2   2  32         14.62          8.80         1.77 o                         
   3   2  32         67.69         62.45         5.73 o                         
  -4   3  32         23.23         25.24         3.61 o                         
  -3   3  32         14.79         18.10         3.41 o                         
  -2   3  32         79.57         74.56         3.74 o                         
  -1   3  32        147.85        148.24         6.43 o                         
   0   3  32         36.39         32.87         5.09 o                         
   1   3  32        132.96        147.10         6.79 o                         
   2   3  32        259.05        255.57         5.76 o                         
  -3   4  32         28.09         13.79         3.18 o                         
  -2   4  32        112.59        100.61         5.55 o                         
  -1   4  32         11.84          6.86         3.16 o                         
   0   4  32          0.68         -1.60         2.61 o                         
   1   4  32         17.32         17.81         4.45 o                         
   2   4  32        132.60        137.57         8.07 o                         
  -1   5  32          2.39         -1.48         2.76 o                         
   0   5  32         20.32         17.36         3.08 o                         
  -3   0  33         10.63          8.27         2.97 o                         
  -1   0  33          0.06          1.54         2.65 o                         
   1   0  33        204.94        203.80         7.64 o                         
   3   0  33         12.14         11.45         4.03 o                         
  -4   1  33         14.77         13.88         3.01 o                         
  -3   1  33        285.76        255.20        14.37 o                         
  -2   1  33        580.24        580.48        24.27 o                         
  -1   1  33          0.52          2.47         2.07 o                         
   0   1  33         83.62         86.04         4.22 o                         
   1   1  33         18.09          8.80         2.20 o                         
   2   1  33          5.68          5.30         2.22 o                         
   3   1  33         31.20         35.56         3.22 o                         
  -4   2  33          0.80          9.54         4.66 o                         
  -3   2  33          1.29          5.64         1.94 o                         
  -2   2  33         31.28         39.12         3.44 o                         
  -1   2  33          0.32          1.33         2.50 o                         
   0   2  33        105.45        115.72         5.03 o                         
   1   2  33          2.91         -1.19         1.93 o                         
   2   2  33         22.22         32.08         3.97 o                         
  -3   3  33         38.35         31.11         3.71 o                         
  -2   3  33         66.53         75.38         5.52 o                         
  -1   3  33        147.72        132.07         5.20 o                         
   0   3  33         17.26         21.88         4.20 o                         
   1   3  33         17.06         18.63         3.59 o                         
   2   3  33         27.44         32.98         5.51 o                         
  -2   4  33         16.58         20.30         6.68 o                         
  -1   4  33          2.85         -0.64         2.76 o                         
   0   4  33          0.81          2.12         1.95 o                         
   1   4  33        186.82        183.42         6.48 o                         
  -4   0  34         12.27         18.66         4.03 o                         
  -2   0  34         80.62         74.47         5.94 o                         
   0   0  34        808.66        770.05        20.81 o                         
   2   0  34         74.14         75.74         5.94 o                         
  -4   1  34         22.54         24.45         4.14 o                         
  -3   1  34         74.00         75.43         4.34 o                         
  -2   1  34        154.76        157.13         8.29 o                         
  -1   1  34         30.15         29.02         3.61 o                         
   0   1  34         61.15         66.12         3.51 o                         
   1   1  34          9.71         15.09         4.11 o                         
   2   1  34         21.52         24.19         4.14 o                         
  -3   2  34          4.32          5.79         2.04 o                         
  -2   2  34         21.16         22.85         3.82 o                         
  -1   2  34          5.97          4.16         1.91 o                         
   0   2  34          0.42         -0.44         1.93 o                         
   1   2  34          5.20          7.08         2.01 o                         
   2   2  34          3.16          2.83         2.90 o                         
  -3   3  34         35.44         26.84         5.62 o                         
  -2   3  34          9.01          9.13         4.45 o                         
  -1   3  34          7.25         24.81         8.06 o                         
   0   3  34        131.68        123.04         4.95 o                         
   1   3  34          0.56          2.79         2.14 o                         
  -2   4  34         44.36         37.34         5.52 o                         
  -1   4  34         21.33         22.90         4.45 o                         
   0   4  34          3.82         -0.11         1.80 o                         
  -3   0  35        458.42        451.07        17.88 o                         
  -1   0  35        139.10        125.74         6.22 o                         
   1   0  35        529.68        479.49        13.69 o                         
  -3   1  35         16.28         11.31         3.71 o                         
  -2   1  35         30.18         38.19         3.45 o                         
  -1   1  35         18.79         23.45         3.08 o                         
   0   1  35         12.20         18.64         7.14 o                         
   1   1  35         75.79         73.04         4.78 o                         
   2   1  35         21.38         32.15         3.44 o                         
  -3   2  35          3.16          5.16         2.08 o                         
  -2   2  35         40.41         27.61         4.14 o                         
  -1   2  35          2.04         -1.93         1.93 o                         
   0   2  35         21.75         18.08         3.56 o                         
   1   2  35          1.46          7.41         3.14 o                         
  -2   3  35          2.75          4.64         2.39 o                         
  -1   3  35          5.44          7.35         4.88 o                         
   0   3  35        115.57        107.79        14.85 o                         
   1   3  35          2.32          0.91         1.87 o                         
  -2   0  36        461.08        427.63        17.24 o                         
   0   0  36         91.01         90.75         8.81 o                         
  -3   1  36        105.44         92.98         4.05 o                         
  -2   1  36         82.65         76.48         3.97 o                         
  -1   1  36          7.57          9.67         2.85 o                         
   0   1  36         32.41         28.73         3.67 o                         
   1   1  36          1.03          8.59         4.07 o                         
  -2   2  36         22.44         23.13         3.55 o                         
  -1   2  36         77.07         77.72         4.84 o                         
   0   2  36         18.95         11.55         2.74 o                         
   1   2  36         14.83         13.75         2.89 o                         
  -1   3  36          1.27         12.09         4.03 o                         
   0   3  36         10.60         14.00         4.24 o                         
  -1   0  37        731.25        765.19        28.60 o                         
   1   0  37          9.46          8.69         3.39 o                         
  -2   1  37          9.84         17.91         3.22 o                         
  -1   1  37          0.27         -0.15         2.09 o                         
   0   1  37        159.08        152.63        12.53 o                         
  -1   2  37          2.16          5.15         2.04 o                         
   0   2  37          2.09          4.66         2.10 o                         
                                                                                
